# Supplementary material for: Can the dual-rating regulation improve the rating quality of Chinese corporate bonds?
Source: PLoS One. 2021 Dec 2;16(12):e0259759. doi: 10.1371/journal.pone.0259759 (PMC8638972; doi:10.1371/journal.pone.0259759)
Supplement: S1 Data — (XLSX) [file pone.0259759.s001.xlsx]

## Sheet: Sheet1
Code	Date	The efforts of rating agency	The rating defaults	The rating scores of corporate bonds provided by one rating agency	The issuing year of corporate bonds	The coupon rate	The types of rating agencies	Industry dummy	Rating	Rating upgrades	Rating downgrades
112025.SZ	2018-05-17	0	0	5	0.90309	0.068	1	1	AA	0	0
112051.SZ	2018-06-21	0	0	5	0.845098	0.074	1	1	AA	0	0
112059.SZ	2018-05-23	0	0	5	0.845098	0.073	1	1	AA	0	0
112073.SZ	2018-06-07	0	0	5	0.845098	0.0688	1	1	AA	0	0
112076.SZ	2018-05-28	1	0	4	0.845098	0.067	1	1	AA+	0	0
112109.SZ	2018-10-25	1	0	5	0.845098	0.0725	1	1	AA	0	0
112110.SZ	2018-06-22	2	0	7	0.845098	0.0746	1	1	A+	0	1
112136.SZ	2018-05-31	1	0	6	0.845098	0.0738	1	1	AA-	0	1
112139.SZ	2018-06-11	0	0	5	0.778151	0.0578	1	1	AA	0	0
112171.SZ	2018-05-28	0	0	5	0.845098	0.058	1	1	AA	0	0
112179.SZ	2018-06-05	0	0	5	0.845098	0.06	1	1	AA	0	0
112196.SZ	2018-05-29	1	0	2	0.778151	0.0595	1	1	AAA	0	0
112199.SZ	2018-06-13	1	0	5	0.69897	0.0845	1	1	AA	0	0
112201.SZ	2018-06-26	0	0	2	0.69897	0.062	1	1	AAA	0	0
112204.SZ	2018-06-26	1	0	5	0.69897	0.085	1	1	AA	0	0
112213.SZ	2018-04-25	0	0	5	0.69897	0.072	1	1	AA	0	0
112214.SZ	2018-06-25	0	0	5	0.69897	0.0693	1	1	AA	0	0
112217.SZ	2018-05-28	1	0	4	0.69897	0.065	1	1	AA+	1	0
112219.SZ	2018-05-04	0	0	2	0.69897	0.063	0	1	AAA	0	0
112225.SZ	2018-05-30	0	0	5	0.69897	0.0578	1	1	AA	0	0
112226.SZ	2018-04-18	0	0	5	0.69897	0.07	1	1	AA	0	0
112227.SZ	2018-09-25	2	1	21	0.69897	0.07	1	1	C	0	1
112229.SZ	2018-06-07	0	0	2	0.845098	0.0508	1	1	AAA	0	0
112230.SZ	2018-05-29	0	0	5	0.69897	0.065	1	1	AA	0	0
112240.SZ	2018-06-22	0	0	4	0.845098	0.075	1	1	AA+	0	0
112247.SZ	2018-06-27	0	0	4	0.69897	0.047	1	1	AA+	0	0
112251.SZ	2018-05-30	0	0	5	0.69897	0.0419	1	1	AA	0	0
112253.SZ	2018-06-07	0	0	4	0.69897	0.0678	1	1	AA+	0	0
112255.SZ	2018-05-15	0	0	5	0.69897	0.0588	1	1	AA	0	0
112256.SZ	2018-05-18	0	0	4	0.69897	0.062	1	1	AA+	0	0
112257.SZ	2018-06-07	0	0	4	0.60206	0.051	1	1	AA+	0	0
112258.SZ	2018-06-07	0	0	4	0.69897	0.068	1	1	AA+	0	0
112259.SZ	2018-06-14	0	0	2	0.69897	0.0423	1	1	AAA	0	0
112261.SZ	2018-06-27	0	0	5	0.69897	0.063	1	1	AA	0	0
112262.SZ	2018-05-24	0	0	5	0.69897	0.08	1	1	AA	0	0
112263.SZ	2018-06-11	0	0	2	0.69897	0.0422	1	1	AAA	0	0
112269.SZ	2018-06-26	0	0	4	0.69897	0.06	1	0	AA+	0	0
112286.SZ	2018-06-01	1	0	4	0.69897	0.064	1	1	AA+	1	0
112288.SZ	2018-05-23	1	0	2	0.69897	0.075	1	1	AAA	1	0
112290.SZ	2018-05-23	1	0	2	0.69897	0.075	1	1	AAA	1	0
112291.SZ	2018-06-25	1	0	4	0.69897	0.054	0	1	AA+	1	0
112292.SZ	2018-06-14	0	0	2	0.69897	0.054	1	1	AAA	0	0
112294.SZ	2018-06-01	1	0	4	0.69897	0.064	1	1	AA+	1	0
112295.SZ	2018-05-29	0	0	5	0.69897	0.0498	1	1	AA	0	0
112301.SZ	2018-06-22	0	0	5	0.845098	0.0558	1	1	AA	0	0
112302.SZ	2018-06-21	1	0	2	0.477121	0.06	0	1	AAA	1	0
112304.SZ	2018-06-27	0	0	5	0.69897	0.0418	0	1	AA	0	0
112305.SZ	2018-06-27	0	0	5	0.69897	0.0419	0	1	AA	0	0
112307.SZ	2018-06-15	1	0	2	0.90309	0.038	1	0	AAA	1	0
112308.SZ	2018-06-01	0	0	5	0.69897	0.0728	1	1	AA	0	0
112311.SZ	2018-06-25	0	0	5	0.477121	0.08	1	1	AA	0	0
112317.SZ	2018-06-21	0	0	5	0.69897	0.04	1	1	AA	0	0
112321.SZ	2018-06-01	0	0	5	0.69897	0.055	1	1	AA	0	0
112322.SZ	2018-06-26	0	0	4	0.69897	0.036	1	0	AA+	0	0
112323.SZ	2018-06-15	1	0	2	0.90309	0.037	1	0	AAA	1	0
112325.SZ	2018-06-26	0	0	4	0.69897	0.065	1	1	AA+	0	0
112326.SZ	2018-10-22	2	0	20	0.69897	0.0689	1	1	CC	0	1
112328.SZ	2018-06-05	1	0	4	0.477121	0.0428	0	1	AA+	1	0
112329.SZ	2018-06-21	0	0	5	0.69897	0.046	1	1	AA	0	0
112330.SZ	2018-06-04	0	0	5	0.69897	0.0549	1	1	AA	0	0
112332.SZ	2018-06-22	0	0	5	0.69897	0.0698	1	0	AA	0	0
112334.SZ	2018-06-26	0	0	5	0.69897	0.072	1	1	AA	0	0
112336.SZ	2018-06-08	0	0	5	0.69897	0.0498	1	1	AA	0	0
112337.SZ	2018-06-26	0	0	5	0.477121	0.039	1	1	AA	0	0
112338.SZ	2018-05-24	1	0	2	0.477121	0.055	1	1	AAA	1	0
112339.SZ	2018-06-11	0	0	2	0.69897	0.0329	1	1	AAA	0	0
112345.SZ	2018-06-22	0	0	5	0.69897	0.0698	1	0	AA	0	0
112348.SZ	2018-06-15	0	0	5	0.477121	0.072	1	1	AA	0	0
112349.SZ	2018-06-06	0	0	5	0.69897	0.0695	1	1	AA	0	0
112354.SZ	2018-06-26	0	0	5	0.69897	0.073	1	1	AA	0	0
112358.SZ	2018-06-20	0	0	2	0.69897	0.0315	1	1	AAA	0	0
112363.SZ	2018-06-25	1	0	4	0.477121	0.0725	1	1	AA+	1	0
112364.SZ	2018-06-07	0	0	2	0.69897	0.0295	1	1	AAA	0	0
112366.SZ	2018-06-27	1	0	4	0.69897	0.056	0	1	AA+	1	0
112367.SZ	2018-05-29	0	0	5	0.69897	0.053	1	1	AA	0	0
112369.SZ	2018-06-26	0	0	4	0.69897	0.0301	1	1	AA+	0	0
112373.SZ	2018-06-25	0	0	4	0.69897	0.04	0	1	AA+	0	0
112374.SZ	2018-06-22	0	0	5	0.477121	0.075	1	1	AA	0	0
112376.SZ	2018-06-25	0	0	2	0.69897	0.0298	1	1	AAA	0	0
112377.SZ	2018-06-25	0	0	2	0.845098	0.034	1	1	AAA	0	0
112379.SZ	2018-05-17	1	0	2	0.477121	0.056	1	1	AAA	1	0
112380.SZ	2018-06-20	1	0	4	0.69897	0.0578	0	1	AA+	1	0
112381.SZ	2018-06-22	0	0	4	0.477121	0.08	1	1	AA+	0	0
112383.SZ	2018-06-26	0	0	5	0.69897	0.064	1	1	AA	0	0
112388.SZ	2018-06-11	0	0	5	0.69897	0.053	1	1	AA	0	0
112389.SZ	2018-05-29	0	0	5	0.69897	0.0538	1	1	AA	0	0
112391.SZ	2018-06-01	0	0	5	0.69897	0.0598	1	1	AA	0	0
112392.SZ	2018-06-22	0	0	5	0.69897	0.0628	1	1	AA	0	0
112393.SZ	2018-06-15	0	0	5	0.477121	0.065	1	1	AA	0	0
112396.SZ	2018-06-15	0	0	5	0.69897	0.0699	1	1	AA	0	0
112397.SZ	2018-06-25	0	0	4	0.69897	0.062	1	1	AA+	0	0
112404.SZ	2018-06-01	0	0	5	0.69897	0.0703	1	1	AA	0	0
112405.SZ	2018-06-19	0	0	5	0.69897	0.05	1	1	AA	0	0
112406.SZ	2018-06-22	1	0	2	0.69897	0.049	1	1	AAA	1	0
112407.SZ	2018-05-22	0	0	4	0.69897	0.0325	0	1	AA+	0	0
112410.SZ	2018-06-11	0	0	2	0.69897	0.0369	1	1	AAA	0	0
112411.SZ	2018-06-20	0	0	5	0.477121	0.035	0	1	AA	0	0
112412.SZ	2018-06-01	0	0	5	0.69897	0.0705	1	1	AA	0	0
112415.SZ	2018-05-25	0	0	5	0.69897	0.038	1	1	AA	0	0
112417.SZ	2018-06-26	0	0	5	0.69897	0.0729	1	1	AA	0	0
112418.SZ	2018-06-26	0	0	4	0.69897	0.06	1	1	AA+	0	0
112420.SZ	2018-06-27	0	0	5	0.69897	0.0391	1	1	AA	0	0
112421.SZ	2018-06-26	0	0	5	0.69897	0.058	1	1	AA	0	0
112424.SZ	2018-06-22	0	0	5	0.69897	0.0449	1	1	AA	0	0
112426.SZ	2018-06-20	1	0	4	0.69897	0.047	0	1	AA+	1	0
112432.SZ	2018-06-14	0	0	2	0.69897	0.0477	1	1	AAA	0	0
112433.SZ	2018-06-01	0	0	5	0.69897	0.068	1	1	AA	0	0
112434.SZ	2018-06-26	0	0	5	0.69897	0.0558	1	1	AA	0	0
112435.SZ	2018-06-25	0	0	5	0.69897	0.065	1	1	AA	0	0
112438.SZ	2018-06-20	0	0	6	0.477121	0.08	1	1	AA-	0	0
112443.SZ	2018-06-25	0	0	4	0.69897	0.0518	1	1	AA+	0	0
112447.SZ	2018-05-24	0	0	5	0.69897	0.047	1	1	AA	0	0
112448.SZ	2018-06-26	0	0	5	0.69897	0.058	1	1	AA	0	0
112453.SZ	2018-05-31	0	0	5	0.69897	0.0325	0	1	AA	0	0
112458.SZ	2018-06-08	0	0	4	0.69897	0.0312	1	1	AA+	0	0
112460.SZ	2018-05-30	1	0	2	0.69897	0.043	1	1	AAA	1	0
112463.SZ	2018-05-18	0	0	4	0.69897	0.0318	1	1	AA+	0	0
112464.SZ	2018-06-20	1	0	4	0.69897	0.04	0	1	AA+	1	0
112465.SZ	2018-05-22	0	0	4	0.69897	0.0302	0	1	AA+	0	0
112466.SZ	2018-06-22	0	0	5	0.69897	0.0409	1	1	AA	0	0
112467.SZ	2018-06-22	1	0	6	0.69897	0.05	1	1	AA-	0	1
112468.SZ	2018-06-19	0	0	5	0.69897	0.0378	1	1	AA	0	0
112469.SZ	2018-06-26	0	0	4	0.69897	0.0314	1	0	AA+	0	0
112473.SZ	2018-06-22	0	0	4	0.69897	0.0319	1	1	AA+	0	0
112479.SZ	2018-05-17	0	0	5	0.69897	0.0373	1	1	AA	0	0
112480.SZ	2018-06-26	0	0	5	0.477121	0.0638	1	1	AA	0	0
112481.SZ	2018-05-25	0	0	5	0.69897	0.0397	1	1	AA	0	0
112485.SZ	2018-06-13	1	0	4	0.69897	0.0427	1	0	AA+	1	0
112486.SZ	2018-06-27	0	0	4	0.69897	0.0549	1	1	AA+	0	0
112488.SZ	2018-06-26	0	0	4	0.69897	0.0392	1	1	AA+	0	0
112489.SZ	2018-06-14	0	0	5	0.69897	0.0625	1	1	AA	0	0
112490.SZ	2018-06-21	0	0	5	0.477121	0.045	1	1	AA	0	0
112493.SZ	2018-06-26	0	0	2	0.69897	0.04	1	0	AAA	0	0
112496.SZ	2018-10-08	2	0	8	0.69897	0.0779	1	1	A	0	1
112497.SZ	2018-06-25	0	0	4	0.69897	0.057	1	0	AA+	0	0
112501.SZ	2018-05-28	1	0	4	0.477121	0.049	1	1	AA+	1	0
112505.SZ	2018-06-26	2	0	6	0.477121	0.069	1	1	AA-	0	1
112507.SZ	2018-04-18	0	0	5	0.69897	0.055	1	1	AA	0	0
112508.SZ	2018-08-10	0	0	2	0.477121	0.0596	1	1	AAA	0	0
112509.SZ	2018-06-26	0	0	4	0.69897	0.0518	1	1	AA+	0	0
112514.SZ	2018-05-29	0	0	5	0.477121	0.055	1	1	AA	0	0
112521.SZ	2018-06-25	0	0	5	0.477121	0.078	1	1	AA	0	0
112522.SZ	2018-06-12	0	0	2	0.69897	0.0565	1	1	AAA	0	0
112526.SZ	2018-06-15	0	0	5	0.477121	0.075	1	0	AA	0	0
112527.SZ	2018-06-27	0	0	5	0.477121	0.07	1	1	AA	0	0
112531.SZ	2018-04-27	1	0	4	0.69897	0.058	0	0	AA+	1	0
112532.SZ	2018-06-22	0	0	5	0.69897	0.072	1	1	AA	0	0
112536.SZ	2018-06-21	0	0	2	0.477121	0.062	1	1	AAA	0	0
112538.SZ	2018-06-05	0	0	2	0.69897	0.048	1	1	AAA	0	0
112540.SZ	2018-06-20	0	0	2	0.477121	0.06	1	1	AAA	0	0
112547.SZ	2018-06-05	0	0	4	0.477121	0.055	0	1	AA+	0	0
112549.SZ	2018-06-26	0	0	4	0.69897	0.052	1	1	AA+	0	0
112553.SZ	2018-06-27	0	0	5	0.477121	0.07	1	1	AA	0	0
112557.SZ	2018-06-14	0	0	2	0.69897	0.0517	1	1	AAA	0	0
112558.SZ	2018-05-25	0	0	2	0.69897	0.0578	1	1	AAA	0	0
112559.SZ	2018-06-26	0	0	2	0.477121	0.06	1	1	AAA	0	0
112560.SZ	2018-06-26	1	0	2	0.477121	0.062	1	1	AAA	1	0
112566.SZ	2018-06-26	0	0	2	0.69897	0.0485	1	0	AAA	0	0
112567.SZ	2018-06-19	0	0	2	0.477121	0.054	1	1	AAA	0	0
112572.SZ	2018-06-27	0	0	5	0.477121	0.07	1	1	AA	0	0
112576.SZ	2018-06-22	0	0	5	0.69897	0.071	1	1	AA	0	0
112577.SZ	2018-06-27	0	0	2	0.69897	0.0608	0	1	AAA	0	0
112578.SZ	2018-06-25	0	0	4	0.69897	0.07	1	1	AA+	0	0
112582.SZ	2018-06-15	0	0	5	0.477121	0.0598	1	1	AA	0	0
112584.SZ	2018-08-31	0	0	2	0.69897	0.0536	1	1	AAA	0	0
112588.SZ	2018-06-15	0	0	5	0.69897	0.07	1	1	AA	0	0
112590.SZ	2018-06-20	0	0	2	0.69897	0.0469	0	1	AAA	0	0
112593.SZ	2018-06-27	0	0	5	0.69897	0.067	1	1	AA	0	0
112600.SZ	2018-06-11	0	0	5	0.69897	0.065	1	1	AA	0	0
112605.SZ	2018-06-20	0	0	2	0.477121	0.053	0	1	AAA	0	0
112608.SZ	2018-05-29	0	0	2	0.477121	0.0733	1	1	AAA	0	0
112609.SZ	2018-06-26	0	0	4	0.69897	0.0547	1	1	AA+	0	0
112618.SZ	2018-06-20	0	0	2	0.477121	0.06	1	1	AAA	0	0
112619.SZ	2018-06-26	0	0	4	0.69897	0.075	1	1	AA+	0	0
112622.SZ	2018-06-25	0	0	5	0.69897	0.065	1	1	AA	0	0
112623.SZ	2018-04-20	0	0	2	0.69897	0.065	1	1	AAA	0	0
112625.SZ	2018-06-11	0	0	5	0.69897	0.0618	0	1	AA	0	0
112627.SZ	2018-06-25	0	0	2	0.69897	0.052	1	0	AAA	0	0
112628.SZ	2018-05-28	0	0	2	0.69897	0.065	1	1	AAA	0	0
112630.SZ	2018-06-26	0	0	4	0.60206	0.072	1	1	AA+	0	0
112631.SZ	2018-05-15	0	0	2	0.60206	0.07	1	1	AAA	0	0
112634.SZ	2018-06-25	0	0	2	0.69897	0.0559	1	1	AAA	0	0
112635.SZ	2018-06-25	0	0	2	0.845098	0.057	1	1	AAA	0	0
112637.SZ	2018-06-19	0	0	5	0.69897	0.07	0	1	AA	0	0
112640.SZ	2018-06-15	0	0	5	0.69897	0.075	1	1	AA	0	0
112642.SZ	2018-06-25	0	0	2	0.69897	0.0554	1	1	AAA	0	0
112643.SZ	2018-06-25	0	0	2	0.845098	0.0574	1	1	AAA	0	0
112653.SZ	2018-06-22	0	0	4	0.477121	0.0647	0	1	AA+	0	0
112655.SZ	2018-06-25	0	0	2	0.69897	0.0535	1	1	AAA	0	0
112656.SZ	2018-06-25	0	0	2	0.845098	0.055	1	1	AAA	0	0
112657.SZ	2018-06-14	0	0	5	0.477121	0.0657	0	1	AA	0	0
112658.SZ	2018-05-18	0	0	2	0.69897	0.07	0	1	AAA	0	0
112659.SZ	2018-06-25	0	0	2	0.69897	0.0558	1	0	AAA	0	0
112660.SZ	2018-06-22	0	0	4	0.477121	0.0678	0	1	AA+	0	0
112664.SZ	2018-06-22	0	0	2	0.69897	0.053	1	0	AAA	0	0
112669.SZ	2018-06-26	0	0	5	0.69897	0.078	1	1	AA	0	0
112673.SZ	2018-06-21	0	0	2	0.69897	0.0638	1	1	AAA	0	0
112677.SZ	2018-06-25	0	0	2	0.69897	0.052	1	0	AAA	0	0
112681.SZ	2018-06-22	0	0	4	0.477121	0.0643	0	1	AA+	0	0
112682.SZ	2018-05-29	1	0	2	0.477121	0.052	1	1	AAA	0	0
112684.SZ	2018-06-22	0	0	5	0.69897	0.067	1	1	AA	0	0
112686.SZ	2018-06-15	0	0	5	0.69897	0.071	1	1	AA	0	0
112689.SZ	2018-06-20	0	0	2	0.69897	0.0467	0	1	AAA	0	0
112694.SZ	2018-06-22	0	0	2	0.69897	0.048	1	0	AAA	0	0
112697.SZ	2018-05-29	1	0	2	0.477121	0.055	1	1	AAA	0	0
112698.SZ	2018-05-04	0	0	2	0.69897	0.0517	1	1	AAA	0	0
112699.SZ	2018-05-02	0	0	2	0.477121	0.06	1	1	AAA	0	0
112705.SZ	2018-06-20	0	0	4	0.477121	0.07	0	1	AA+	0	0
112707.SZ	2018-04-27	0	0	4	0.69897	0.0579	0	0	AA+	0	0
112708.SZ	2018-05-09	0	0	2	0.69897	0.0528	1	1	AAA	0	0
112709.SZ	2018-05-11	0	0	5	0.69897	0.078	1	1	AA	0	0
112714.SZ	2018-05-08	0	0	2	0.60206	0.075	1	1	AAA	0	0
112716.SZ	2018-07-26	0	0	2	0.69897	0.07	1	1	AAA	0	0
112720.SZ	2018-05-31	0	0	4	0.477121	0.051	1	1	AA+	0	0
112721.SZ	2018-06-08	1	0	2	0.69897	0.0575	1	1	AAA	0	0
112733.SZ	2018-07-09	1	0	2	0.477121	0.057	1	1	AAA	0	0
112743.SZ	2018-08-06	1	0	2	0.477121	0.055	1	1	AAA	0	0
112745.SZ	2018-06-01	0	0	2	0.60206	0.075	1	1	AAA	0	0
112746.SZ	2018-06-07	0	0	5	0.69897	0.078	1	1	AA	0	0
112756.SZ	2018-08-17	0	0	5	0.69897	0.078	1	1	AA	0	0
112766.SZ	2018-08-31	0	0	2	0.69897	0.045	1	0	AAA	0	0
112774.SZ	2018-08-17	0	0	2	0.30103	0.065	1	1	AAA	0	0
112786.SZ	2018-05-16	0	0	4	0.69897	0.05	1	0	AA+	0	0
112794.SZ	2018-10-24	0	0	2	0.69897	0.0408	0	1	AAA	0	0
112795.SZ	2018-10-15	0	0	5	0.477121	0.075	1	1	AA	0	0
112799.SZ	2018-11-09	1	0	2	0.477121	0	1	1	AAA	0	0
112800.SZ	2018-11-09	1	0	2	0.69897	0	1	1	AAA	0	0
114001.SZ	2018-06-22	0	0	5	0.60206	0.062	1	0	AA	0	0
114011.SZ	2016-10-20	0	0	5	0.69897	0.05	0	1	AA	0	0
114012.SZ	2018-10-22	2	1	21	0.477121	0.08	1	1	C	0	1
114023.SZ	2018-06-25	1	0	2	0.477121	0.052	1	1	AAA	1	0
114024.SZ	2018-06-27	0	0	4	0.69897	0.0425	0	0	AA+	0	0
114027.SZ	2018-06-22	0	0	5	0.477121	0.075	1	1	AA	0	0
114033.SZ	2016-06-28	0	0	5	0.69897	0.0496	1	0	AA	0	0
114036.SZ	2018-10-29	2	1	21	0.477121	0.08	1	1	C	0	1
114040.SZ	2017-06-25	0	0	5	0.69897	0.064	1	1	AA	0	0
114045.SZ	2018-04-18	0	0	2	0.477121	0.07	1	1	AAA	0	0
114049.SZ	2018-08-30	0	0	5	0.69897	0.0489	1	1	AA	0	0
114053.SZ	2018-06-22	0	0	5	0.477121	0.075	1	1	AA	0	0
114068.SZ	2018-06-26	0	0	5	0.477121	0.073	1	1	AA	0	0
114069.SZ	2017-06-23	1	0	5	0.477121	0.068	1	1	AA	0	0
114070.SZ	2018-06-21	0	0	4	0.477121	0.0497	1	0	AA+	0	0
114079.SZ	2018-06-13	1	0	4	0.69897	0.05	1	0	AA+	1	0
114080.SZ	2018-06-26	0	0	5	0.69897	0.0579	1	1	AA	0	0
114081.SZ	2018-07-13	0	0	5	0.69897	0.048	1	1	AA	0	0
114088.SZ	2018-06-22	0	0	5	0.477121	0.075	1	1	AA	0	0
114101.SZ	2018-05-25	0	0	2	0.477121	0.05	1	1	AAA	0	0
114103.SZ	2016-08-30	0	0	4	0.477121	0.0478	0	0	AA+	0	0
114112.SZ	2018-06-21	1	0	2	0.477121	0.057	1	1	AAA	1	0
114113.SZ	2018-05-25	0	0	2	0.477121	0.05	1	1	AAA	0	0
114116.SZ	2017-06-26	0	0	5	0.69897	0.07	1	1	AA	0	0
114132.SZ	2017-03-02	0	0	5	0.69897	0.065	1	0	AA	0	0
114138.SZ	2018-06-20	0	0	2	0.477121	0.055	1	1	AAA	0	0
114139.SZ	2018-06-20	0	0	2	0.69897	0.0585	1	1	AAA	0	0
114141.SZ	2018-06-25	0	0	2	0.69897	0.066	1	0	AAA	0	0
114145.SZ	2018-07-02	0	0	5	0.477121	0.071	1	1	AA	0	0
114147.SZ	2018-06-29	1	0	5	0.477121	0.075	1	1	AA	0	0
114151.SZ	2018-06-22	0	0	2	0.477121	0.06	1	1	AAA	0	0
114155.SZ	2018-06-26	0	0	5	0.477121	0.075	1	1	AA	0	0
114156.SZ	2017-08-02	0	0	2	0.477121	0.07	1	1	AAA	0	0
114160.SZ	2018-06-26	0	0	5	0.477121	0.0728	1	1	AA	0	0
114194.SZ	2018-06-15	0	0	2	0.477121	0.07	1	1	AAA	0	0
114196.SZ	2018-05-30	0	0	4	0.477121	0.075	1	1	AA+	0	0
114202.SZ	2018-07-13	0	0	5	0.69897	0.0675	1	1	AA	0	0
114203.SZ	2017-06-07	0	0	5	0.477121	0.08	1	1	AA	0	0
114208.SZ	2018-06-22	0	0	5	0.477121	0.075	1	1	AA	0	0
114209.SZ	2018-06-20	0	0	2	0.69897	0.058	1	1	AAA	0	0
114210.SZ	2018-07-13	0	0	2	0.69897	0.065	1	1	AAA	0	0
114217.SZ	2018-06-26	0	0	5	0.477121	0.08	1	1	AA	0	0
114240.SZ	2018-06-15	0	0	5	0.30103	0.075	1	0	AA	0	0
114241.SZ	2018-06-26	1	0	5	0.69897	0.075	1	1	AA	0	0
114247.SZ	2018-07-13	0	0	2	0.69897	0.065	1	1	AAA	0	0
114250.SZ	2018-07-02	0	0	5	0.477121	0.09	1	1	AA	0	0
114251.SZ	2018-05-15	0	0	4	0.69897	0.058	1	1	AA+	0	0
114252.SZ	2018-06-20	0	0	2	0.477121	0.0635	1	1	AAA	0	0
114254.SZ	2018-06-20	0	0	2	0.69897	0.06	1	1	AAA	0	0
114255.SZ	2018-07-02	0	0	5	0.477121	0.078	1	1	AA	0	0
114256.SZ	2018-06-25	0	0	2	0.477121	0.066	1	1	AAA	0	0
114258.SZ	2018-06-26	1	0	4	0.477121	0.07	1	1	AA+	1	0
114262.SZ	2018-06-27	0	0	5	0.69897	0.07	1	1	AA	0	0
114264.SZ	2018-06-25	0	0	2	0.69897	0.066	1	0	AAA	0	0
114265.SZ	2018-05-30	0	0	4	0.477121	0.075	1	1	AA+	0	0
114273.SZ	2018-06-26	0	0	5	0.477121	0.078	1	1	AA	0	0
114276.SZ	2018-10-25	1	0	5	0.477121	0.065	1	1	AA	0	0
114279.SZ	2018-03-14	0	0	2	0.477121	0.0695	1	1	AAA	0	0
114282.SZ	2018-06-13	0	0	4	0.69897	0.063	1	0	AA+	0	0
114283.SZ	2018-06-16	0	0	2	0.477121	0.062	1	1	AAA	0	0
114284.SZ	2018-10-25	1	0	5	0.477121	0.065	1	1	AA	0	0
114286.SZ	2018-06-13	1	0	2	0.477121	0.0655	1	1	AAA	0	0
114290.SZ	2018-10-24	2	0	8	0.477121	0.08	1	1	A	0	1
114294.SZ	2018-08-02	0	0	4	0.60206	0.079	1	1	AA+	0	0
114298.SZ	2018-06-26	0	0	4	0.477121	0.07	0	0	AA+	0	0
114302.SZ	2018-06-13	1	0	2	0.477121	0.066	1	1	AAA	0	0
114303.SZ	2018-06-20	0	0	2	0.477121	0.0723	1	1	AAA	0	0
114308.SZ	2018-06-22	0	0	2	0.477121	0.069	1	1	AAA	0	0
114314.SZ	2018-06-20	0	0	2	0.477121	0.065	1	1	AAA	0	0
114331.SZ	2018-06-19	0	0	5	0.477121	0.08	1	1	AA	0	0
114334.SZ	2018-10-24	2	0	8	0.477121	0.08	1	1	A	0	1
114336.SZ	2018-06-25	1	0	2	0.477121	0.0655	1	1	AAA	0	0
114350.SZ	2018-01-30	0	0	5	0.477121	0.078	1	1	AA	0	0
114354.SZ	2018-10-24	2	0	8	0.477121	0.078	1	1	A	0	1
114359.SZ	2018-06-25	0	0	4	0.69897	0.065	1	1	AA+	0	0
114361.SZ	2018-08-06	0	0	5	0.477121	0.08	0	1	AA	0	0
114380.SZ	2018-08-20	0	0	4	0.477121	0.075	1	1	AA+	0	0
114384.SZ	2018-08-15	0	0	2	0.477121	0.08	1	0	AAA	0	0
114400.SZ	2018-05-02	0	0	5	0.69897	0.075	1	1	AA	0	0
118329.SZ	2018-06-15	2	0	4	0.69897	0.0928	1	1	AA+	0	1
118346.SZ	2018-06-27	0	0	4	0.69897	0.065	0	0	AA+	0	0
118389.SZ	2018-06-07	0	0	4	0.60206	0.06	1	1	AA+	0	0
118412.SZ	2018-06-20	0	0	6	0.477121	0.085	1	1	AA-	0	0
118441.SZ	2018-06-07	0	0	4	0.60206	0.065	1	1	AA+	0	0
118443.SZ	2018-06-26	0	0	4	0.69897	0.078	1	1	AA+	0	0
118453.SZ	2018-06-22	0	0	2	0.60206	0.0748	1	1	AAA	0	0
118456.SZ	2016-01-13	0	0	4	0.69897	0.062	1	1	AA+	0	0
118460.SZ	2018-07-31	1	0	4	0.477121	0.075	1	0	AA+	1	0
118463.SZ	2018-06-20	1	0	2	0.69897	0.068	1	1	AAA	1	0
118478.SZ	2018-09-14	1	0	2	0.477121	0.065	1	1	AAA	1	0
118479.SZ	2018-06-26	0	0	5	0.69897	0.06	1	1	AA	0	0
118480.SZ	2018-06-26	0	0	5	0.69897	0.07	1	1	AA	0	0
118481.SZ	2018-06-26	1	0	4	0.60206	0.0789	1	1	AA+	1	0
118483.SZ	2017-06-26	0	0	4	0.69897	0.0559	1	1	AA+	0	0
118484.SZ	2015-08-03	0	0	5	0.477121	0.09	1	1	AA	0	0
118489.SZ	2018-06-15	1	0	4	0.60206	0.079	1	1	AA+	1	0
118491.SZ	2018-06-26	1	0	4	0.60206	0.076	1	1	AA+	1	0
118498.SZ	2018-06-25	0	0	5	0.69897	0.068	1	1	AA	0	0
118505.SZ	2018-06-25	0	0	5	0.90309	0.078	1	1	AA	0	0
118523.SZ	2018-10-22	2	0	20	0.477121	0.08	1	1	CC	0	1
118524.SZ	2017-06-23	1	0	2	0.477121	0.065	1	1	AAA	1	0
118525.SZ	2018-06-28	1	0	4	0.477121	0.078	0	1	AA+	1	0
118533.SZ	2016-03-01	0	0	5	0.69897	0.068	1	1	AA	0	0
118540.SZ	2018-06-22	0	0	4	0.477121	0.063	1	1	AA+	0	0
118542.SZ	2018-06-11	0	0	2	0.477121	0.063	1	1	AAA	0	0
118545.SZ	2018-06-27	1	0	4	0.69897	0.048	1	1	AA+	1	0
118546.SZ	2018-07-24	0	0	5	0.90309	0.053	1	1	AA	0	0
118548.SZ	2018-06-26	1	0	4	0.477121	0.067	1	1	AA+	1	0
118560.SZ	2018-06-22	0	0	4	0.477121	0.06	1	1	AA+	0	0
118566.SZ	2018-06-26	0	0	4	0.69897	0.065	1	1	AA+	0	0
118583.SZ	2018-06-15	0	0	5	0.477121	0.081	1	1	AA	0	0
118594.SZ	2016-10-14	0	0	4	0.69897	0.063	0	0	AA+	0	0
118607.SZ	2018-06-20	1	0	2	0.69897	0.068	1	1	AAA	1	0
118610.SZ	2017-06-28	0	0	4	0.69897	0.055	0	1	AA+	0	0
118613.SZ	2018-06-26	0	0	5	0.69897	0.063	1	1	AA	0	0
118615.SZ	2018-09-07	0	0	5	0.477121	0.052	0	0	AA	0	0
118637.SZ	2018-06-22	0	0	2	0.477121	0.08	1	1	AAA	0	0
118639.SZ	2018-06-14	0	0	5	0.477121	0.073	1	1	AA	0	0
118646.SZ	2018-06-12	0	0	2	0.845098	0.056	1	1	AAA	0	0
118647.SZ	2018-06-12	0	0	2	0.845098	0.058	1	1	AAA	0	0
118649.SZ	2018-06-26	0	0	4	0.477121	0.075	1	1	AA+	0	0
118652.SZ	2018-06-27	1	0	4	0.69897	0.047	1	1	AA+	1	0
118666.SZ	2018-06-15	0	0	5	0.845098	0.084	1	1	AA	0	0
118670.SZ	2017-06-23	1	0	2	0.477121	0.065	1	1	AAA	1	0
118671.SZ	2018-05-24	0	0	6	0.477121	0.08	1	1	AA-	0	0
118676.SZ	2018-07-16	1	0	2	0.69897	0.063	1	0	AAA	1	0
118677.SZ	2016-01-20	0	0	4	0.69897	0.0445	0	1	AA+	0	0
118680.SZ	2017-07-25	0	0	2	0.69897	0.045	0	0	AAA	0	0
118689.SZ	2018-06-26	0	0	4	0.477121	0.075	1	1	AA+	0	0
118694.SZ	2017-08-01	0	0	5	0.69897	0.062	1	1	AA	0	0
118703.SZ	2018-06-26	1	0	4	0.477121	0.0699	1	1	AA+	1	0
118704.SZ	2018-06-25	0	0	5	0.69897	0.068	1	1	AA	0	0
118713.SZ	2017-06-20	1	0	4	0.69897	0.067	1	1	AA+	1	0
118715.SZ	2016-03-01	0	0	5	0.69897	0.072	1	1	AA	0	0
118726.SZ	2018-06-25	0	0	5	0.69897	0.0585	1	1	AA	0	0
118729.SZ	2018-06-27	0	0	4	0.69897	0.05	0	0	AA+	0	0
118731.SZ	2018-10-22	2	1	21	0.477121	0.08	1	1	C	0	1
118733.SZ	2018-04-18	1	0	2	0.477121	0.0535	1	1	AAA	1	0
118741.SZ	2016-04-20	0	0	5	0.69897	0.0699	1	1	AA	0	0
118758.SZ	2018-07-16	1	0	2	0.69897	0.056	1	0	AAA	1	0
118759.SZ	2018-06-25	1	0	2	0.477121	0.0598	1	1	AAA	1	0
118760.SZ	2018-05-03	0	0	6	0.477121	0.095	1	1	AA-	0	0
118761.SZ	2017-06-20	1	0	4	0.69897	0.067	1	1	AA+	1	0
118766.SZ	2017-07-25	0	0	2	0.69897	0.04	0	0	AAA	0	0
118767.SZ	2018-05-18	1	0	5	0.69897	0.05	1	0	AA	0	0
118773.SZ	2018-06-07	0	0	4	0.477121	0.058	1	1	AA+	0	0
118777.SZ	2018-08-28	0	0	5	0.477121	0.065	1	0	AA	0	0
118788.SZ	2018-07-31	0	0	4	0.477121	0.09	1	0	AA+	0	0
118789.SZ	2016-04-20	0	0	5	0.69897	0.0699	1	1	AA	0	0
118793.SZ	2016-03-01	0	0	5	0.69897	0.059	1	1	AA	0	0
118799.SZ	2017-06-20	1	0	4	0.69897	0.067	1	1	AA+	1	0
118804.SZ	2018-06-21	0	0	5	0.69897	0.045	1	1	AA	0	0
118823.SZ	2018-06-15	0	0	5	0.477121	0.076	1	1	AA	0	0
118824.SZ	2018-06-15	0	0	5	0.477121	0.0748	1	1	AA	0	0
118825.SZ	2016-08-12	0	0	5	0.69897	0.048	0	1	AA	0	0
118839.SZ	2018-06-14	0	0	5	0.477121	0.067	1	1	AA	0	0
118841.SZ	2018-06-13	0	0	5	0.69897	0.048	1	1	AA	0	0
118855.SZ	2018-06-26	1	0	4	0.477121	0.08	1	1	AA+	1	0
118857.SZ	2018-06-25	0	0	5	0.90309	0.07	1	1	AA	0	0
118873.SZ	2018-06-07	0	0	4	0.477121	0.063	1	1	AA+	0	0
118879.SZ	2018-06-26	0	0	4	0.477121	0.077	1	1	AA+	0	0
118889.SZ	2018-06-15	1	0	4	0.477121	0.082	1	1	AA+	1	0
118891.SZ	2016-10-10	0	0	5	0.69897	0.05	0	1	AA	0	0
118899.SZ	2018-06-26	0	0	4	0.69897	0.065	1	1	AA+	0	0
122019.SH	2018-04-24	0	0	2	1	0.052	1	1	AAA	0	0
122075.SH	2018-06-07	1	0	5	0.90309	0.057	1	1	AA	0	0
122087.SH	2018-05-25	2	0	5	0.90309	0.0658	1	1	AA	0	1
122093.SH	2018-11-01	2	0	6	0.90309	0.073	1	1	AA-	0	1
122125.SH	2018-06-14	0	0	5	0.845098	0.078	1	1	AA	0	0
122138.SH	2018-06-22	0	0	5	0.845098	0.063	1	1	AA	0	0
122145.SH	2018-06-22	0	0	5	0.845098	0.053	1	1	AA	0	0
122174.SH	2018-04-24	0	0	2	1	0.05	1	1	AAA	0	0
122175.SH	2018-04-24	0	0	2	1.17609	0.0515	1	1	AAA	0	0
122192.SH	2018-05-25	0	0	2	1	0.051	1	1	AAA	0	0
122203.SH	2018-04-20	0	0	2	1	0.051	1	1	AAA	0	0
122241.SH	2018-04-12	0	0	2	1	0.0505	1	1	AAA	0	0
122245.SH	2018-05-10	0	0	4	0.845098	0.056	1	1	AA+	0	0
122250.SH	2018-03-09	0	0	5	0.845098	0.058	1	1	AA	0	0
122255.SH	2018-04-19	0	0	2	1	0.0515	1	1	AAA	0	0
122258.SH	2018-06-01	1	0	5	0.845098	0.078	1	1	AA	0	1
122287.SH	2018-05-25	0	0	2	0.69897	0.0589	1	1	AAA	0	0
122294.SH	2018-06-25	1	0	2	0.69897	0.0735	0	1	AAA	1	0
122306.SH	2018-05-28	0	0	4	0.69897	0.0625	1	1	AA+	0	0
122308.SH	2018-06-29	2	0	2	0.69897	0.063	0	1	AAA	1	0
122316.SH	2018-04-19	0	0	2	0.845098	0.0574	1	1	AAA	0	0
122317.SH	2018-04-19	0	0	2	1	0.0609	1	1	AAA	0	0
122318.SH	2018-06-20	0	0	5	0.69897	0.062	0	1	AA	0	0
122323.SH	2018-04-28	0	0	2	0.69897	0.0565	0	1	AAA	0	0
122327.SH	2018-06-11	0	0	5	0.69897	0.0907	1	1	AA	0	0
122329.SH	2018-05-22	1	0	2	0.69897	0.0699	1	1	AAA	1	0
122333.SH	2018-06-25	1	0	4	0.69897	0.055	1	1	AA+	1	0
122337.SH	2018-04-28	0	0	5	0.69897	0.055	1	1	AA	0	0
122339.SH	2018-06-08	0	0	5	0.69897	0.0848	1	1	AA	0	0
122340.SH	2018-04-11	0	0	4	0.69897	0.0495	0	1	AA+	0	0
122343.SH	2018-03-09	0	0	5	0.69897	0.064	1	1	AA	0	0
122347.SH	2018-05-28	0	0	4	0.69897	0.0525	1	1	AA+	0	0
122349.SH	2018-06-20	0	0	5	0.69897	0.055	0	1	AA	0	0
122358.SH	2018-06-22	0	0	2	0.845098	0.041	1	1	AAA	0	0
122371.SH	2018-06-25	1	0	4	0.69897	0.062	1	1	AA+	1	0
122373.SH	2018-06-27	0	0	2	0.69897	0.0448	1	1	AAA	0	0
122380.SH	2018-06-11	0	0	4	0.69897	0.069	1	0	AA+	0	0
122381.SH	2018-06-25	2	0	6	0.69897	0.062	1	1	AA-	0	1
122383.SH	2018-06-22	0	0	2	0.69897	0.068	1	1	AAA	0	0
122387.SH	2018-05-21	0	0	5	0.69897	0.0498	1	1	AA	0	0
122392.SH	2018-06-22	0	0	2	0.60206	0.063	1	1	AAA	0	0
122393.SH	2018-06-22	0	0	2	0.845098	0.0698	1	1	AAA	0	0
122398.SH	2018-05-16	0	0	4	0.69897	0.05	1	1	AA+	0	0
122416.SH	2018-06-26	0	0	5	0.69897	0.0745	1	1	AA	0	0
122425.SH	2018-06-22	0	0	2	0.69897	0.046	1	1	AAA	0	0
122426.SH	2018-06-22	0	0	2	0.845098	0.0398	1	1	AAA	0	0
122427.SH	2018-05-24	0	0	4	0.69897	0.057	0	1	AA+	0	0
122431.SH	2018-06-15	0	0	4	0.69897	0.049	1	1	AA+	0	0
122434.SH	2018-06-22	0	0	5	0.69897	0.075	1	1	AA	0	0
122444.SH	2018-05-14	0	0	5	0.69897	0.076	1	1	AA	0	0
122446.SH	2018-06-21	1	0	2	0.69897	0.068	1	1	AAA	0	0
122454.SH	2017-08-15	2	1	21	0.69897	0.078	1	1	C	0	1
122460.SH	2018-06-20	0	0	2	1.17609	0.0425	1	1	AAA	0	0
122467.SH	2018-06-21	1	0	2	0.69897	0.066	1	1	AAA	0	0
122474.SH	2018-06-27	0	0	5	0.69897	0.065	1	1	AA	0	0
122475.SH	2018-06-26	0	0	5	0.69897	0.06	1	1	AA	0	0
122477.SH	2018-06-27	0	0	5	0.69897	0.071	1	1	AA	0	0
122478.SH	2018-06-27	0	0	2	0.845098	0.042	1	1	AAA	0	0
122479.SH	2018-04-08	1	0	2	0.69897	0.0497	0	1	AAA	1	0
122480.SH	2018-04-08	1	0	2	0.69897	0.05	0	1	AAA	1	0
122485.SH	2018-06-27	0	0	4	0.69897	0.054	0	1	AA+	0	0
122491.SH	2018-06-20	0	0	5	0.845098	0.05	0	1	AA	0	0
122495.SH	2018-06-25	1	0	4	0.69897	0.0544	1	1	AA+	1	0
123034.SH	2018-08-17	1	0	17	0.477121	0.079	1	1	B	0	1
125610.SH	2018-06-25	0	0	4	0.60206	0.075	1	1	AA+	0	0
125615.SH	2017-06-08	0	0	4	0.69897	0.073	1	1	AA+	0	0
125623.SH	2018-07-05	0	0	5	0.69897	0.075	1	1	AA	0	0
125628.SH	2018-06-26	0	0	5	0.477121	0.075	1	1	AA	0	0
125638.SH	2018-06-07	0	0	5	0.477121	0.072	1	0	AA	0	0
125647.SH	2018-06-28	0	0	5	0.69897	0.059	0	1	AA	0	0
125648.SH	2018-06-25	0	0	5	0.477121	0.0799	1	1	AA	0	0
125650.SH	2017-12-29	0	0	5	0.477121	0.07	1	1	AA	0	0
125656.SH	2018-06-25	0	0	5	0.477121	0.0779	1	1	AA	0	0
125667.SH	2018-06-25	0	0	2	0.60206	0.065	1	1	AAA	0	0
125669.SH	2017-06-27	0	0	5	0.477121	0.075	1	1	AA	0	0
125670.SH	2018-06-25	1	0	2	0.69897	0.068	1	1	AAA	1	0
125677.SH	2018-06-25	0	0	5	0.477121	0.07	1	1	AA	0	0
125678.SH	2018-06-25	0	0	4	0.69897	0.048	1	1	AA+	0	0
125690.SH	2018-06-27	0	0	2	0.477121	0.0525	1	0	AAA	0	0
125702.SH	2018-06-21	0	0	5	0.69897	0.0649	1	0	AA	0	0
125703.SH	2018-06-26	0	0	5	0.60206	0.0625	0	1	AA	0	0
125704.SH	2018-06-26	0	0	5	0.69897	0.0639	0	1	AA	0	0
125705.SH	2018-06-23	1	0	4	0.69897	0.0668	1	1	AA+	1	0
125728.SH	2018-06-27	0	0	5	0.60206	0.07	1	0	AA	0	0
125729.SH	2018-06-25	0	0	5	0.69897	0.078	1	1	AA	0	0
125747.SH	2018-06-25	0	0	2	0.60206	0.065	1	1	AAA	0	0
125755.SH	2018-06-25	0	0	5	0.69897	0.083	1	1	AA	0	0
125757.SH	2018-06-26	0	0	5	0.69897	0.07	1	1	AA	0	0
125780.SH	2018-06-15	0	0	5	0.69897	0.063	1	1	AA	0	0
125782.SH	2018-06-22	0	0	2	0.69897	0.08	1	1	AAA	0	0
125783.SH	2018-06-22	0	0	2	0.69897	0.0788	1	1	AAA	0	0
125789.SH	2018-06-27	0	0	5	0.69897	0.076	0	1	AA	0	0
125915.SH	2018-06-26	0	0	4	0.69897	0.083	0	1	AA+	0	0
125927.SH	2018-06-26	0	0	4	0.69897	0.083	0	1	AA+	0	0
125972.SH	2018-06-26	0	0	4	0.69897	0.083	0	1	AA+	0	0
135029.SH	2018-09-20	0	0	5	0.69897	0.0558	1	1	AA	0	0
135030.SH	2018-01-29	0	0	5	0.477121	0.075	1	1	AA	0	0
135044.SH	2016-01-29	0	0	5	0.477121	0.087	1	1	AA	0	0
135067.SH	2018-06-25	0	0	4	0.69897	0.044	1	1	AA+	0	0
135070.SH	2018-06-28	0	0	5	0.477121	0.065	0	1	AA	0	0
135071.SH	2018-06-25	0	0	5	0.69897	0.0582	1	1	AA	0	0
135072.SH	2018-06-27	0	0	5	0.69897	0.065	0	1	AA	0	0
135090.SH	2018-08-31	0	0	5	0.477121	0.09	1	1	AA	0	0
135091.SH	2018-06-28	0	0	5	0.477121	0.078	1	1	AA	0	0
135097.SH	2018-07-19	0	0	5	0.69897	0.08	1	1	AA	0	0
135205.SH	2015-12-31	0	0	4	0.477121	0.06	1	1	AA+	0	0
135207.SH	2017-09-06	1	0	2	0.477121	0.075	1	1	AAA	1	0
135219.SH	2018-06-22	0	0	5	0.69897	0.063	1	1	AA	0	0
135220.SH	2018-06-25	0	0	4	0.60206	0.075	1	1	AA+	0	0
135221.SH	2017-06-27	0	0	5	0.477121	0.077	1	1	AA	0	0
135222.SH	2018-06-26	0	0	5	0.477121	0.075	1	1	AA	0	0
135242.SH	2018-06-26	1	0	2	0.477121	0.042	1	1	AAA	1	0
135248.SH	2018-06-22	0	0	5	0.69897	0.057	1	1	AA	0	0
135249.SH	2018-06-14	0	0	4	0.477121	0.069	1	1	AA+	0	0
135258.SH	2018-06-25	0	0	5	0.69897	0.06	1	1	AA	0	0
135272.SH	2017-09-06	1	0	2	0.477121	0.075	1	1	AAA	1	0
135273.SH	2018-06-28	0	0	5	0.477121	0.065	0	1	AA	0	0
135277.SH	2018-06-25	0	0	5	0.69897	0.0779	1	1	AA	0	0
135279.SH	2018-06-26	1	0	2	0.477121	0.04	1	1	AAA	1	0
135284.SH	2018-06-27	0	0	4	0.69897	0.04	0	1	AA+	0	0
135289.SH	2018-06-25	0	0	5	0.69897	0.078	1	1	AA	0	0
135290.SH	2018-07-03	0	0	5	0.69897	0.057	1	1	AA	0	0
135300.SH	2016-09-18	0	0	5	0.477121	0.095	1	1	AA	0	0
135301.SH	2018-06-23	1	0	4	0.69897	0.059	1	1	AA+	1	0
135311.SH	2018-06-29	0	0	5	0.69897	0.0455	0	1	AA	0	0
135325.SH	2018-06-28	1	0	2	0.477121	0.07	0	1	AAA	1	0
135332.SH	2018-06-28	0	0	5	0.477121	0.0518	0	1	AA	0	0
135346.SH	2018-04-28	0	0	2	0.69897	0.0459	0	1	AAA	0	0
135354.SH	2018-06-29	0	0	5	0.69897	0.055	0	1	AA	0	0
135364.SH	2016-03-04	0	0	5	0.477121	0.078	1	1	AA	0	0
135380.SH	2018-06-26	0	0	5	0.69897	0.054	1	1	AA	0	0
135387.SH	2015-12-28	0	0	5	0.477121	0.052	0	1	AA	0	0
135395.SH	2018-06-25	0	0	5	0.477121	0.09	1	1	AA	0	0
135402.SH	2018-06-29	0	0	5	0.477121	0.085	1	1	AA	0	0
135404.SH	2018-06-26	0	0	5	0.477121	0.0707	1	1	AA	0	0
135410.SH	2018-06-20	0	0	2	0.69897	0.048	1	1	AAA	0	0
135414.SH	2018-06-26	0	0	5	0.69897	0.067	1	1	AA	0	0
135415.SH	2018-06-27	0	0	5	0.477121	0.08	1	1	AA	0	0
135421.SH	2018-06-27	0	0	5	0.60206	0.045	1	0	AA	0	0
135424.SH	2018-06-25	0	0	5	0.60206	0.08	1	1	AA	0	0
135426.SH	2018-06-26	0	0	5	0.477121	0.075	1	1	AA	0	0
135433.SH	2018-07-03	0	0	5	0.69897	0.07	1	1	AA	0	0
135440.SH	2018-06-22	0	0	2	0.69897	0.0499	0	1	AAA	0	0
135443.SH	2018-06-26	1	0	4	0.477121	0.074	1	1	AA+	1	0
135448.SH	2018-07-13	0	0	5	0.69897	0.073	1	1	AA	0	0
135455.SH	2017-02-10	0	0	5	0.69897	0.0705	1	1	AA	0	0
135457.SH	2018-07-13	0	0	5	0.69897	0.073	1	1	AA	0	0
135460.SH	2018-05-15	0	0	5	0.477121	0.082	1	1	AA	0	0
135471.SH	2016-06-24	0	0	5	0.69897	0.05	1	0	AA	0	0
135477.SH	2018-10-24	1	0	20	0.477121	0.08	1	1	CC	0	1
135483.SH	2016-03-23	0	0	5	0.477121	0.073	1	1	AA	0	0
135487.SH	2018-06-20	1	0	5	0.477121	0.085	1	1	AA	0	0
135497.SH	2018-06-25	0	0	5	0.69897	0.054	1	1	AA	0	0
135503.SH	2018-06-26	0	0	2	0.477121	0.0605	1	0	AAA	0	0
135506.SH	2016-02-03	0	0	5	0.69897	0.0578	1	1	AA	0	0
135528.SH	2016-05-06	0	0	5	0.69897	0.0617	1	1	AA	0	0
135529.SH	2018-06-26	1	0	4	0.477121	0.075	1	1	AA+	1	0
135545.SH	2018-06-26	1	0	2	0.477121	0.0409	1	1	AAA	1	0
135560.SH	2018-06-26	0	0	4	0.69897	0.045	1	1	AA+	0	0
135561.SH	2018-07-03	0	0	5	0.69897	0.058	1	1	AA	0	0
135566.SH	2018-06-20	0	0	5	0.69897	0.068	1	0	AA	0	0
135568.SH	2018-06-22	0	0	4	0.477121	0.075	1	1	AA+	0	0
135571.SH	2016-06-06	0	0	5	0.69897	0.0514	1	1	AA	0	0
135574.SH	2017-05-26	0	0	5	0.69897	0.058	1	1	AA	0	0
135580.SH	2018-06-27	0	0	5	0.69897	0.056	1	1	AA	0	0
135585.SH	2018-06-14	2	0	2	0.477121	0.055	1	1	AAA	1	0
135591.SH	2018-06-28	0	0	5	0.69897	0.0688	1	1	AA	0	0
135598.SH	2016-05-31	0	0	2	0.477121	0.077	1	0	AAA	0	0
135602.SH	2018-06-25	0	0	5	0.69897	0.05	1	1	AA	0	0
135618.SH	2018-06-27	0	0	5	0.477121	0.073	1	1	AA	0	0
135622.SH	2018-06-15	0	0	5	0.477121	0.084	1	1	AA	0	0
135640.SH	2018-06-26	0	0	5	0.69897	0.06	1	1	AA	0	0
135647.SH	2018-06-27	0	0	4	0.69897	0.0415	0	1	AA+	0	0
135650.SH	2018-06-26	0	0	5	0.69897	0.0545	1	1	AA	0	0
135654.SH	2018-07-10	0	0	2	0.69897	0.0398	0	1	AAA	0	0
135655.SH	2017-04-18	0	0	5	0.69897	0.055	1	1	AA	0	0
135658.SH	2018-06-12	1	0	2	0.69897	0.0485	1	1	AAA	0	0
135663.SH	2018-06-21	0	0	5	0.477121	0.0463	0	1	AA	0	0
135667.SH	2016-05-26	0	0	2	0.69897	0	1	1	AAA	0	0
135672.SH	2018-07-05	0	0	5	0.69897	0.066	1	1	AA	0	0
135674.SH	2018-06-28	0	0	5	0.69897	0.0649	1	1	AA	0	0
135675.SH	2018-06-26	0	0	4	0.477121	0.075	1	1	AA+	0	0
135677.SH	2018-06-26	0	0	5	0.69897	0.06	1	1	AA	0	0
135683.SH	2018-06-28	0	0	5	0.69897	0.066	1	1	AA	0	0
135684.SH	2016-06-07	0	0	4	0.69897	0.045	1	1	AA+	0	0
135685.SH	2018-06-26	0	0	2	0.477121	0.075	0	1	AAA	0	0
135687.SH	2018-06-25	0	0	5	0.69897	0.052	0	1	AA	0	0
135690.SH	2017-12-14	2	0	2	0.60206	0.075	1	1	AAA	1	0
135693.SH	2018-06-12	1	0	2	0.69897	0.0495	1	1	AAA	0	0
135694.SH	2018-06-22	0	0	5	0.477121	0.057	1	1	AA	0	0
135695.SH	2018-06-26	0	0	5	0.477121	0.08	1	1	AA	0	0
135697.SH	2018-06-27	0	0	5	0.69897	0.048	1	1	AA	0	0
135703.SH	2018-09-28	0	0	5	0.69897	0.051	1	0	AA	0	0
135704.SH	2018-06-22	0	0	5	0.69897	0.06	1	1	AA	0	0
135706.SH	2018-06-28	0	0	2	0.477121	0.062	0	1	AAA	0	0
135709.SH	2018-06-27	0	0	4	0.69897	0.0397	0	1	AA+	0	0
135710.SH	2018-06-25	0	0	4	0.60206	0.085	1	1	AA+	0	0
135714.SH	2016-08-04	0	0	5	0.69897	0.05	1	1	AA	0	0
135718.SH	2018-06-27	0	0	5	0.69897	0.063	0	1	AA	0	0
135730.SH	2017-06-28	0	0	5	0.69897	0.043	1	1	AA	0	0
135733.SH	2018-07-05	0	0	5	0.69897	0.06	1	1	AA	0	0
135746.SH	2018-06-27	0	0	5	0.477121	0.08	1	1	AA	0	0
135748.SH	2016-08-04	0	0	2	0.69897	0.0385	0	1	AAA	0	0
135751.SH	2018-06-04	0	0	2	0.69897	0.0348	1	1	AAA	0	0
135776.SH	2017-06-19	0	0	5	0.69897	0.0415	1	1	AA	0	0
135783.SH	2018-06-20	0	0	5	0.69897	0.052	1	1	AA	0	0
135788.SH	2018-06-22	0	0	5	0.69897	0.06	1	1	AA	0	0
135793.SH	2018-06-25	0	0	5	0.69897	0.0443	1	1	AA	0	0
135804.SH	2018-09-20	0	0	5	0.69897	0.0493	1	1	AA	0	0
135808.SH	2018-06-21	0	0	5	0.69897	0.0419	1	0	AA	0	0
135815.SH	2016-10-31	0	0	5	0.477121	0.08	1	1	AA	0	0
135817.SH	2016-09-05	0	0	5	0.69897	0.066	1	1	AA	0	0
135818.SH	2018-09-05	0	0	5	0.69897	0.058	1	1	AA	0	0
135820.SH	2018-06-26	0	0	4	0.69897	0.04	0	1	AA+	0	0
135826.SH	2017-05-26	0	0	5	0.69897	0.0519	1	1	AA	0	0
135833.SH	2018-06-04	0	0	2	0.69897	0.036	1	1	AAA	0	0
135847.SH	2018-06-25	0	0	5	0.69897	0.0474	1	1	AA	0	0
135848.SH	2016-12-19	0	0	5	0.69897	0.065	1	1	AA	0	0
135850.SH	2018-06-26	0	0	5	0.477121	0.088	1	1	AA	0	0
135882.SH	2017-12-14	2	0	2	0.69897	0.046	1	1	AAA	1	0
135883.SH	2017-12-14	2	0	2	0.845098	0.057	1	1	AAA	1	0
135884.SH	2018-06-26	0	0	5	0.69897	0.045	1	1	AA	0	0
135888.SH	2018-06-27	0	0	5	0.69897	0.075	1	1	AA	0	0
136002.SH	2018-04-19	0	0	2	0.845098	0.0385	1	1	AAA	0	0
136003.SH	2018-06-26	1	0	4	0.69897	0.079	1	1	AA+	1	0
136004.SH	2018-04-11	0	0	4	0.69897	0.036	0	1	AA+	0	0
136010.SH	2018-06-11	1	0	4	0.69897	0.076	1	1	AA+	1	0
136011.SH	2018-06-11	0	0	4	0.60206	0.066	1	0	AA+	0	0
136017.SH	2018-04-10	1	0	4	0.69897	0.0788	1	1	AA+	1	0
136028.SH	2018-06-25	0	0	5	0.69897	0.0725	1	1	AA	0	0
136034.SH	2018-06-22	0	0	2	0.69897	0.04	0	0	AAA	0	0
136060.SH	2018-06-19	0	0	5	0.477121	0.0543	1	1	AA	0	0
136063.SH	2018-06-11	1	0	4	0.69897	0.053	1	1	AA+	1	0
136068.SH	2018-06-27	1	0	4	0.69897	0.04	1	0	AA+	0	0
136070.SH	2018-06-13	0	0	5	0.69897	0.0468	1	1	AA	0	0
136071.SH	2018-05-31	0	0	4	0.69897	0.0425	1	0	AA+	0	0
136072.SH	2018-05-31	0	0	4	0.477121	0.039	1	0	AA+	0	0
136076.SH	2018-05-10	0	0	5	0.69897	0.0568	1	1	AA	0	0
136077.SH	2018-06-22	0	0	5	0.477121	0.075	1	1	AA	0	0
136078.SH	2018-06-26	1	0	4	0.69897	0.051	1	1	AA+	1	0
136084.SH	2018-06-22	0	0	4	0.69897	0.0485	1	0	AA+	0	0
136085.SH	2018-05-25	0	0	2	0.69897	0.0355	1	1	AAA	0	0
136086.SH	2018-06-22	0	0	4	0.845098	0.054	1	0	AA+	0	0
136104.SH	2018-04-24	1	0	4	0.69897	0.04	0	1	AA+	1	0
136108.SH	2018-06-27	0	0	2	0.69897	0.0358	1	1	AAA	0	0
136109.SH	2018-06-27	0	0	5	0.845098	0.055	0	1	AA	0	0
136111.SH	2018-06-26	0	0	5	0.69897	0.04	1	1	AA	0	0
136114.SH	2018-06-25	0	0	5	0.69897	0.0747	1	1	AA	0	0
136117.SH	2018-06-26	0	0	5	0.69897	0.054	0	1	AA	0	0
136118.SH	2018-06-26	1	0	4	0.69897	0.064	1	1	AA+	1	0
136119.SH	2018-06-27	0	0	5	0.69897	0.0688	1	1	AA	0	0
136122.SH	2018-05-18	0	0	5	0.477121	0.085	1	1	AA	0	0
136126.SH	2018-05-15	0	0	5	0.69897	0.075	1	1	AA	0	0
136127.SH	2018-06-27	0	0	5	0.69897	0.0446	1	1	AA	0	0
136131.SH	2018-06-25	0	0	5	0.69897	0.04	1	0	AA	0	0
136134.SH	2018-06-26	1	0	2	0.69897	0.047	1	1	AAA	1	0
136139.SH	2018-06-22	0	0	4	0.778151	0.04	1	1	AA+	0	0
136143.SH	2018-06-21	1	0	2	0.69897	0.032	1	1	AAA	0	0
136147.SH	2018-06-13	1	0	2	0.69897	0.032	1	1	AAA	1	0
136150.SH	2018-06-13	0	0	4	0.477121	0.0395	1	1	AA+	0	0
136153.SH	2018-06-25	0	0	4	0.69897	0.05	1	1	AA+	0	0
136156.SH	2018-10-24	1	0	20	0.69897	0.0748	1	1	CC	0	1
136158.SH	2018-06-26	1	0	4	0.69897	0.062	1	1	AA+	1	0
136159.SH	2018-06-22	0	0	2	0.69897	0.03	0	0	AAA	0	0
136162.SH	2018-06-19	0	0	5	0.778151	0.065	1	0	AA	0	0
136169.SH	2018-06-27	0	0	5	0.69897	0.0588	1	0	AA	0	0
136170.SH	2018-06-25	0	0	5	0.69897	0.0588	1	1	AA	0	0
136175.SH	2018-06-06	0	0	2	0.477121	0.0345	1	1	AAA	0	0
136177.SH	2018-06-27	0	0	2	0.477121	0.03	0	1	AAA	0	0
136178.SH	2018-06-26	0	0	5	0.69897	0.0493	1	1	AA	0	0
136181.SH	2018-06-15	0	0	5	0.69897	0.069	1	1	AA	0	0
136184.SH	2018-05-22	1	0	2	0.69897	0.03	0	1	AAA	0	0
136190.SH	2018-06-20	0	0	4	0.477121	0.0647	1	1	AA+	0	0
136192.SH	2018-06-29	0	0	5	0.69897	0.066	1	1	AA	0	0
136197.SH	2018-05-15	0	0	5	0.69897	0.0747	1	1	AA	0	0
136198.SH	2018-05-23	0	0	2	0.477121	0.0298	1	1	AAA	0	0
136201.SH	2018-06-25	0	0	5	0.69897	0.055	1	0	AA	0	0
136203.SH	2018-06-27	0	0	5	0.69897	0.0687	1	1	AA	0	0
136205.SH	2018-06-08	0	0	4	0.69897	0.0398	0	1	AA+	0	0
136206.SH	2018-06-08	0	0	4	0.69897	0.0418	0	1	AA+	0	0
136209.SH	2018-06-22	0	0	4	0.778151	0.04	1	1	AA+	0	0
136210.SH	2018-06-19	0	0	5	0.69897	0.0626	1	1	AA	0	0
136213.SH	2018-06-28	0	0	4	0.69897	0.052	0	1	AA+	0	0
136217.SH	2018-06-25	1	0	2	0.69897	0.0476	0	1	AAA	0	0
136222.SH	2018-06-13	0	0	2	0.69897	0.0299	1	1	AAA	0	0
136225.SH	2018-06-27	0	0	5	0.69897	0.065	1	1	AA	0	0
136226.SH	2018-06-26	0	0	2	0.845098	0.0328	0	1	AAA	0	0
136229.SH	2018-06-25	0	0	4	0.69897	0.052	1	1	AA+	0	0
136237.SH	2018-06-19	0	0	5	0.477121	0.0528	1	1	AA	0	0
136238.SH	2018-06-28	0	0	5	0.69897	0.047	0	1	AA	0	0
136240.SH	2018-06-19	1	0	4	0.69897	0.036	0	1	AA+	0	0
136245.SH	2018-06-27	0	0	4	0.69897	0.0378	0	1	AA+	0	0
136248.SH	2018-06-25	0	0	2	0.69897	0.032	0	1	AAA	0	0
136249.SH	2018-06-25	0	0	5	0.69897	0.0649	1	1	AA	0	0
136255.SH	2018-06-29	0	0	4	0.69897	0.0597	1	1	AA+	0	0
136265.SH	2018-06-27	0	0	5	0.477121	0.057	1	0	AA	0	0
136266.SH	2018-05-15	0	0	5	0.69897	0.0709	1	1	AA	0	0
136269.SH	2018-06-25	1	0	4	0.69897	0.076	1	1	AA+	1	0
136273.SH	2018-06-26	0	0	5	0.69897	0.065	1	1	AA	0	0
136275.SH	2018-05-24	0	0	4	0.69897	0.032	0	1	AA+	0	0
136277.SH	2018-06-22	0	0	5	0.477121	0.0487	0	1	AA	0	0
136282.SH	2018-06-28	0	0	5	0.69897	0.0495	0	1	AA	0	0
136289.SH	2018-05-30	1	0	2	0.69897	0.0332	0	1	AAA	1	0
136290.SH	2018-06-27	0	0	5	0.69897	0.042	0	1	AA	0	0
136291.SH	2018-06-19	0	0	5	0.60206	0.075	1	1	AA	0	0
136292.SH	2018-06-26	1	0	2	0.69897	0.032	0	1	AAA	1	0
136293.SH	2018-06-26	0	0	5	0.69897	0.0418	1	1	AA	0	0
136296.SH	2018-06-25	0	0	4	0.69897	0.048	1	1	AA+	0	0
136297.SH	2018-06-25	0	0	2	0.477121	0.0295	0	1	AAA	0	0
136298.SH	2018-06-25	0	0	2	0.69897	0.029	1	1	AAA	0	0
136299.SH	2018-06-19	0	0	2	0.69897	0.03	1	1	AAA	0	0
136301.SH	2018-06-08	0	0	4	0.69897	0.0348	0	1	AA+	0	0
136302.SH	2018-06-08	0	0	4	0.69897	0.0393	0	1	AA+	0	0
136307.SH	2018-06-26	0	0	5	0.69897	0.065	1	1	AA	0	0
136313.SH	2018-06-21	0	0	4	0.845098	0.039	1	1	AA+	0	0
136314.SH	2018-06-20	0	0	5	0.69897	0.058	1	1	AA	0	0
136317.SH	2018-06-14	0	0	5	0.69897	0.048	1	1	AA	0	0
136321.SH	2018-06-22	0	0	4	0.477121	0.0375	1	1	AA+	0	0
136323.SH	2018-05-28	1	0	2	0.69897	0.0285	1	1	AAA	0	0
136324.SH	2018-05-28	1	0	2	0.845098	0.0338	1	1	AAA	0	0
136327.SH	2018-06-26	0	0	4	0.69897	0.032	0	1	AA+	0	0
136329.SH	2018-06-22	0	0	4	0.778151	0.045	1	1	AA+	0	0
136334.SH	2018-06-25	0	0	4	0.69897	0.035	1	1	AA+	0	0
136335.SH	2018-06-15	1	0	2	0.845098	0.036	1	1	AAA	0	0
136337.SH	2018-06-25	0	0	5	0.69897	0.0354	1	1	AA	0	0
136338.SH	2018-06-27	0	0	5	0.69897	0.0323	1	1	AA	0	0
136345.SH	2018-06-12	0	0	2	0.778151	0.039	1	1	AAA	0	0
136346.SH	2018-06-12	0	0	2	1	0.048	1	1	AAA	0	0
136347.SH	2018-06-27	0	0	5	0.69897	0.062	1	1	AA	0	0
136349.SH	2018-06-27	0	0	5	0.69897	0.043	0	1	AA	0	0
136350.SH	2018-06-25	0	0	5	0.477121	0.076	1	1	AA	0	0
136352.SH	2018-06-22	0	0	5	0.477121	0.074	1	1	AA	0	0
136356.SH	2018-06-25	1	0	4	0.69897	0.079	1	1	AA+	1	0
136370.SH	2018-05-25	1	0	4	0.69897	0.0373	0	1	AA+	1	0
136374.SH	2018-06-27	0	0	5	0.69897	0.06	1	1	AA	0	0
136376.SH	2018-06-26	0	0	5	0.477121	0.072	1	0	AA	0	0
136378.SH	2018-06-27	1	0	4	0.69897	0.062	1	1	AA+	1	0
136385.SH	2018-06-27	0	0	5	0.69897	0.0405	0	1	AA	0	0
136386.SH	2018-06-25	1	0	2	0.69897	0.037	1	1	AAA	1	0
136396.SH	2018-06-27	0	0	2	0.69897	0.0305	1	1	AAA	0	0
136397.SH	2018-06-27	0	0	2	0.69897	0.036	0	1	AAA	0	0
136398.SH	2018-06-28	1	0	2	0.69897	0.038	0	0	AAA	1	0
136404.SH	2018-06-22	0	0	2	0.69897	0.0346	0	1	AAA	0	0
136406.SH	2018-06-20	0	0	4	0.69897	0.062	1	1	AA+	0	0
136407.SH	2018-06-20	0	0	4	0.477121	0.058	1	1	AA+	0	0
136411.SH	2018-06-11	0	0	4	0.477121	0.038	0	1	AA+	0	0
136415.SH	2018-06-22	1	0	2	0.69897	0.046	1	0	AAA	1	0
136417.SH	2018-06-21	1	0	2	0.69897	0.0395	1	1	AAA	0	0
136418.SH	2018-06-29	0	0	5	0.69897	0.078	1	1	AA	0	0
136419.SH	2018-06-27	0	0	5	0.69897	0.0425	0	1	AA	0	0
136421.SH	2018-06-22	0	0	4	0.69897	0.0365	0	1	AA+	0	0
136425.SH	2018-06-11	1	0	4	0.69897	0.05	1	0	AA+	1	0
136429.SH	2018-06-12	0	0	5	0.477121	0.075	1	1	AA	0	0
136430.SH	2018-06-25	0	0	5	0.69897	0.0497	0	1	AA	0	0
136431.SH	2018-08-08	1	0	4	0.69897	0.0384	1	1	AA+	1	0
136432.SH	2018-06-26	0	0	5	0.69897	0.065	1	1	AA	0	0
136441.SH	2018-06-14	0	0	5	0.69897	0.0533	1	1	AA	0	0
136445.SH	2018-05-23	0	0	5	0.69897	0.0478	1	1	AA	0	0
136448.SH	2018-06-21	1	0	2	0.69897	0.0395	1	1	AAA	0	0
136449.SH	2018-05-25	1	0	2	0.477121	0.0314	1	1	AAA	0	0
136450.SH	2018-05-25	1	0	2	1	0.041	1	1	AAA	0	0
136454.SH	2018-06-21	0	0	4	0.845098	0.0375	0	1	AA+	0	0
136457.SH	2018-06-28	0	0	2	0.69897	0.0425	1	1	AAA	0	0
136459.SH	2018-05-22	1	0	2	0.69897	0.0308	0	1	AAA	0	0
136461.SH	2018-06-26	0	0	5	0.477121	0.075	1	1	AA	0	0
136472.SH	2018-06-25	0	0	2	0.69897	0.0309	1	1	AAA	0	0
136474.SH	2018-06-21	1	0	2	0.69897	0.0388	1	1	AAA	0	0
136475.SH	2018-06-25	0	0	5	0.69897	0.06	1	1	AA	0	0
136476.SH	2018-06-15	1	0	4	0.477121	0.075	1	1	AA+	1	0
136486.SH	2018-09-26	2	1	21	0.477121	0.075	1	1	C	0	1
136487.SH	2018-06-27	0	0	5	0.69897	0.0635	1	1	AA	0	0
136492.SH	2018-06-26	0	0	5	0.477121	0.0698	1	1	AA	0	0
136495.SH	2018-05-17	0	0	2	1.17609	0.041	1	1	AAA	0	0
136500.SH	2018-06-26	1	0	2	0.477121	0.0338	0	0	AAA	1	0
136507.SH	2018-06-23	0	0	5	0.69897	0.075	1	1	AA	0	0
136512.SH	2018-08-08	1	0	4	0.845098	0.0375	1	1	AA+	1	0
136515.SH	2018-06-13	0	0	2	0.69897	0.0301	1	1	AAA	0	0
136516.SH	2018-06-13	0	0	2	0.69897	0.0335	1	1	AAA	0	0
136521.SH	2018-06-25	0	0	2	0.69897	0.041	1	1	AAA	0	0
136527.SH	2018-06-25	0	0	2	0.477121	0.03	0	1	AAA	0	0
136532.SH	2018-06-26	0	0	2	1.17609	0.04	1	1	AAA	0	0
136535.SH	2018-06-21	1	0	2	0.69897	0.0345	1	1	AAA	0	0
136539.SH	2018-05-22	1	0	2	0.69897	0.0295	0	1	AAA	0	0
136540.SH	2018-06-26	0	0	5	0.69897	0.065	1	1	AA	0	0
136541.SH	2018-06-28	0	0	2	0.69897	0.0385	1	1	AAA	0	0
136548.SH	2018-06-26	0	0	5	0.69897	0.073	1	1	AA	0	0
136556.SH	2018-06-25	0	0	2	0.69897	0.04	1	1	AAA	0	0
136557.SH	2018-06-21	0	0	2	0.845098	0.0324	1	0	AAA	0	0
136560.SH	2018-06-26	0	0	5	0.69897	0.0698	1	1	AA	0	0
136561.SH	2018-05-11	0	0	5	0.69897	0.0353	0	1	AA	0	0
136562.SH	2018-06-27	0	0	2	0.69897	0.0294	0	1	AAA	0	0
136567.SH	2018-06-26	0	0	4	0.69897	0.04	1	1	AA+	0	0
136568.SH	2018-06-20	0	0	2	0.69897	0.0295	0	1	AAA	0	0
136570.SH	2018-06-27	0	0	5	0.69897	0.04	1	1	AA	0	0
136571.SH	2018-06-26	0	0	5	0.69897	0.07	1	1	AA	0	0
136572.SH	2018-06-26	0	0	5	0.477121	0.053	0	1	AA	0	0
136573.SH	2018-06-26	0	0	5	0.69897	0.038	1	1	AA	0	0
136575.SH	2018-06-14	0	0	2	0.69897	0.0292	1	0	AAA	0	0
136576.SH	2018-06-14	0	0	2	0.69897	0.0324	1	0	AAA	0	0
136578.SH	2018-06-11	0	0	4	0.477121	0.031	0	1	AA+	0	0
136579.SH	2018-06-27	1	0	4	0.69897	0.0618	1	1	AA+	1	0
136580.SH	2018-06-21	1	0	2	0.69897	0.0336	1	1	AAA	0	0
136581.SH	2018-06-22	0	0	2	0.69897	0.0295	0	1	AAA	0	0
136584.SH	2018-06-21	1	0	4	0.477121	0.0699	1	1	AA+	1	0
136590.SH	2018-06-01	1	0	4	0.477121	0.0589	1	1	AA+	1	0
136591.SH	2018-06-25	0	0	5	0.69897	0.0377	1	0	AA	0	0
136592.SH	2018-06-14	0	0	5	0.69897	0.069	1	1	AA	0	0
136593.SH	2018-06-27	0	0	4	0.69897	0.032	0	1	AA+	0	0
136594.SH	2018-06-22	0	0	4	0.69897	0.0295	0	1	AA+	0	0
136597.SH	2018-06-15	0	0	5	0.69897	0.055	1	1	AA	0	0
136600.SH	2018-06-26	0	0	2	0.477121	0.0295	1	1	AAA	0	0
136601.SH	2018-06-26	0	0	2	0.69897	0.03	1	1	AAA	0	0
136604.SH	2018-06-28	0	0	5	0.69897	0.055	0	1	AA	0	0
136609.SH	2018-06-14	0	0	4	0.69897	0.033	0	1	AA+	0	0
136610.SH	2018-06-29	0	0	5	0.69897	0.0665	1	1	AA	0	0
136619.SH	2018-06-19	0	0	5	0.778151	0.065	1	0	AA	0	0
136621.SH	2018-05-17	0	0	2	1.17609	0.0357	1	1	AAA	0	0
136625.SH	2018-06-05	0	0	2	0.69897	0.0289	1	1	AAA	0	0
136626.SH	2018-06-05	0	0	2	0.845098	0.0313	1	1	AAA	0	0
136634.SH	2018-06-22	1	0	2	0.845098	0.0346	0	1	AAA	1	0
136636.SH	2018-05-16	0	0	2	0.477121	0.0299	1	1	AAA	0	0
136643.SH	2018-06-25	0	0	5	0.69897	0.0529	1	1	AA	0	0
136644.SH	2018-05-29	0	0	4	0.69897	0.0468	1	1	AA+	0	0
136654.SH	2018-06-25	0	0	2	0.69897	0.0294	0	1	AAA	0	0
136662.SH	2018-06-26	0	0	5	0.69897	0.052	1	1	AA	0	0
136663.SH	2018-06-26	0	0	5	0.69897	0.057	1	1	AA	0	0
136665.SH	2018-06-21	0	0	5	0.69897	0.065	1	1	AA	0	0
136666.SH	2018-06-22	0	0	2	0.69897	0.0294	0	1	AAA	0	0
136667.SH	2018-05-24	0	0	5	0.69897	0.0565	0	1	AA	0	0
136673.SH	2018-06-26	0	0	5	0.69897	0.0698	1	1	AA	0	0
136674.SH	2018-06-20	0	0	4	0.69897	0.055	1	1	AA+	0	0
136675.SH	2018-06-20	0	0	4	0.477121	0.0528	1	1	AA+	0	0
136677.SH	2018-04-10	1	0	4	0.69897	0.0599	1	1	AA+	1	0
136678.SH	2018-06-26	0	0	2	0.778151	0.0297	1	1	AAA	0	0
136679.SH	2018-06-26	0	0	2	0.69897	0.0319	1	1	AAA	0	0
136681.SH	2018-06-23	0	0	4	0.69897	0.045	1	1	AA+	0	0
136694.SH	2018-06-22	0	0	2	0.69897	0.078	1	1	AAA	0	0
136695.SH	2018-09-26	2	1	20	0.477121	0.0698	1	1	CC	0	1
136696.SH	2018-05-21	1	0	4	0.69897	0.045	1	1	AA+	1	0
136697.SH	2018-06-22	0	0	5	0.477121	0.073	1	1	AA	0	0
136705.SH	2018-06-26	0	0	5	0.69897	0.065	1	1	AA	0	0
136709.SH	2018-06-26	0	0	2	1.17609	0.0369	1	1	AAA	0	0
136714.SH	2018-06-05	0	0	2	0.845098	0.0311	1	1	AAA	0	0
136715.SH	2018-06-05	0	0	2	1	0.0355	1	1	AAA	0	0
136719.SH	2018-05-30	1	0	2	0.69897	0.0344	0	1	AAA	1	0
136727.SH	2018-06-21	0	0	4	0.69897	0.031	0	1	AA+	0	0
136729.SH	2018-06-19	0	0	5	0.477121	0.037	1	1	AA	0	0
136731.SH	2018-09-27	2	1	21	0.477121	0.068	1	1	C	0	1
136732.SH	2018-06-26	0	0	2	0.69897	0.0295	1	1	AAA	0	0
136733.SH	2018-06-26	0	0	2	0.845098	0.0315	1	1	AAA	0	0
136738.SH	2018-06-27	0	0	2	0.69897	0.0295	0	1	AAA	0	0
136739.SH	2018-06-27	0	0	2	0.69897	0.0317	0	1	AAA	0	0
136741.SH	2018-06-22	0	0	4	0.69897	0.0428	1	1	AA+	0	0
136743.SH	2018-06-26	0	0	5	0.69897	0.065	1	1	AA	0	0
136748.SH	2018-06-27	0	0	4	0.69897	0.0364	0	1	AA+	0	0
136750.SH	2018-06-28	1	0	4	0.69897	0.0406	0	1	AA+	1	0
136757.SH	2018-06-26	0	0	4	0.69897	0.035	1	1	AA+	0	0
136758.SH	2018-06-26	0	0	4	0.69897	0.0409	1	1	AA+	0	0
136763.SH	2018-06-20	0	0	2	0.69897	0.0289	0	1	AAA	0	0
136765.SH	2018-06-27	0	0	4	0.845098	0.0314	1	1	AA+	0	0
136766.SH	2018-05-25	1	0	2	0.69897	0.0308	1	1	AAA	0	0
136767.SH	2018-05-25	1	0	2	0.845098	0.0335	1	1	AAA	0	0
136769.SH	2018-06-26	0	0	5	0.477121	0.075	1	1	AA	0	0
136770.SH	2018-03-23	1	0	2	0.69897	0.0298	1	0	AAA	1	0
136782.SH	2018-04-20	0	0	5	0.477121	0.035	0	1	AA	0	0
136786.SH	2018-06-27	1	0	4	0.69897	0.061	1	1	AA+	1	0
136787.SH	2018-06-01	0	0	5	0.69897	0.0323	1	1	AA	0	0
136789.SH	2018-04-12	0	0	2	1	0.0303	1	1	AAA	0	0
136790.SH	2018-04-12	0	0	2	1	0.033	1	1	AAA	0	0
136792.SH	2018-06-26	0	0	5	0.69897	0.0648	1	1	AA	0	0
136793.SH	2018-05-25	0	0	2	0.69897	0.031	1	1	AAA	0	0
136797.SH	2018-05-16	0	0	4	0.69897	0.0305	1	1	AA+	0	0
136804.SH	2018-05-28	1	0	2	0.69897	0.029	1	1	AAA	0	0
136806.SH	2018-05-28	1	0	2	0.845098	0.0318	1	1	AAA	0	0
136808.SH	2018-06-22	0	0	5	0.69897	0.039	0	1	AA	0	0
136812.SH	2018-06-26	1	0	4	0.69897	0.0465	1	1	AA+	1	0
136817.SH	2018-11-06	2	1	21	0.477121	0.0757	1	1	C	0	1
136818.SH	2018-06-27	0	0	4	0.60206	0.049	0	1	AA+	0	0
136820.SH	2018-06-19	0	0	5	0.477121	0.04	1	1	AA	0	0
136821.SH	2018-06-27	1	0	21	0.477121	0.0445	1	1	C	0	1
136835.SH	2018-06-26	0	0	2	0.69897	0.0326	1	0	AAA	0	0
136838.SH	2018-05-25	0	0	2	0.69897	0.0332	1	1	AAA	0	0
136842.SH	2018-06-26	0	0	5	0.69897	0.065	1	1	AA	0	0
136853.SH	2018-08-20	1	0	20	0.477121	0.0648	1	1	CC	0	1
136855.SH	2018-06-14	0	0	2	0.778151	0.0322	1	0	AAA	0	0
136856.SH	2018-06-14	0	0	2	0.845098	0.0337	1	0	AAA	0	0
136859.SH	2018-06-21	0	0	5	0.69897	0.0597	1	1	AA	0	0
136864.SH	2018-06-27	0	0	5	0.69897	0.0468	0	1	AA	0	0
136866.SH	2018-06-20	0	0	5	0.69897	0.0568	1	1	AA	0	0
136867.SH	2018-07-11	0	0	5	0.477121	0.071	1	1	AA	0	0
136875.SH	2018-06-25	1	0	4	0.477121	0.06	1	1	AA+	0	0
136877.SH	2018-06-07	1	0	4	0.69897	0.0555	1	1	AA+	1	0
136879.SH	2018-06-26	0	0	2	0.477121	0.0364	1	0	AAA	0	0
136887.SH	2018-06-22	0	0	2	0.69897	0.038	0	1	AAA	0	0
136926.SH	2018-07-18	0	0	2	0.477121	0.05	1	1	AAA	0	0
136942.SH	2018-10-16	0	0	2	0.69897	0.055	1	1	AAA	0	0
136952.SH	2018-09-21	0	0	2	0.477121	0.052	1	1	AAA	0	0
136955.SH	2018-09-28	0	0	2	0.69897	0.0545	0	1	AAA	0	0
136959.SH	2018-08-17	0	0	2	0.477121	0.0494	0	1	AAA	0	0
136970.SH	2018-05-18	0	0	2	0.477121	0.0478	0	1	AAA	0	0
136976.SH	2018-06-27	0	0	5	0.69897	0.068	1	1	AA	0	0
136978.SH	2018-06-08	0	0	5	0.477121	0.075	1	1	AA	0	0
136982.SH	2018-06-26	0	0	5	0.30103	0.06	0	1	AA	0	0
136984.SH	2018-06-26	0	0	5	0.69897	0.07	1	1	AA	0	0
136985.SH	2018-06-08	0	0	4	0.69897	0.055	1	1	AA+	0	0
136991.SH	2018-06-27	0	0	2	0.69897	0.0368	0	1	AAA	0	0
136998.SH	2018-05-25	0	0	2	0.477121	0.037	1	1	AAA	0	0
143011.SH	2018-06-28	0	0	2	0.69897	0.0445	0	0	AAA	0	0
143014.SH	2018-06-27	0	0	5	0.477121	0.072	1	0	AA	0	0
143015.SH	2018-06-26	0	0	2	0.69897	0.0438	0	1	AAA	0	0
143016.SH	2018-06-14	0	0	5	0.477121	0.0568	1	1	AA	0	0
143022.SH	2018-06-26	0	0	5	0.477121	0.0717	0	1	AA	0	0
143027.SH	2018-06-28	1	0	4	0.69897	0.0569	0	1	AA+	1	0
143029.SH	2018-07-09	0	0	2	0.69897	0.0432	0	1	AAA	0	0
143032.SH	2018-06-27	1	0	2	0.69897	0.0475	0	1	AAA	1	0
143035.SH	2018-06-28	0	0	2	0.69897	0.055	0	1	AAA	0	0
143037.SH	2018-06-22	0	0	5	0.69897	0.065	1	1	AA	0	0
143038.SH	2018-06-19	0	0	5	0.477121	0.0719	1	1	AA	0	0
143040.SH	2018-08-08	2	0	8	0.69897	0.07	1	1	A	0	1
143046.SH	2018-06-05	0	0	5	0.69897	0.07	1	1	AA	0	0
143050.SH	2018-05-24	0	0	5	0.69897	0.065	0	1	AA	0	0
143051.SH	2018-06-27	0	0	4	0.69897	0.0595	0	1	AA+	0	0
143054.SH	2018-06-26	0	0	5	0.477121	0.0549	0	1	AA	0	0
143057.SH	2018-06-26	0	0	5	0.69897	0.077	1	1	AA	0	0
143058.SH	2018-06-26	0	0	4	0.69897	0.0517	1	1	AA+	0	0
143059.SH	2018-06-27	2	0	7	0.69897	0.073	1	0	A+	0	1
143068.SH	2018-06-25	0	0	4	0.845098	0.0579	1	1	AA+	0	0
143072.SH	2018-06-15	1	0	2	0.477121	0.0435	1	1	AAA	0	0
143074.SH	2018-07-12	0	0	2	0.69897	0.0458	1	1	AAA	0	0
143078.SH	2018-04-25	0	0	4	0.69897	0.055	0	1	AA+	0	0
143082.SH	2018-07-02	0	0	4	0.69897	0.05	1	1	AA+	0	0
143084.SH	2018-06-26	0	0	2	0.69897	0.0468	1	0	AAA	0	0
143085.SH	2018-06-25	1	0	2	0.69897	0.0455	0	1	AAA	0	0
143088.SH	2018-06-27	0	0	2	0.69897	0.0495	0	1	AAA	0	0
143089.SH	2018-06-27	0	0	2	0.845098	0.05	0	1	AAA	0	0
143091.SH	2018-03-23	0	0	2	0.69897	0.0478	1	0	AAA	0	0
143093.SH	2018-06-15	0	0	5	0.69897	0.07	1	1	AA	0	0
143095.SH	2018-10-12	1	0	20	0.477121	0.075	1	1	CC	0	1
143096.SH	2018-06-27	0	0	4	0.69897	0.055	1	1	AA+	0	0
143100.SH	2018-06-23	0	0	4	0.69897	0.065	1	1	AA+	0	0
143102.SH	2018-06-27	0	0	4	0.69897	0.0504	0	1	AA+	0	0
143104.SH	2018-06-26	0	0	2	0.845098	0.055	1	1	AAA	0	0
143107.SH	2018-06-26	0	0	5	0.69897	0.075	1	1	AA	0	0
143113.SH	2018-06-22	1	0	2	0.69897	0.056	1	1	AAA	1	0
143119.SH	2018-06-01	0	0	4	0.477121	0.053	0	1	AA+	0	0
143124.SH	2018-06-27	0	0	2	0.69897	0.065	0	0	AAA	0	0
143132.SH	2018-06-22	0	0	2	0.69897	0.049	0	1	AAA	0	0
143137.SH	2018-07-06	0	0	2	0.69897	0.046	1	1	AAA	0	0
143141.SH	2018-10-12	1	0	20	0.69897	0.075	1	1	CC	0	1
143146.SH	2018-06-25	0	0	2	0.477121	0.0495	0	0	AAA	0	0
143150.SH	2018-10-12	1	0	20	0.69897	0.075	1	1	CC	0	1
143164.SH	2018-06-27	0	0	4	0.69897	0.049	0	1	AA+	0	0
143166.SH	2018-06-14	0	0	2	0.69897	0.0455	1	0	AAA	0	0
143167.SH	2018-06-14	0	0	2	0.845098	0.048	1	0	AAA	0	0
143171.SH	2018-06-27	0	0	2	0.69897	0.0471	0	1	AAA	0	0
143173.SH	2018-06-26	0	0	2	0.477121	0.0445	1	1	AAA	0	0
143174.SH	2018-06-26	0	0	2	0.69897	0.0453	1	1	AAA	0	0
143177.SH	2018-06-26	0	0	5	0.30103	0.0769	0	1	AA	0	0
143190.SH	2018-06-28	0	0	4	0.477121	0.0599	0	1	AA+	0	0
143191.SH	2018-06-25	0	0	2	0.477121	0.047	0	0	AAA	0	0
143196.SH	2018-06-27	0	0	2	0.69897	0.0445	1	1	AAA	0	0
143197.SH	2018-06-25	0	0	2	0.69897	0.058	1	1	AAA	0	0
143202.SH	2018-06-21	0	0	5	0.477121	0.069	1	1	AA	0	0
143203.SH	2018-06-22	0	0	2	0.477121	0.045	1	1	AAA	0	0
143209.SH	2018-06-06	0	0	2	0.69897	0.0455	0	1	AAA	0	0
143210.SH	2018-06-07	1	0	4	0.69897	0.068	1	1	AA+	1	0
143213.SH	2018-06-22	0	0	4	0.69897	0.0495	0	1	AA+	0	0
143223.SH	2018-06-27	0	0	2	0.69897	0.0479	0	1	AAA	0	0
143224.SH	2018-06-27	0	0	2	0.69897	0.05	0	1	AAA	0	0
143234.SH	2018-05-18	0	0	2	0.477121	0.0475	1	1	AAA	0	0
143235.SH	2018-06-14	0	0	4	0.69897	0.0533	0	1	AA+	0	0
143247.SH	2018-06-22	0	0	2	0.69897	0.0465	0	1	AAA	0	0
143251.SH	2018-06-28	0	0	4	0.477121	0.06	0	1	AA+	0	0
143256.SH	2018-06-27	1	0	5	0.69897	0.065	1	1	AA	0	0
143261.SH	2018-06-28	0	0	2	0.69897	0.0469	0	1	AAA	0	0
143270.SH	2018-06-26	0	0	5	0.69897	0.0568	1	1	AA	0	0
143271.SH	2018-04-08	0	0	2	0.69897	0.0537	0	1	AAA	0	0
143273.SH	2018-06-25	0	0	2	0.477121	0.0469	0	1	AAA	0	0
143274.SH	2018-06-14	0	0	4	0.477121	0.0699	1	1	AA+	0	0
143275.SH	2018-06-22	0	0	2	0.69897	0.049	0	0	AAA	0	0
143277.SH	2018-06-15	0	0	5	0.69897	0.071	1	1	AA	0	0
143281.SH	2018-07-18	0	0	2	0.69897	0.0429	1	1	AAA	0	0
143285.SH	2018-05-30	0	0	2	0.69897	0.0483	1	1	AAA	0	0
143296.SH	2018-06-26	0	0	5	0.69897	0.077	1	1	AA	0	0
143302.SH	2018-06-22	0	0	5	0.69897	0.075	1	1	AA	0	0
143317.SH	2018-07-20	0	0	2	0.477121	0.0439	1	0	AAA	0	0
143319.SH	2018-06-19	0	0	2	0.69897	0.0495	1	1	AAA	0	0
143321.SH	2018-10-12	1	1	20	0.60206	0.073	1	1	CC	0	1
143322.SH	2018-10-12	1	1	20	0.69897	0.073	1	1	CC	0	1
143330.SH	2018-07-25	0	0	2	0.69897	0.0433	0	1	AAA	0	0
143338.SH	2018-06-27	0	0	5	0.69897	0.059	1	1	AA	0	0
143348.SH	2018-06-27	0	0	2	0.477121	0.048	1	0	AAA	0	0
143349.SH	2018-06-27	0	0	2	0.69897	0.06	0	0	AAA	0	0
143357.SH	2018-06-28	0	0	2	0.69897	0.06	0	1	AAA	0	0
143359.SH	2018-06-27	0	0	4	0.477121	0.056	1	0	AA+	0	0
143365.SH	2018-06-27	0	0	5	0.69897	0.0563	0	1	AA	0	0
143366.SH	2018-06-25	0	0	2	0.69897	0.0534	1	1	AAA	0	0
143367.SH	2018-06-15	0	0	2	0.69897	0.0539	1	1	AAA	0	0
143371.SH	2018-06-26	0	0	5	0.69897	0.055	1	1	AA	0	0
143375.SH	2018-06-26	0	0	5	0.477121	0.073	1	1	AA	0	0
143379.SH	2018-06-07	1	0	4	0.69897	0.068	1	1	AA+	1	0
143383.SH	2018-06-26	0	0	4	0.69897	0.068	1	1	AA+	0	0
143385.SH	2018-06-26	0	0	5	0.69897	0.077	1	1	AA	0	0
143388.SH	2018-06-26	1	0	4	0.69897	0.076	1	1	AA+	1	0
143389.SH	2018-06-26	0	0	4	0.69897	0.0628	1	1	AA+	0	0
143390.SH	2018-06-26	0	0	4	0.845098	0.068	1	1	AA+	0	0
143391.SH	2018-10-12	1	0	20	0.69897	0.073	1	1	CC	0	1
143409.SH	2018-06-22	0	0	4	0.69897	0.058	0	0	AA+	0	0
143415.SH	2018-07-25	0	0	2	0.69897	0.054	1	1	AAA	0	0
143418.SH	2018-06-25	0	0	5	0.69897	0.075	1	1	AA	0	0
143425.SH	2018-07-11	0	0	5	0.477121	0.073	1	1	AA	0	0
143431.SH	2018-06-27	1	0	5	0.69897	0.07	1	1	AA	0	0
143433.SH	2018-06-26	0	0	2	0.69897	0.0565	1	1	AAA	0	0
143434.SH	2018-06-26	0	0	2	0.845098	0.06	1	1	AAA	0	0
143436.SH	2018-06-26	0	0	5	0.69897	0.075	1	1	AA	0	0
143439.SH	2018-06-27	0	0	5	0.69897	0.0685	0	1	AA	0	0
143440.SH	2018-05-28	0	0	4	0.69897	0.068	0	1	AA+	0	0
143442.SH	2018-07-17	0	0	2	0.69897	0.0458	0	1	AAA	0	0
143443.SH	2018-06-26	0	0	2	0.477121	0.07	0	1	AAA	0	0
143451.SH	2018-07-27	0	0	4	0.69897	0.0455	0	1	AA+	0	0
143465.SH	2018-08-03	0	0	2	0.69897	0.0443	1	1	AAA	0	0
143473.SH	2018-06-26	0	0	2	0.69897	0.0574	1	1	AAA	0	0
143474.SH	2018-06-26	0	0	2	0.845098	0.0605	1	1	AAA	0	0
143476.SH	2018-08-06	0	0	4	0.69897	0.063	0	0	AA+	0	0
143481.SH	2018-06-26	0	0	5	0.477121	0.073	1	1	AA	0	0
143486.SH	2018-08-03	0	0	2	0.477121	0.0439	0	1	AAA	0	0
143494.SH	2018-06-08	0	0	5	0.60206	0.079	1	1	AA	0	0
143495.SH	2018-06-22	0	0	4	0.69897	0.0567	0	1	AA+	0	0
143496.SH	2018-06-22	0	0	2	0.69897	0.0528	0	1	AAA	0	0
143505.SH	2018-06-14	0	0	4	0.477121	0.06	0	1	AA+	0	0
143508.SH	2018-06-26	0	0	4	0.90309	0.055	0	1	AA+	0	0
143511.SH	2018-07-06	0	0	4	0.69897	0.0538	0	1	AA+	0	0
143514.SH	2018-06-01	0	0	4	0.477121	0.055	0	1	AA+	0	0
143515.SH	2018-07-27	0	0	2	1.17609	0.049	1	1	AAA	0	0
143525.SH	2018-07-17	0	0	2	0.69897	0.046	0	1	AAA	0	0
143527.SH	2018-06-28	0	0	5	0.69897	0.068	0	1	AA	0	0
143530.SH	2018-06-26	0	0	2	0.69897	0.0565	1	1	AAA	0	0
143531.SH	2018-06-26	0	0	2	0.845098	0.0598	1	1	AAA	0	0
143535.SH	2018-06-20	0	0	5	0.69897	0.0755	1	1	AA	0	0
143537.SH	2018-06-27	0	0	2	0.30103	0.047	1	0	AAA	0	0
143538.SH	2017-10-18	0	0	2	0.69897	0.0508	0	1	AAA	0	0
143539.SH	2018-06-26	0	0	5	0.69897	0.074	1	1	AA	0	0
143540.SH	2018-06-21	0	0	4	0.69897	0.0636	0	1	AA+	0	0
143541.SH	2018-06-26	0	0	4	0.69897	0.053	1	1	AA+	0	0
143542.SH	2018-06-27	0	0	2	0.69897	0.061	1	1	AAA	0	0
143546.SH	2018-06-06	0	0	5	0.477121	0.069	1	1	AA	0	0
143548.SH	2018-06-26	0	0	5	0.69897	0.073	1	1	AA	0	0
143549.SH	2018-05-28	0	0	5	0.69897	0.0693	1	1	AA	0	0
143560.SH	2018-06-22	0	0	4	0.69897	0.0521	0	1	AA+	0	0
143563.SH	2018-06-27	0	0	2	0.69897	0.0487	1	1	AAA	0	0
143571.SH	2018-06-27	0	0	2	0.477121	0.0489	0	1	AAA	0	0
143586.SH	2018-04-03	0	0	4	0.477121	0.063	0	1	AA+	0	0
143588.SH	2018-06-22	0	0	2	0.69897	0.049	0	0	AAA	0	0
143592.SH	2018-06-27	0	0	2	0.69897	0.0465	0	1	AAA	0	0
143594.SH	2018-06-27	0	0	2	0.69897	0.047	0	1	AAA	0	0
143595.SH	2018-06-14	0	0	2	0.477121	0.07	1	1	AAA	0	0
143596.SH	2018-06-19	0	0	5	0.69897	0.08	1	1	AA	0	0
143598.SH	2018-05-18	0	0	2	0.477121	0.0486	1	1	AAA	0	0
143603.SH	2018-04-18	0	0	5	0.477121	0.078	1	1	AA	0	0
143604.SH	2018-04-18	0	0	5	0.477121	0.078	1	1	AA	0	0
143610.SH	2018-06-27	0	0	2	0.69897	0.0497	0	1	AAA	0	0
143611.SH	2018-06-27	0	0	2	0.845098	0.0497	0	1	AAA	0	0
143613.SH	2018-04-13	0	0	4	0.69897	0.0503	0	1	AA+	0	0
143615.SH	2018-04-13	0	0	2	0.477121	0.045	1	1	AAA	0	0
143619.SH	2018-07-11	0	0	5	0.477121	0.074	1	1	AA	0	0
143624.SH	2018-04-08	0	0	5	0.477121	0.059	0	1	AA	0	0
143630.SH	2018-06-27	1	0	2	0.845098	0.051	0	1	AAA	0	0
143633.SH	2018-04-24	0	0	2	0.69897	0.0475	1	0	AAA	0	0
143646.SH	2018-07-23	0	0	2	0.477121	0.0755	0	1	AAA	0	0
143654.SH	2018-05-16	0	0	2	0.477121	0.049	1	1	AAA	0	0
143659.SH	2018-06-21	0	0	4	0.69897	0.075	1	1	AA+	0	0
143664.SH	2018-05-14	0	0	5	0.477121	0.075	1	1	AA	0	0
143667.SH	2018-05-25	0	0	2	0.69897	0.0535	1	1	AAA	0	0
143669.SH	2018-05-14	0	0	4	0.69897	0.0638	0	1	AA+	0	0
143673.SH	2018-05-29	0	0	2	0.477121	0.06	1	1	AAA	0	0
143674.SH	2018-06-06	0	0	2	0.60206	0.0501	1	1	AAA	0	0
143677.SH	2018-06-06	0	0	2	0.69897	0.0517	1	1	AAA	0	0
143683.SH	2018-05-31	0	0	4	0.69897	0.072	1	1	AA+	0	0
143697.SH	2018-06-20	0	0	2	0.477121	0.075	0	1	AAA	0	0
143698.SH	2018-05-03	0	0	5	0.69897	0.0699	1	1	AA	0	0
143708.SH	2018-05-24	0	0	5	0.69897	0.085	1	1	AA	0	0
143723.SH	2018-06-12	0	0	2	0.69897	0.049	1	1	AAA	0	0
143725.SH	2018-07-04	1	0	2	0.477121	0.0443	0	1	AAA	0	0
143736.SH	2018-07-10	0	0	2	0.477121	0.0443	1	1	AAA	0	0
143737.SH	2018-07-10	0	0	2	0.69897	0.0464	1	1	AAA	0	0
143742.SH	2018-03-23	0	0	2	0.69897	0.0448	1	0	AAA	0	0
143746.SH	2018-07-04	1	0	2	0.69897	0.0409	0	1	AAA	0	0
143747.SH	2018-08-03	0	0	2	0.69897	0.042	1	0	AAA	0	0
143748.SH	2018-08-03	0	0	2	0.845098	0.045	1	0	AAA	0	0
143774.SH	2018-06-15	1	0	2	0.69897	0.0469	1	1	AAA	0	0
143799.SH	2018-08-06	0	0	5	0.69897	0.0678	1	1	AA	0	0
143806.SH	2018-09-04	0	0	2	0.477121	0.0445	0	1	AAA	0	0
143808.SH	2018-07-04	0	0	2	0.477121	0.046	0	0	AAA	0	0
143814.SH	2018-09-06	0	0	2	0.69897	0.0448	0	1	AAA	0	0
143818.SH	2018-07-03	0	0	4	0.69897	0.079	1	1	AA+	0	0
143822.SH	2018-09-07	0	0	2	0.69897	0.0474	1	1	AAA	0	0
143828.SH	2018-09-06	0	0	2	0.69897	0.0468	1	1	AAA	0	0
143829.SH	2018-09-12	0	0	2	0.477121	0.0505	0	0	AAA	0	0
143835.SH	2018-08-14	0	0	4	0.477121	0.085	1	1	AA+	0	0
143838.SH	2018-08-13	0	0	4	0.69897	0.07	1	1	AA+	0	0
143840.SH	2018-09-14	0	0	4	0.477121	0.075	1	1	AA+	0	0
143841.SH	2018-09-10	0	0	5	0.60206	0.079	1	1	AA	0	0
143843.SH	2018-09-18	0	0	4	0.69897	0.06	1	1	AA+	0	0
143850.SH	2018-10-08	0	0	2	0.477121	0.043	0	0	AAA	0	0
143851.SH	2018-10-08	0	0	2	0.69897	0.046	0	0	AAA	0	0
143854.SH	2018-09-14	0	0	2	0.477121	0.0424	1	1	AAA	0	0
143855.SH	2018-09-14	0	0	2	0.69897	0.0425	1	1	AAA	0	0
143856.SH	2018-06-15	1	0	2	0.69897	0.0448	1	1	AAA	0	0
143857.SH	2018-09-05	0	0	5	0.60206	0.075	1	1	AA	0	0
143859.SH	2018-07-26	0	0	5	0.69897	0.066	1	1	AA	0	0
143860.SH	2018-10-08	0	0	2	0.477121	0.0426	0	1	AAA	0	0
143878.SH	2018-10-16	0	0	2	0.69897	0.0424	0	1	AAA	0	0
143879.SH	2018-10-15	0	0	2	0.477121	0.075	0	1	AAA	0	0
143883.SH	2018-10-16	0	0	2	0.477121	0.0485	0	0	AAA	0	0
143890.SH	2018-09-12	0	0	2	0.69897	0.0415	0	1	AAA	0	0
143891.SH	2018-06-21	0	0	2	0.69897	0.0425	1	1	AAA	0	0
143892.SH	2018-10-19	0	0	5	0.477121	0.079	1	1	AA	0	0
143898.SH	2018-10-17	0	0	4	0.69897	0	1	1	AA+	0	0
143899.SH	2018-10-17	0	0	4	0.477121	0	1	1	AA+	0	0
143921.SH	2018-07-20	0	0	2	0.477121	0.069	1	1	AAA	0	0
143939.SH	2018-06-27	0	0	2	0.477121	0.0545	0	1	AAA	0	0
143947.SH	2018-05-09	0	0	2	0.477121	0.0595	1	1	AAA	0	0
143953.SH	2018-05-25	0	0	2	0.477121	0.055	1	1	AAA	0	0
143955.SH	2018-05-16	0	0	2	0.477121	0.0599	1	1	AAA	0	0
143958.SH	2018-06-22	0	0	2	0.477121	0.056	1	1	AAA	0	0
143960.SH	2018-05-28	0	0	2	0.477121	0.07	1	1	AAA	0	0
143973.SH	2018-04-27	0	0	2	0.477121	0.0523	1	1	AAA	0	0
143974.SH	2018-05-02	0	0	2	0.477121	0.056	1	1	AAA	0	0
143977.SH	2018-06-26	0	0	2	0.477121	0.0515	0	1	AAA	0	0
143979.SH	2018-05-25	0	0	2	0.477121	0.07	1	1	AAA	0	0
143990.SH	2018-07-04	0	0	2	0.30103	0.054	1	1	AAA	0	0
143991.SH	2018-07-04	0	0	2	0.477121	0.0579	1	1	AAA	0	0
143994.SH	2018-07-09	0	0	2	0.477121	0.0498	1	1	AAA	0	0
145005.SH	2017-06-27	0	0	5	0.69897	0.05	1	1	AA	0	0
145016.SH	2018-06-12	1	0	2	0.845098	0.056	1	1	AAA	0	0
145017.SH	2018-06-12	1	0	2	0.845098	0.057	1	1	AAA	0	0
145018.SH	2018-06-12	1	0	2	0.845098	0.058	1	1	AAA	0	0
145021.SH	2018-06-27	0	0	5	0.477121	0.072	0	1	AA	0	0
145022.SH	2018-08-23	0	0	5	0.69897	0.096	1	1	AA	0	0
145023.SH	2018-07-26	1	0	4	0.477121	0.072	1	1	AA+	1	0
145032.SH	2018-06-26	0	0	2	0.69897	0.0389	0	1	AAA	0	0
145041.SH	2016-07-25	0	0	5	0.477121	0.085	1	1	AA	0	0
145046.SH	2018-06-27	0	0	5	0.69897	0.04	0	0	AA	0	0
145054.SH	2018-06-15	0	0	5	0.69897	0.0598	1	1	AA	0	0
145057.SH	2018-06-26	0	0	2	1	0.0362	0	1	AAA	0	0
145066.SH	2018-08-23	0	0	5	0.69897	0.059	1	1	AA	0	0
145069.SH	2018-10-24	1	1	21	0.477121	0.08	1	1	C	0	1
145076.SH	2018-06-26	0	0	2	0.477121	0.075	0	1	AAA	0	0
145079.SH	2018-07-05	0	0	5	0.477121	0.058	1	1	AA	0	0
145091.SH	2018-06-07	0	0	5	0.477121	0.08	1	1	AA	0	0
145095.SH	2016-07-01	0	0	4	0.477121	0.049	1	1	AA+	0	0
145096.SH	2016-07-01	0	0	4	0.477121	0.052	1	1	AA+	0	0
145105.SH	2018-08-07	0	0	5	0.69897	0.045	1	1	AA	0	0
145109.SH	2018-06-29	0	0	5	0.69897	0.052	0	1	AA	0	0
145113.SH	2018-06-25	0	0	2	0.69897	0.07	1	1	AAA	0	0
145114.SH	2018-06-25	0	0	2	0.477121	0.0678	1	1	AAA	0	0
145116.SH	2018-06-14	0	0	5	0.69897	0.0504	1	1	AA	0	0
145118.SH	2018-06-29	0	0	5	0.477121	0.08	1	1	AA	0	0
145120.SH	2017-06-28	0	0	5	0.69897	0.0442	1	1	AA	0	0
145122.SH	2018-07-19	0	0	5	0.477121	0.085	1	0	AA	0	0
145124.SH	2016-09-30	0	0	5	0.69897	0.051	1	1	AA	0	0
145128.SH	2018-06-27	0	0	5	0.69897	0.0418	0	0	AA	0	0
145140.SH	2016-07-25	0	0	5	0.477121	0.085	1	1	AA	0	0
145144.SH	2018-06-26	0	0	5	0.69897	0.0478	1	1	AA	0	0
145145.SH	2018-06-25	0	0	5	0.477121	0.075	1	1	AA	0	0
145156.SH	2018-07-10	1	0	2	0.477121	0.04	0	1	AAA	1	0
145160.SH	2018-06-22	0	0	5	0.69897	0.0603	1	1	AA	0	0
145169.SH	2016-11-14	0	0	5	0.69897	0.0636	1	1	AA	0	0
145170.SH	2018-06-22	0	0	5	0.477121	0.065	1	1	AA	0	0
145176.SH	2018-06-26	0	0	2	0.477121	0.0396	1	0	AAA	0	0
145188.SH	2018-06-25	0	0	5	0.69897	0.0495	1	1	AA	0	0
145189.SH	2018-07-13	0	0	4	0.477121	0.07	1	1	AA+	0	0
145190.SH	2018-07-18	0	0	5	0.477121	0.066	1	1	AA	0	0
145191.SH	2016-10-31	0	0	5	0.69897	0.065	1	0	AA	0	0
145200.SH	2018-06-14	0	0	5	0.69897	0.0718	1	1	AA	0	0
145204.SH	2018-06-21	1	0	4	0.477121	0.07	1	1	AA+	1	0
145208.SH	2017-06-08	0	0	4	0.845098	0.0585	1	1	AA+	0	0
145209.SH	2017-06-08	0	0	4	0.778151	0.0498	1	1	AA+	0	0
145217.SH	2018-06-27	1	0	6	0.477121	0.067	1	1	AA-	0	1
145234.SH	2018-06-26	0	0	4	0.69897	0.0598	1	1	AA+	0	0
145236.SH	2018-06-27	0	0	4	0.477121	0.065	1	1	AA+	0	0
145241.SH	2017-11-09	0	0	5	0.477121	0.075	1	1	AA	0	0
145261.SH	2018-06-22	0	0	5	0.69897	0.0565	1	1	AA	0	0
145264.SH	2017-08-29	0	0	5	0.69897	0.0699	1	1	AA	0	0
145265.SH	2018-06-22	0	0	5	0.69897	0.055	1	1	AA	0	0
145270.SH	2018-06-21	0	0	4	0.69897	0.058	1	1	AA+	0	0
145273.SH	2018-06-28	0	0	5	0.69897	0.072	1	1	AA	0	0
145280.SH	2017-05-24	0	0	4	0.477121	0.069	1	1	AA+	0	0
145286.SH	2018-06-29	0	0	5	0.69897	0.0543	0	1	AA	0	0
145299.SH	2018-06-22	2	0	5	0.69897	0.058	1	1	AA-	0	0
145314.SH	2018-07-19	0	0	5	0.477121	0.07	1	0	AA	0	0
145315.SH	2018-07-19	0	0	5	0.477121	0.074	1	0	AA	0	0
145322.SH	2018-06-26	0	0	4	0.477121	0.065	1	1	AA+	0	0
145326.SH	2018-07-05	0	0	5	0.477121	0.061	1	1	AA	0	0
145328.SH	2018-06-21	0	0	2	0.477121	0.065	1	1	AAA	0	0
145329.SH	2018-06-22	0	0	4	0.477121	0.072	1	1	AA+	0	0
145339.SH	2017-03-28	0	0	5	0.477121	0.08	1	1	AA	0	0
145369.SH	2018-06-21	0	0	2	0.477121	0.0575	1	1	AAA	0	0
145380.SH	2018-06-21	0	0	4	0.69897	0.0625	1	1	AA+	0	0
145393.SH	2018-05-09	0	0	5	0.477121	0.067	0	1	AA	0	0
145399.SH	2018-06-25	0	0	5	0.69897	0.0605	0	1	AA	0	0
145402.SH	2018-06-28	0	0	5	0.69897	0.067	1	1	AA	0	0
145412.SH	2018-06-26	0	0	2	0.477121	0.055	1	1	AAA	0	0
145413.SH	2018-09-18	0	0	5	0.69897	0.065	1	1	AA	0	0
145418.SH	2018-06-27	0	0	5	0.69897	0.059	1	1	AA	0	0
145421.SH	2018-06-27	0	0	5	0.477121	0.055	1	1	AA	0	0
145423.SH	2018-06-20	0	0	2	0.69897	0.055	1	1	AAA	0	0
145436.SH	2018-06-23	0	0	2	0.69897	0.0544	1	1	AAA	0	0
145438.SH	2018-06-27	0	0	5	0.69897	0.073	1	1	AA	0	0
145450.SH	2017-03-31	0	0	5	0.477121	0.0595	1	1	AA	0	0
145456.SH	2018-06-22	0	0	5	0.477121	0.062	1	1	AA	0	0
145458.SH	2018-06-21	0	0	2	0.477121	0.065	1	1	AAA	0	0
145459.SH	2018-05-15	0	0	5	0.477121	0.082	1	1	AA	0	0
145467.SH	2018-06-22	0	0	5	0.69897	0.057	1	1	AA	0	0
145474.SH	2017-05-23	0	0	4	0.69897	0.069	0	1	AA+	0	0
145481.SH	2018-06-26	0	0	4	0.477121	0.057	1	1	AA+	0	0
145492.SH	2018-06-25	0	0	5	0.69897	0.061	1	1	AA	0	0
145497.SH	2018-07-19	0	0	5	0.477121	0.07	1	0	AA	0	0
145498.SH	2018-07-19	0	0	5	0.477121	0.074	1	0	AA	0	0
145500.SH	2018-06-26	0	0	5	0.477121	0.068	1	0	AA	0	0
145501.SH	2018-08-23	0	0	5	0.69897	0.064	1	1	AA	0	0
145502.SH	2018-06-25	0	0	2	0.477121	0.06	1	1	AAA	0	0
145503.SH	2018-06-22	0	0	5	0.69897	0.0585	1	1	AA	0	0
145520.SH	2018-06-27	0	0	5	0.69897	0.065	1	1	AA	0	0
145521.SH	2018-06-25	0	0	5	0.69897	0.0666	1	1	AA	0	0
145527.SH	2018-06-26	0	0	2	0.477121	0.055	1	1	AAA	0	0
145562.SH	2018-06-20	0	0	5	0.69897	0.068	1	0	AA	0	0
145572.SH	2018-06-22	0	0	4	0.477121	0.078	1	1	AA+	0	0
145580.SH	2018-06-07	0	0	5	0.69897	0.07	1	1	AA	0	0
145583.SH	2018-06-27	0	0	5	0.69897	0.067	1	1	AA	0	0
145588.SH	2018-06-26	0	0	4	0.69897	0.0619	1	1	AA+	0	0
145589.SH	2018-06-28	0	0	5	0.69897	0.065	1	1	AA	0	0
145608.SH	2017-12-14	2	0	2	0.477121	0.0698	1	1	AAA	1	0
145610.SH	2018-06-07	0	0	5	0.69897	0.075	1	1	AA	0	0
145615.SH	2018-09-28	0	0	5	0.477121	0.06	1	0	AA	0	0
145645.SH	2018-06-01	0	0	5	0.477121	0.06	1	1	AA	0	0
145658.SH	2018-06-14	0	0	5	0.69897	0.085	1	1	AA	0	0
145672.SH	2018-06-08	0	0	5	0.69897	0.0665	1	1	AA	0	0
145676.SH	2018-06-22	0	0	5	0.69897	0.0598	0	1	AA	0	0
145684.SH	2017-07-19	0	0	5	0.845098	0.0748	1	1	AA	0	0
145688.SH	2018-06-22	0	0	5	0.69897	0.0594	0	1	AA	0	0
145709.SH	2018-06-27	0	0	5	0.69897	0.075	1	1	AA	0	0
145713.SH	2018-07-27	0	0	5	0.69897	0.0585	0	1	AA	0	0
145717.SH	2018-06-21	0	0	4	0.69897	0.069	1	1	AA+	0	0
145723.SH	2018-06-21	0	0	4	0.69897	0.069	1	1	AA+	0	0
145727.SH	2018-07-05	0	0	5	0.477121	0.075	0	1	AA	0	0
145730.SH	2018-06-26	0	0	4	0.477121	0.0659	1	1	AA+	0	0
145733.SH	2018-06-29	0	0	2	0.69897	0.0585	0	1	AAA	0	0
145735.SH	2018-06-19	0	0	5	0.477121	0.063	1	1	AA	0	0
145736.SH	2018-06-13	0	0	5	1	0.07	1	1	AA	0	0
145738.SH	2018-06-26	0	0	5	0.477121	0.069	1	0	AA	0	0
145747.SH	2018-06-22	0	0	5	0.477121	0.065	1	1	AA	0	0
145750.SH	2018-06-27	0	0	5	0.69897	0.0598	1	1	AA	0	0
145751.SH	2018-06-22	0	0	4	0.69897	0.069	1	1	AA+	0	0
145764.SH	2018-02-09	0	0	4	0.69897	0.067	0	1	AA+	0	0
145773.SH	2018-06-27	0	0	5	0.69897	0.065	1	1	AA	0	0
145774.SH	2018-06-29	0	0	5	0.477121	0.08	1	1	AA	0	0
145776.SH	2018-06-25	0	0	5	0.69897	0.07	1	1	AA	0	0
145778.SH	2018-06-12	0	0	2	0.477121	0.055	1	1	AAA	0	0
145791.SH	2018-06-21	0	0	4	0.69897	0.075	1	1	AA+	0	0
145792.SH	2018-06-26	0	0	2	0.69897	0.058	1	1	AAA	0	0
145795.SH	2018-06-19	0	0	5	0.69897	0.065	1	1	AA	0	0
145796.SH	2018-06-19	0	0	5	0.69897	0.065	1	1	AA	0	0
145797.SH	2018-06-27	0	0	5	0.69897	0.067	1	1	AA	0	0
145808.SH	2018-06-27	0	0	4	0.477121	0.075	1	1	AA+	0	0
145809.SH	2018-05-18	0	0	4	0.69897	0.061	1	1	AA+	0	0
145837.SH	2018-06-25	0	0	5	0.69897	0.072	1	1	AA	0	0
145848.SH	2017-11-08	0	0	4	0.69897	0.068	1	1	AA+	0	0
145849.SH	2018-06-07	0	0	5	0.69897	0.069	1	1	AA	0	0
145850.SH	2018-07-10	0	0	4	0.477121	0.075	0	1	AA+	0	0
145851.SH	2018-07-10	0	0	4	0.477121	0.07	0	1	AA+	0	0
145853.SH	2018-06-22	0	0	5	0.69897	0.0657	1	1	AA	0	0
145856.SH	2018-10-17	0	0	4	0.69897	0.063	1	1	AA+	0	0
145857.SH	2018-06-25	0	0	4	0.69897	0.072	1	1	AA+	0	0
145873.SH	2017-06-08	0	0	4	0.69897	0.058	1	0	AA+	0	0
145876.SH	2018-06-19	0	0	5	0.69897	0.0699	1	1	AA	0	0
145880.SH	2018-06-13	0	0	2	0.477121	0.0509	1	1	AAA	0	0
145883.SH	2018-06-16	0	0	5	0.69897	0.075	1	1	AA	0	0
145884.SH	2018-06-21	0	0	2	0.69897	0.073	1	1	AAA	0	0
145893.SH	2018-06-26	0	0	5	0.69897	0.072	1	1	AA	0	0
145894.SH	2018-06-15	0	0	5	0.69897	0.0635	1	1	AA	0	0
145898.SH	2018-06-21	0	0	4	0.69897	0.069	1	1	AA+	0	0
145902.SH	2018-06-15	0	0	5	0.69897	0.06	1	1	AA	0	0
150002.SH	2018-06-26	0	0	5	0.477121	0.072	1	1	AA	0	0
150010.SH	2018-08-23	0	0	5	0.69897	0.07	1	1	AA	0	0
150016.SH	2018-06-26	0	0	5	0.69897	0.062	0	1	AA	0	0
150017.SH	2018-07-02	0	0	5	0.69897	0.075	1	1	AA	0	0
150018.SH	2018-06-26	0	0	5	0.477121	0.08	1	1	AA	0	0
150027.SH	2018-06-25	1	0	5	0.477121	0.07	1	1	AA	0	0
150030.SH	2018-06-22	0	0	5	0.69897	0.07	1	1	AA	0	0
150040.SH	2018-06-26	0	0	5	0.69897	0.067	0	1	AA	0	0
150055.SH	2018-06-27	0	0	2	0.69897	0.068	1	1	AAA	0	0
150057.SH	2018-06-26	0	0	5	0.69897	0.061	0	1	AA	0	0
150059.SH	2018-06-15	0	0	5	0.69897	0.0698	1	1	AA	0	0
150064.SH	2018-06-22	0	0	5	0.69897	0.07	1	1	AA	0	0
150066.SH	2018-06-22	0	0	5	0.69897	0.078	1	1	AA	0	0
150076.SH	2018-07-26	0	0	5	0.477121	0.068	1	1	AA	0	0
150082.SH	2018-06-15	0	0	5	0.845098	0.07	1	1	AA	0	0
150088.SH	2018-06-25	0	0	4	0.69897	0.075	1	1	AA+	0	0
150125.SH	2018-06-25	0	0	4	0.477121	0.0665	1	1	AA+	0	0
150131.SH	2018-01-12	0	0	2	0.477121	0.061	0	0	AAA	0	0
150145.SH	2018-01-19	0	0	4	0.477121	0.075	1	1	AA+	0	0
150150.SH	2018-06-26	0	0	2	0.69897	0.068	1	1	AAA	0	0
150157.SH	2018-06-28	0	0	5	0.477121	0.075	1	1	AA	0	0
150164.SH	2018-06-26	0	0	5	0.477121	0.075	1	1	AA	0	0
150168.SH	2018-07-31	0	0	5	0.477121	0.078	1	1	AA	0	0
150169.SH	2018-07-31	0	0	5	0.477121	0.082	1	1	AA	0	0
150174.SH	2018-06-25	0	0	4	0.477121	0.067	1	1	AA+	0	0
150185.SH	2018-06-26	0	0	4	0.477121	0.07	0	0	AA+	0	0
150188.SH	2018-03-08	0	0	4	0.477121	0.075	1	1	AA+	0	0
150193.SH	2018-05-18	0	0	4	0.69897	0.065	1	1	AA+	0	0
150202.SH	2018-07-05	0	0	5	0.69897	0.073	1	1	AA	0	0
150231.SH	2018-06-27	0	0	5	0.69897	0.068	1	1	AA	0	0
150239.SH	2018-06-11	0	0	5	0.69897	0.078	1	1	AA	0	0
150240.SH	2018-06-25	0	0	5	0.69897	0.08	1	1	AA	0	0
150243.SH	2018-06-25	0	0	4	0.69897	0.075	1	1	AA+	0	0
150258.SH	2018-06-29	0	0	5	0.69897	0.068	1	1	AA	0	0
150259.SH	2018-06-29	0	0	5	0.69897	0.072	1	1	AA	0	0
150260.SH	2018-06-25	0	0	5	0.477121	0.0799	1	1	AA	0	0
150266.SH	2018-06-22	0	0	5	0.69897	0.075	1	1	AA	0	0
150271.SH	2018-03-23	0	0	2	0.477121	0.0594	0	0	AAA	0	0
150316.SH	2017-11-28	0	0	5	0.69897	0.073	0	1	AA	0	0
150324.SH	2018-06-13	0	0	2	0.477121	0.0555	1	1	AAA	0	0
150329.SH	2018-06-28	0	0	5	0.69897	0.067	1	1	AA	0	0
150332.SH	2018-06-25	0	0	5	0.69897	0.075	1	1	AA	0	0
150337.SH	2018-07-11	0	0	5	0.69897	0.075	1	1	AA	0	0
150345.SH	2018-07-02	0	0	5	0.69897	0.078	1	1	AA	0	0
150360.SH	2018-04-19	0	0	4	0.69897	0.075	1	0	AA+	0	0
150369.SH	2018-07-13	0	0	4	0.477121	0.075	1	1	AA+	0	0
150372.SH	2018-06-13	0	0	5	1	0.082	1	1	AA	0	0
150373.SH	2018-06-11	0	0	5	0.69897	0.078	1	1	AA	0	0
150381.SH	2018-04-25	0	0	2	0.477121	0.0627	1	0	AAA	0	0
150390.SH	2018-04-27	0	0	5	0.60206	0.08	1	1	AA	0	0
150396.SH	2018-06-26	0	0	2	0.477121	0.075	1	1	AAA	0	0
150397.SH	2018-04-28	0	0	5	0.69897	0.075	0	1	AA	0	0
150407.SH	2018-05-04	0	0	2	0.69897	0.075	1	1	AAA	0	0
150418.SH	2018-05-18	0	0	4	0.477121	0.073	0	0	AA+	0	0
150422.SH	2018-04-12	0	0	5	0.69897	0.07	1	1	AA	0	0
150423.SH	2017-06-26	0	0	4	0.477121	0.073	1	1	AA+	0	0
150425.SH	2018-07-02	0	0	5	0.69897	0.078	1	1	AA	0	0
150427.SH	2018-05-03	0	0	5	0.477121	0.0799	1	1	AA	0	0
150435.SH	2018-05-21	0	0	2	0.30103	0.0599	0	0	AAA	0	0
150436.SH	2018-05-21	0	0	2	0.477121	0.06	0	0	AAA	0	0
150455.SH	2018-06-06	0	0	5	0.69897	0.075	1	1	AA	0	0
150464.SH	2018-05-30	0	0	5	0.69897	0.0695	1	1	AA	0	0
150481.SH	2018-06-04	0	0	5	0.477121	0.085	1	1	AA	0	0
150508.SH	2018-06-11	0	0	5	0.69897	0.074	1	1	AA	0	0
150511.SH	2018-06-15	0	0	4	0.69897	0.07	1	0	AA+	0	0
150516.SH	2018-06-07	0	0	4	0.69897	0.074	1	1	AA+	0	0
150519.SH	2018-05-15	0	0	2	0.69897	0.0685	0	1	AAA	0	0
150521.SH	2018-05-24	0	0	5	0.477121	0.088	1	1	AA	0	0
150522.SH	2018-06-27	0	0	4	0.477121	0.085	1	1	AA+	0	0
150545.SH	2018-06-27	0	0	4	0.477121	0.08	1	1	AA+	0	0
150566.SH	2018-10-08	0	0	5	0.69897	0.075	1	1	AA	0	0
150570.SH	2018-06-22	0	0	2	0.477121	0.075	1	1	AAA	0	0
150574.SH	2018-06-28	0	0	2	0.477121	0.0528	1	1	AAA	0	0
150576.SH	2018-07-25	0	0	2	0.477121	0.065	1	1	AAA	0	0
150600.SH	2018-07-25	0	0	4	0.477121	0.085	1	1	AA+	0	0
150645.SH	2018-08-27	0	0	5	0.69897	0.075	1	1	AA	0	0
150646.SH	2018-06-22	0	0	2	0.69897	0.066	1	1	AAA	0	0
150647.SH	2018-08-22	0	0	4	0.477121	0.065	1	0	AA+	0	0
150653.SH	2018-08-01	0	0	2	0.477121	0.063	1	1	AAA	0	0
150656.SH	2017-09-25	0	0	5	0.69897	0.08	1	1	AA	0	0
150657.SH	2018-07-05	0	0	2	0.69897	0.063	1	1	AAA	0	0
150660.SH	2018-06-27	0	0	2	0.69897	0.07	1	1	AAA	0	0
150669.SH	2018-08-28	0	0	2	0.69897	0.069	1	1	AAA	0	0
150684.SH	2018-08-27	0	0	5	0.69897	0.076	1	1	AA	0	0
150712.SH	2018-08-01	0	0	2	0.477121	0.0617	1	1	AAA	0	0
150713.SH	2018-09-26	0	0	4	0.477121	0.0635	1	1	AA+	0	0
150725.SH	2018-09-26	0	0	4	0.477121	0.079	1	1	AA+	0	0
150730.SH	2018-09-05	0	0	5	0.69897	0.075	1	1	AA	0	0
150736.SH	2018-09-17	0	0	2	0.69897	0.073	1	1	AAA	0	0
150738.SH	2018-10-18	0	0	5	0.69897	0.08	1	1	AA	0	0
150742.SH	2018-07-10	0	0	5	0.477121	0.075	1	1	AA	0	0
150772.SH	2018-07-20	0	0	5	0.30103	0.08	1	1	AA	0	0
150777.SH	2018-06-20	0	0	2	0.69897	0.0757	1	1	AAA	0	0
150778.SH	2018-10-15	0	0	5	0.69897	0.075	1	1	AA	0	0
150789.SH	2018-10-12	0	0	4	0.477121	0.064	1	0	AA+	0	0
150796.SH	2018-10-24	0	0	2	0.477121	0.0568	1	1	AAA	0	0
150815.SH	2018-10-12	0	0	5	0.477121	0.085	1	1	AA	0	0
150825.SH	2018-10-29	0	0	5	0.477121	0.085	1	1	AA	0	0
150826.SH	2018-10-09	0	0	4	0.477121	0.075	1	1	AA+	0	0
150828.SH	2018-10-26	0	0	2	0.477121	0.047	1	0	AAA	0	0
150843.SH	2018-07-10	0	0	5	0.477121	0.073	1	1	AA	0	0
155006.SH	2018-09-14	0	0	2	0.477121	0.041	1	1	AAA	0	0
155009.SH	2018-10-26	0	0	2	1	0.049	1	1	AAA	0	0
155013.SH	2018-11-05	0	0	2	0.477121	0	0	1	AAA	0	0
155024.SH	2018-11-02	0	0	4	0.69897	0	0	0	AA+	0	0
155026.SH	2018-10-19	0	0	2	0.69897	0	0	1	AAA	0	0
155029.SH	2018-10-30	0	0	2	1	0	1	1	AAA	0	0
155030.SH	2018-11-02	0	0	4	0.69897	0	1	1	AA+	0	0
155031.SH	2018-11-02	0	0	4	0.845098	0	1	1	AA+	0	0
q12081905.SZ	2012-08-20	0	0	7	0.477121	0	1	1	A+	0	0
q12081909.SZ	2012-08-21	0	0	6	0.477121	0	1	1	AA-	0	0
q13032505.SH	2013-03-25	0	0	7	0.30103	0.1	1	1	A+	0	0
q13051313.SZ	2013-05-13	0	0	7	0.477121	0.1	1	1	A+	0	0
q13102907.SH	2013-10-29	0	0	5	0.30103	0	1	1	AA	0	0
q14011704.SZ	2013-07-29	0	0	5	0.477121	0	1	1	AA	0	0
q14050810.SH	2014-05-08	0	0	4	0.30103	0	1	1	AA+	0	0
112025.SZ	2018-05-17	0	0	5	0.90309	0.068	1	1	AA	0	0
112051.SZ	2018-06-21	0	0	5	0.845098	0.074	1	1	AA	0	0
112059.SZ	2018-05-23	0	0	5	0.845098	0.073	1	1	AA	0	0
112073.SZ	2018-06-07	0	0	5	0.845098	0.0688	1	1	AA	0	0
112076.SZ	2018-05-28	1	0	4	0.845098	0.067	1	1	AA+	0	0
112109.SZ	2018-10-25	1	0	5	0.845098	0.0725	1	1	AA	0	0
112110.SZ	2018-06-22	2	0	7	0.845098	0.0746	1	1	A+	0	1
112136.SZ	2018-05-31	1	0	6	0.845098	0.0738	1	1	AA-	0	1
112139.SZ	2018-06-11	0	0	5	0.778151	0.0578	1	1	AA	0	0
112171.SZ	2018-05-28	0	0	5	0.845098	0.058	1	1	AA	0	0
112179.SZ	2018-06-05	0	0	5	0.845098	0.06	1	1	AA	0	0
112196.SZ	2018-11-09	1	0	2	0.778151	0.0595	1	1	AAA	0	0
112196.SZ	2018-04-18	1	0	5	0.778151	0.0595	1	1	AAA	0	0
112199.SZ	2018-06-13	1	0	7	0.69897	0.0845	1	1	AA	0	0
112201.SZ	2018-06-26	0	0	4	0.69897	0.062	1	1	AAA	0	0
112204.SZ	2018-06-26	1	0	5	0.69897	0.085	1	1	AA	0	0
112213.SZ	2018-04-25	0	0	5	0.69897	0.072	1	1	AA	0	0
112214.SZ	2018-06-25	0	0	5	0.69897	0.0693	1	1	AA	0	0
112217.SZ	2018-05-28	1	0	4	0.69897	0.065	1	1	AA+	1	0
112219.SZ	2018-05-04	0	0	5	0.69897	0.063	0	1	AAA	0	0
112219.SZ	2016-09-21	0	0	11	0.69897	0.063	1	1	AAA	0	0
112225.SZ	2018-05-30	0	0	5	0.69897	0.0578	1	1	AA	0	0
112225.SZ	2016-06-16	0	0	6	0.69897	0.0578	1	1	AA	0	0
112226.SZ	2018-04-18	0	0	5	0.69897	0.07	1	1	AA	0	0
112226.SZ	2017-03-20	0	0	10	0.69897	0.07	1	1	AA	0	0
112227.SZ	2018-09-25	2	1	21	0.69897	0.07	1	1	C	0	1
112229.SZ	2018-06-07	0	0	2	0.845098	0.0508	1	1	AAA	0	0
112229.SZ	2018-06-19	0	0	3	0.845098	0.0508	1	1	AAA	0	0
112230.SZ	2018-05-29	0	0	5	0.69897	0.065	1	1	AA	0	0
112240.SZ	2018-06-22	0	0	5	0.845098	0.075	1	1	AA+	0	0
112247.SZ	2018-06-27	0	0	4	0.69897	0.047	1	1	AA+	0	0
112251.SZ	2018-05-30	0	0	5	0.69897	0.0419	1	1	AA	0	0
112251.SZ	2016-06-16	0	0	6	0.69897	0.0419	1	1	AA	0	0
112253.SZ	2018-06-07	0	0	4	0.69897	0.0678	1	1	AA+	0	0
112255.SZ	2018-05-15	0	0	5	0.69897	0.0588	1	1	AA	0	0
112256.SZ	2018-05-18	0	0	5	0.69897	0.062	1	1	AA+	0	0
112257.SZ	2018-06-07	0	0	4	0.60206	0.051	1	1	AA+	0	0
112258.SZ	2018-06-07	0	0	4	0.69897	0.068	1	1	AA+	0	0
112259.SZ	2018-06-14	0	0	5	0.69897	0.0423	1	1	AAA	0	0
112261.SZ	2018-06-27	0	0	5	0.69897	0.063	1	1	AA	0	0
112261.SZ	2017-06-23	0	0	10	0.69897	0.063	1	1	AA	0	0
112262.SZ	2018-05-24	0	0	5	0.69897	0.08	1	1	AA	0	0
112263.SZ	2018-06-11	0	0	5	0.69897	0.0422	1	1	AAA	0	0
112269.SZ	2018-06-26	0	0	4	0.69897	0.06	1	0	AA+	0	0
112286.SZ	2018-06-01	1	0	4	0.69897	0.064	1	1	AA+	1	0
112288.SZ	2018-05-23	1	0	6	0.69897	0.075	1	1	AAA	1	0
112290.SZ	2018-05-23	1	0	6	0.69897	0.075	1	1	AAA	1	0
112291.SZ	2018-06-25	1	0	4	0.69897	0.054	0	1	AA+	1	0
112291.SZ	2015-06-24	1	0	8	0.69897	0.054	1	1	AA+	1	0
112292.SZ	2018-06-14	0	0	4	0.69897	0.054	1	1	AAA	0	0
112294.SZ	2018-06-01	1	0	4	0.69897	0.064	1	1	AA+	1	0
112295.SZ	2018-05-29	0	0	5	0.69897	0.0498	1	1	AA	0	0
112301.SZ	2018-06-22	0	0	5	0.845098	0.0558	1	1	AA	0	0
112302.SZ	2018-06-21	1	0	6	0.477121	0.06	0	1	AAA	1	0
112302.SZ	2018-05-04	1	0	9	0.477121	0.06	1	1	AAA	1	0
112304.SZ	2018-06-27	0	0	5	0.69897	0.0418	0	1	AA	0	0
112305.SZ	2018-06-27	0	0	5	0.69897	0.0419	0	1	AA	0	0
112307.SZ	2018-06-15	1	0	2	0.90309	0.038	1	0	AAA	1	0
112308.SZ	2018-06-01	0	0	5	0.69897	0.0728	1	1	AA	0	0
112311.SZ	2018-06-25	0	0	5	0.477121	0.08	1	1	AA	0	0
112317.SZ	2018-06-21	0	0	5	0.69897	0.04	1	1	AA	0	0
112321.SZ	2018-06-01	0	0	5	0.69897	0.055	1	1	AA	0	0
112322.SZ	2018-06-26	0	0	4	0.69897	0.036	1	0	AA+	0	0
112323.SZ	2018-06-15	1	0	2	0.90309	0.037	1	0	AAA	1	0
112325.SZ	2018-06-26	0	0	4	0.69897	0.065	1	1	AA+	0	0
112326.SZ	2018-10-22	2	0	21	0.69897	0.0689	1	1	CC	0	1
112328.SZ	2018-07-16	1	0	4	0.477121	0.0428	0	1	AA+	1	0
112328.SZ	2018-05-02	1	0	9	0.477121	0.0428	1	1	AA+	1	0
112329.SZ	2018-06-21	0	0	5	0.69897	0.046	1	1	AA	0	0
112330.SZ	2018-06-04	0	0	5	0.69897	0.0549	1	1	AA	0	0
112332.SZ	2018-06-22	0	0	5	0.69897	0.0698	1	0	AA	0	0
112334.SZ	2018-08-17	0	0	5	0.69897	0.072	1	1	AA	0	0
112336.SZ	2018-06-08	0	0	5	0.69897	0.0498	1	1	AA	0	0
112337.SZ	2018-06-26	0	0	5	0.477121	0.039	1	1	AA	0	0
112338.SZ	2018-05-24	1	0	6	0.477121	0.055	1	1	AAA	1	0
112339.SZ	2018-06-11	0	0	5	0.69897	0.0329	1	1	AAA	0	0
112345.SZ	2018-06-22	0	0	5	0.69897	0.0698	1	0	AA	0	0
112348.SZ	2018-06-15	0	0	5	0.477121	0.072	1	1	AA	0	0
112349.SZ	2018-06-06	0	0	5	0.69897	0.0695	1	1	AA	0	0
112354.SZ	2018-08-17	0	0	5	0.69897	0.073	1	1	AA	0	0
112358.SZ	2018-06-20	0	0	2	0.69897	0.0315	1	1	AAA	0	0
112363.SZ	2018-06-25	1	0	5	0.477121	0.0725	1	1	AA+	1	0
112364.SZ	2018-06-07	0	0	2	0.69897	0.0295	1	1	AAA	0	0
112364.SZ	2018-06-19	0	0	3	0.69897	0.0295	1	1	AAA	0	0
112366.SZ	2018-06-27	1	0	4	0.69897	0.056	0	1	AA+	1	0
112366.SZ	2017-07-13	1	0	7	0.69897	0.056	1	1	AA+	1	0
112367.SZ	2018-05-29	0	0	5	0.69897	0.053	1	1	AA	0	0
112369.SZ	2018-06-26	0	0	4	0.69897	0.0301	1	1	AA+	0	0
112373.SZ	2018-06-25	0	0	4	0.69897	0.04	0	1	AA+	0	0
112373.SZ	2018-03-07	0	0	7	0.69897	0.04	1	1	AA+	0	0
112374.SZ	2018-06-22	0	0	5	0.477121	0.075	1	1	AA	0	0
112376.SZ	2018-06-25	0	0	2	0.69897	0.0298	1	1	AAA	0	0
112376.SZ	2018-01-17	0	0	4	0.69897	0.0298	1	1	AAA	0	0
112377.SZ	2018-06-25	0	0	2	0.845098	0.034	1	1	AAA	0	0
112377.SZ	2018-01-17	0	0	4	0.845098	0.034	1	1	AAA	0	0
112379.SZ	2018-05-17	1	0	6	0.477121	0.056	1	1	AAA	1	0
112380.SZ	2018-07-16	1	0	4	0.69897	0.0578	0	1	AA+	1	0
112380.SZ	2015-06-25	1	0	7	0.69897	0.0578	1	1	AA+	1	0
112381.SZ	2018-06-22	0	0	5	0.477121	0.08	1	1	AA+	0	0
112383.SZ	2018-06-26	0	0	5	0.69897	0.064	1	1	AA	0	0
112388.SZ	2018-06-11	0	0	5	0.69897	0.053	1	1	AA	0	0
112389.SZ	2018-05-29	0	0	5	0.69897	0.0538	1	1	AA	0	0
112391.SZ	2018-06-01	0	0	5	0.69897	0.0598	1	1	AA	0	0
112392.SZ	2018-06-22	0	0	5	0.69897	0.0628	1	1	AA	0	0
112393.SZ	2018-06-15	0	0	5	0.477121	0.065	1	1	AA	0	0
112396.SZ	2018-06-15	0	0	5	0.69897	0.0699	1	1	AA	0	0
112397.SZ	2018-06-25	0	0	4	0.69897	0.062	1	1	AA+	0	0
112397.SZ	2017-08-25	0	0	10	0.69897	0.062	1	1	AA+	0	0
112404.SZ	2018-06-01	0	0	5	0.69897	0.0703	1	1	AA	0	0
112405.SZ	2018-06-19	0	0	5	0.69897	0.05	1	1	AA	0	0
112405.SZ	2017-08-11	0	0	9	0.69897	0.05	1	1	AA	0	0
112406.SZ	2018-06-22	1	0	7	0.69897	0.049	1	1	AAA	1	0
112407.SZ	2018-05-22	0	0	4	0.69897	0.0325	0	1	AA+	0	0
112407.SZ	2016-06-27	0	0	6	0.69897	0.0325	1	1	AA+	0	0
112410.SZ	2018-06-11	0	0	5	0.69897	0.0369	1	1	AAA	0	0
112411.SZ	2018-06-20	0	0	5	0.477121	0.035	0	1	AA	0	0
112412.SZ	2018-06-01	0	0	5	0.69897	0.0705	1	1	AA	0	0
112415.SZ	2018-05-25	0	0	5	0.69897	0.038	1	1	AA	0	0
112415.SZ	2016-07-25	0	0	10	0.69897	0.038	1	1	AA	0	0
112417.SZ	2018-08-17	0	0	5	0.69897	0.0729	1	1	AA	0	0
112418.SZ	2018-06-26	0	0	4	0.69897	0.06	1	1	AA+	0	0
112420.SZ	2018-06-27	0	0	5	0.69897	0.0391	1	1	AA	0	0
112421.SZ	2018-06-26	0	0	5	0.69897	0.058	1	1	AA	0	0
112424.SZ	2018-06-22	0	0	5	0.69897	0.0449	1	1	AA	0	0
112426.SZ	2018-07-16	1	0	4	0.69897	0.047	0	1	AA+	1	0
112426.SZ	2015-06-25	1	0	7	0.69897	0.047	1	1	AA+	1	0
112432.SZ	2018-06-14	0	0	4	0.69897	0.0477	1	1	AAA	0	0
112433.SZ	2018-06-01	0	0	5	0.69897	0.068	1	1	AA	0	0
112434.SZ	2018-06-26	0	0	5	0.69897	0.0558	1	1	AA	0	0
112435.SZ	2018-06-25	0	0	5	0.69897	0.065	1	1	AA	0	0
112438.SZ	2018-06-20	0	0	6	0.477121	0.08	1	1	AA-	0	0
112443.SZ	2018-06-25	0	0	4	0.69897	0.0518	1	1	AA+	0	0
112443.SZ	2017-08-25	0	0	10	0.69897	0.0518	1	1	AA+	0	0
112447.SZ	2018-05-24	0	0	5	0.69897	0.047	1	1	AA	0	0
112448.SZ	2018-06-26	0	0	5	0.69897	0.058	1	1	AA	0	0
112453.SZ	2018-05-31	0	0	5	0.69897	0.0325	0	1	AA	0	0
112453.SZ	2017-07-18	0	0	9	0.69897	0.0325	1	1	AA	0	0
112458.SZ	2018-06-08	0	0	4	0.69897	0.0312	1	1	AA+	0	0
112458.SZ	2018-06-13	0	0	6	0.69897	0.0312	1	1	AA+	0	0
112460.SZ	2018-05-30	1	0	6	0.69897	0.043	1	1	AAA	1	0
112463.SZ	2018-05-18	0	0	5	0.69897	0.0318	1	1	AA+	0	0
112464.SZ	2018-07-16	1	0	4	0.69897	0.04	0	1	AA+	1	0
112464.SZ	2015-06-25	1	0	7	0.69897	0.04	1	1	AA+	1	0
112465.SZ	2018-05-22	0	0	4	0.69897	0.0302	0	1	AA+	0	0
112465.SZ	2016-06-27	0	0	6	0.69897	0.0302	1	1	AA+	0	0
112466.SZ	2018-06-22	0	0	5	0.69897	0.0409	1	1	AA	0	0
112467.SZ	2018-06-22	1	0	6	0.69897	0.05	1	1	AA-	0	1
112468.SZ	2018-06-19	0	0	5	0.69897	0.0378	1	1	AA	0	0
112469.SZ	2018-06-26	0	0	4	0.69897	0.0314	1	0	AA+	0	0
112473.SZ	2018-06-22	0	0	4	0.69897	0.0319	1	1	AA+	0	0
112479.SZ	2018-05-17	0	0	5	0.69897	0.0373	1	1	AA	0	0
112480.SZ	2018-06-26	0	0	5	0.477121	0.0638	1	1	AA	0	0
112481.SZ	2018-05-25	0	0	5	0.69897	0.0397	1	1	AA	0	0
112485.SZ	2018-06-13	1	0	4	0.69897	0.0427	1	0	AA+	1	0
112486.SZ	2018-06-27	0	0	6	0.69897	0.0549	1	1	AA+	0	0
112488.SZ	2018-06-26	0	0	4	0.69897	0.0392	1	1	AA+	0	0
112489.SZ	2018-06-14	0	0	5	0.69897	0.0625	1	1	AA	0	0
112490.SZ	2018-10-15	0	0	5	0.477121	0.045	1	1	AA	0	0
112493.SZ	2018-06-26	0	0	2	0.69897	0.04	1	0	AAA	0	0
112496.SZ	2018-10-08	2	0	8	0.69897	0.0779	1	1	A	0	1
112497.SZ	2018-06-25	0	0	5	0.69897	0.057	1	0	AA+	0	0
112501.SZ	2018-05-28	1	0	4	0.477121	0.049	1	1	AA+	1	0
112505.SZ	2018-06-26	2	0	6	0.477121	0.069	1	1	AA-	0	1
112505.SZ	2017-04-26	2	0	10	0.477121	0.069	1	1	AA-	0	1
112507.SZ	2018-04-18	0	0	5	0.69897	0.055	1	1	AA	0	0
112507.SZ	2017-03-20	0	0	10	0.69897	0.055	1	1	AA	0	0
112508.SZ	2018-08-10	0	0	7	0.477121	0.0596	1	1	AAA	0	0
112509.SZ	2018-08-14	0	0	4	0.69897	0.0518	1	1	AA+	0	0
112514.SZ	2018-05-29	0	0	5	0.477121	0.055	1	1	AA	0	0
112521.SZ	2018-06-25	0	0	5	0.477121	0.078	1	1	AA	0	0
112522.SZ	2018-06-12	0	0	6	0.69897	0.0565	1	1	AAA	0	0
112522.SZ	2017-04-26	0	0	9	0.69897	0.0565	1	1	AAA	0	0
112526.SZ	2018-06-15	0	0	5	0.477121	0.075	1	0	AA	0	0
112527.SZ	2018-06-27	0	0	5	0.477121	0.07	1	1	AA	0	0
112527.SZ	2017-07-18	0	0	9	0.477121	0.07	1	1	AA	0	0
112531.SZ	2018-06-19	1	0	4	0.69897	0.058	0	0	AA+	1	0
112532.SZ	2018-06-22	0	0	5	0.69897	0.072	1	1	AA	0	0
112536.SZ	2018-06-21	0	0	7	0.477121	0.062	1	1	AAA	0	0
112536.SZ	2017-06-27	0	0	11	0.477121	0.062	1	1	AAA	0	0
112538.SZ	2018-06-05	0	0	5	0.69897	0.048	1	1	AAA	0	0
112540.SZ	2018-06-20	0	0	6	0.477121	0.06	1	1	AAA	0	0
112547.SZ	2018-07-16	0	0	4	0.477121	0.055	0	1	AA+	0	0
112547.SZ	2018-05-02	0	0	9	0.477121	0.055	1	1	AA+	0	0
112549.SZ	2018-08-14	0	0	4	0.69897	0.052	1	1	AA+	0	0
112553.SZ	2018-06-27	0	0	5	0.477121	0.07	1	1	AA	0	0
112553.SZ	2017-07-18	0	0	9	0.477121	0.07	1	1	AA	0	0
112557.SZ	2018-06-14	0	0	4	0.69897	0.0517	1	1	AAA	0	0
112558.SZ	2018-05-25	0	0	5	0.69897	0.0578	1	1	AAA	0	0
112558.SZ	2017-07-31	0	0	9	0.69897	0.0578	1	1	AAA	0	0
112559.SZ	2018-06-26	0	0	6	0.477121	0.06	1	1	AAA	0	0
112560.SZ	2018-06-26	1	0	6	0.477121	0.062	1	1	AAA	1	0
112560.SZ	2017-07-31	1	0	12	0.477121	0.062	1	1	AAA	1	0
112566.SZ	2018-06-26	0	0	4	0.69897	0.0485	1	0	AAA	0	0
112567.SZ	2018-06-19	0	0	5	0.477121	0.054	1	1	AAA	0	0
112567.SZ	2017-08-11	0	0	9	0.477121	0.054	1	1	AAA	0	0
112572.SZ	2018-06-27	0	0	5	0.477121	0.07	1	1	AA	0	0
112572.SZ	2017-07-18	0	0	9	0.477121	0.07	1	1	AA	0	0
112576.SZ	2018-06-22	0	0	5	0.69897	0.071	1	1	AA	0	0
112576.SZ	2017-08-23	0	0	10	0.69897	0.071	1	1	AA	0	0
112577.SZ	2018-06-27	0	0	4	0.69897	0.0608	0	1	AAA	0	0
112577.SZ	2017-07-13	0	0	7	0.69897	0.0608	1	1	AAA	0	0
112578.SZ	2018-06-25	0	0	4	0.69897	0.07	1	1	AA+	0	0
112578.SZ	2017-08-25	0	0	10	0.69897	0.07	1	1	AA+	0	0
112582.SZ	2018-06-15	0	0	5	0.477121	0.0598	1	1	AA	0	0
112582.SZ	2017-09-01	0	0	8	0.477121	0.0598	1	1	AA	0	0
112584.SZ	2018-08-31	0	0	4	0.69897	0.0536	1	1	AAA	0	0
112584.SZ	2018-08-28	0	0	6	0.69897	0.0536	1	1	AAA	0	0
112588.SZ	2018-06-15	0	0	5	0.69897	0.07	1	1	AA	0	0
112590.SZ	2018-10-24	0	0	2	0.69897	0.0469	0	1	AAA	0	0
112590.SZ	2018-04-24	0	0	5	0.69897	0.0469	1	1	AAA	0	0
112593.SZ	2018-06-27	0	0	5	0.69897	0.067	1	1	AA	0	0
112593.SZ	2018-06-19	0	0	8	0.69897	0.067	1	1	AA	0	0
112600.SZ	2018-06-11	0	0	5	0.69897	0.065	1	1	AA	0	0
112605.SZ	2018-06-20	0	0	5	0.477121	0.053	0	1	AAA	0	0
112608.SZ	2018-05-29	0	0	6	0.477121	0.0733	1	1	AAA	0	0
112608.SZ	2018-10-30	0	0	11	0.477121	0.0733	1	1	AAA	0	0
112609.SZ	2018-08-14	0	0	4	0.69897	0.0547	1	1	AA+	0	0
112618.SZ	2018-06-20	0	0	5	0.477121	0.06	1	1	AAA	0	0
112619.SZ	2018-06-26	0	0	4	0.69897	0.075	1	1	AA+	0	0
112622.SZ	2018-06-25	0	0	5	0.69897	0.065	1	1	AA	0	0
112623.SZ	2018-04-20	0	0	5	0.69897	0.065	1	1	AAA	0	0
112625.SZ	2018-06-11	0	0	5	0.69897	0.0618	0	1	AA	0	0
112625.SZ	2018-07-04	0	0	7	0.69897	0.0618	1	1	AA	0	0
112627.SZ	2018-06-25	0	0	2	0.69897	0.052	1	0	AAA	0	0
112628.SZ	2018-05-28	0	0	6	0.69897	0.065	1	1	AAA	0	0
112630.SZ	2018-06-26	0	0	4	0.60206	0.072	1	1	AA+	0	0
112631.SZ	2018-06-01	0	0	6	0.60206	0.07	1	1	AAA	0	0
112634.SZ	2018-06-25	0	0	2	0.69897	0.0559	1	1	AAA	0	0
112634.SZ	2018-01-17	0	0	4	0.69897	0.0559	1	1	AAA	0	0
112635.SZ	2018-06-25	0	0	2	0.845098	0.057	1	1	AAA	0	0
112635.SZ	2018-01-17	0	0	4	0.845098	0.057	1	1	AAA	0	0
112637.SZ	2018-06-19	0	0	5	0.69897	0.07	0	1	AA	0	0
112637.SZ	2018-06-26	0	0	8	0.69897	0.07	1	1	AA	0	0
112640.SZ	2018-06-15	0	0	5	0.69897	0.075	1	1	AA	0	0
112642.SZ	2018-06-25	0	0	2	0.69897	0.0554	1	1	AAA	0	0
112642.SZ	2018-01-17	0	0	4	0.69897	0.0554	1	1	AAA	0	0
112643.SZ	2018-06-25	0	0	2	0.845098	0.0574	1	1	AAA	0	0
112643.SZ	2018-01-17	0	0	4	0.845098	0.0574	1	1	AAA	0	0
112653.SZ	2018-06-22	0	0	4	0.477121	0.0647	0	1	AA+	0	0
112653.SZ	2018-03-02	0	0	8	0.477121	0.0647	1	1	AA+	0	0
112655.SZ	2018-06-25	0	0	2	0.69897	0.0535	1	1	AAA	0	0
112655.SZ	2018-01-17	0	0	4	0.69897	0.0535	1	1	AAA	0	0
112656.SZ	2018-06-25	0	0	2	0.845098	0.055	1	1	AAA	0	0
112656.SZ	2018-01-17	0	0	4	0.845098	0.055	1	1	AAA	0	0
112657.SZ	2017-06-01	0	0	8	0.477121	0.0657	1	1	AA	0	0
112658.SZ	2018-05-18	0	0	5	0.69897	0.07	0	1	AAA	0	0
112658.SZ	2017-08-09	0	0	9	0.69897	0.07	1	1	AAA	0	0
112659.SZ	2018-06-25	0	0	2	0.69897	0.0558	1	0	AAA	0	0
112660.SZ	2018-06-22	0	0	4	0.477121	0.0678	0	1	AA+	0	0
112660.SZ	2018-03-02	0	0	8	0.477121	0.0678	1	1	AA+	0	0
112664.SZ	2018-06-22	0	0	2	0.69897	0.053	1	0	AAA	0	0
112664.SZ	2018-03-21	0	0	5	0.69897	0.053	1	0	AAA	0	0
112669.SZ	2018-08-17	0	0	5	0.69897	0.078	1	1	AA	0	0
112673.SZ	2018-06-21	0	0	5	0.69897	0.0638	1	1	AAA	0	0
112677.SZ	2018-06-25	0	0	2	0.69897	0.052	1	0	AAA	0	0
112681.SZ	2018-06-22	0	0	4	0.477121	0.0643	0	1	AA+	0	0
112681.SZ	2018-03-02	0	0	8	0.477121	0.0643	1	1	AA+	0	0
112682.SZ	2018-11-09	1	0	2	0.477121	0.052	1	1	AAA	0	0
112682.SZ	2018-04-18	1	0	5	0.477121	0.052	1	1	AAA	0	0
112684.SZ	2018-06-22	0	0	5	0.69897	0.067	1	1	AA	0	0
112686.SZ	2018-06-15	0	0	5	0.69897	0.071	1	1	AA	0	0
112689.SZ	2018-10-24	0	0	2	0.69897	0.0467	0	1	AAA	0	0
112689.SZ	2018-04-24	0	0	5	0.69897	0.0467	1	1	AAA	0	0
112694.SZ	2018-06-22	0	0	2	0.69897	0.048	1	0	AAA	0	0
112694.SZ	2018-03-21	0	0	5	0.69897	0.048	1	0	AAA	0	0
112697.SZ	2018-11-09	1	0	2	0.477121	0.055	1	1	AAA	0	0
112697.SZ	2018-04-18	1	0	5	0.477121	0.055	1	1	AAA	0	0
112698.SZ	2018-06-05	0	0	5	0.69897	0.0517	1	1	AAA	0	0
112699.SZ	2018-05-02	0	0	5	0.477121	0.06	1	1	AAA	0	0
112705.SZ	2018-07-16	0	0	4	0.477121	0.07	0	1	AA+	0	0
112705.SZ	2015-06-25	0	0	7	0.477121	0.07	1	1	AA+	0	0
112707.SZ	2018-06-19	0	0	4	0.69897	0.0579	0	0	AA+	0	0
112708.SZ	2018-05-09	0	0	4	0.69897	0.0528	1	1	AAA	0	0
112709.SZ	2018-08-17	0	0	5	0.69897	0.078	1	1	AA	0	0
112714.SZ	2018-06-01	0	0	6	0.60206	0.075	1	1	AAA	0	0
112716.SZ	2018-07-26	0	0	5	0.69897	0.07	1	1	AAA	0	0
112716.SZ	2018-05-30	0	0	9	0.69897	0.07	1	1	AAA	0	0
112720.SZ	2018-05-31	0	0	4	0.477121	0.051	1	1	AA+	0	0
112720.SZ	2018-06-14	0	0	7	0.477121	0.051	1	1	AA+	0	0
112721.SZ	2018-11-09	1	0	2	0.69897	0.0575	1	1	AAA	0	0
112721.SZ	2018-04-18	1	0	5	0.69897	0.0575	1	1	AAA	0	0
112733.SZ	2018-11-09	1	0	2	0.477121	0.057	1	1	AAA	0	0
112733.SZ	2018-04-18	1	0	5	0.477121	0.057	1	1	AAA	0	0
112743.SZ	2018-11-09	1	0	2	0.477121	0.055	1	1	AAA	0	0
112743.SZ	2018-04-18	1	0	5	0.477121	0.055	1	1	AAA	0	0
112745.SZ	2018-06-01	0	0	6	0.60206	0.075	1	1	AAA	0	0
112746.SZ	2018-08-17	0	0	5	0.69897	0.078	1	1	AA	0	0
112756.SZ	2018-08-17	0	0	5	0.69897	0.078	1	1	AA	0	0
112766.SZ	2018-08-31	0	0	2	0.69897	0.045	1	0	AAA	0	0
112774.SZ	2018-08-17	0	0	5	0.30103	0.065	1	1	AAA	0	0
114001.SZ	2018-06-22	0	0	5	0.60206	0.062	1	0	AA	0	0
114011.SZ	2016-10-20	0	0	5	0.69897	0.05	0	1	AA	0	0
114012.SZ	2018-10-22	2	1	21	0.477121	0.08	1	1	C	0	1
114023.SZ	2018-06-25	1	0	2	0.477121	0.052	1	1	AAA	1	0
114024.SZ	2018-06-27	0	0	5	0.69897	0.0425	0	0	AA+	0	0
114027.SZ	2018-06-22	0	0	5	0.477121	0.075	1	1	AA	0	0
114033.SZ	2017-03-02	0	0	5	0.69897	0.0496	1	0	AA	0	0
114036.SZ	2018-10-29	2	1	21	0.477121	0.08	1	1	C	0	1
114038.SZ	2015-04-01	0	0	6	0.60206	0.081	1	1	AA-	0	0
114040.SZ	2018-06-26	0	0	5	0.69897	0.064	1	1	AA	0	0
114041.SZ	2018-07-13	0	0	5	0.69897	0.0432	0	1	AA	0	0
114041.SZ	2018-04-27	0	0	8	0.69897	0.0432	1	1	AA	0	0
114043.SZ	2018-08-14	0	0	4	0.69897	0.0404	1	1	AA+	0	0
114045.SZ	2018-04-18	0	0	5	0.477121	0.07	1	1	AAA	0	0
114045.SZ	2017-03-20	0	0	10	0.477121	0.07	1	1	AAA	0	0
114046.SZ	2018-06-26	0	0	5	0.69897	0.04	1	1	AA	0	0
114049.SZ	2018-08-30	0	0	5	0.69897	0.0489	1	1	AA	0	0
114052.SZ	2018-06-26	0	0	5	0.69897	0.0388	1	1	AA	0	0
114053.SZ	2018-06-22	0	0	5	0.477121	0.075	1	1	AA	0	0
114060.SZ	2018-08-30	0	0	5	0.69897	0.0489	1	1	AA	0	0
114063.SZ	2018-07-24	0	0	4	0.69897	0.0425	0	1	AA+	0	0
114066.SZ	2018-08-22	0	0	5	0.69897	0.055	1	1	AA	0	0
114068.SZ	2018-08-17	0	0	5	0.477121	0.073	1	1	AA	0	0
114070.SZ	2018-06-21	0	0	4	0.477121	0.0497	1	0	AA+	0	0
114071.SZ	2018-06-25	0	0	5	0.69897	0.052	1	1	AA	0	0
114079.SZ	2018-06-13	1	0	4	0.69897	0.05	1	0	AA+	1	0
114080.SZ	2018-07-26	0	0	5	0.69897	0.0579	1	1	AA	0	0
114081.SZ	2018-07-13	0	0	5	0.69897	0.048	1	1	AA	0	0
114083.SZ	2016-12-06	0	0	4	0.477121	0.052	1	1	AA+	0	0
114088.SZ	2018-06-22	0	0	5	0.477121	0.075	1	1	AA	0	0
114090.SZ	2017-06-27	0	0	5	0.69897	0.06	1	1	AA	0	0
114101.SZ	2018-05-25	0	0	6	0.477121	0.05	1	1	AAA	0	0
114103.SZ	2018-06-25	0	0	4	0.477121	0.0478	0	0	AA+	0	0
114106.SZ	2017-06-27	0	0	5	0.69897	0.056	1	1	AA	0	0
114108.SZ	2018-09-20	0	0	5	0.69897	0.052	1	0	AA	0	0
114111.SZ	2016-05-26	1	0	6	0.477121	0.065	1	1	AA-	0	0
114112.SZ	2018-06-21	1	0	6	0.477121	0.057	1	1	AAA	1	0
114113.SZ	2018-05-25	0	0	6	0.477121	0.05	1	1	AAA	0	0
114116.SZ	2017-06-26	0	0	6	0.69897	0.07	1	1	AA	0	0
114117.SZ	2018-06-25	0	0	4	0.477121	0.05	0	1	AA+	0	0
114118.SZ	2017-06-01	1	0	6	0.477121	0.068	1	1	AA-	0	0
114119.SZ	2018-08-10	0	0	5	0.477121	0.0578	0	1	AA	0	0
114120.SZ	2018-06-25	0	0	5	0.69897	0.059	1	1	AA	0	0
114126.SZ	2018-09-20	0	0	5	0.69897	0.055	1	0	AA	0	0
114130.SZ	2015-05-14	0	0	6	0.477121	0.07	0	1	AA-	0	0
114131.SZ	2017-08-18	0	0	5	0.477121	0.082	1	1	AA	0	0
114132.SZ	2017-03-02	0	0	5	0.69897	0.065	1	0	AA	0	0
114134.SZ	2016-12-09	0	0	4	0.69897	0.0549	1	1	AA+	0	0
114138.SZ	2018-07-25	0	0	2	0.477121	0.055	1	1	AAA	0	0
114139.SZ	2018-07-25	0	0	2	0.69897	0.0585	1	1	AAA	0	0
114142.SZ	2018-07-25	0	0	5	0.69897	0.0565	0	1	AA	0	0
114145.SZ	2018-07-02	0	0	6	0.477121	0.071	1	1	AA	0	0
114146.SZ	2017-04-21	0	0	5	0.477121	0.075	1	1	AA	0	0
114147.SZ	2018-06-29	1	0	6	0.477121	0.075	1	1	AA	0	0
114151.SZ	2018-06-22	0	0	6	0.477121	0.06	1	1	AAA	0	0
114152.SZ	2018-06-27	0	0	4	0.778151	0.049	0	1	AA+	0	0
114153.SZ	2018-08-30	0	0	5	0.69897	0.065	1	1	AA	0	0
114155.SZ	2018-06-26	0	0	5	0.477121	0.075	1	1	AA	0	0
114156.SZ	2017-08-02	0	0	5	0.477121	0.07	1	1	AAA	0	0
114160.SZ	2018-06-26	0	0	5	0.477121	0.0728	1	1	AA	0	0
114164.SZ	2018-06-25	0	0	5	0.69897	0.0698	1	1	AA	0	0
114168.SZ	2016-12-09	0	0	4	0.69897	0.058	1	1	AA+	0	0
114171.SZ	2018-06-21	0	0	5	0.477121	0.056	1	1	AA	0	0
114173.SZ	2018-06-26	0	0	4	0.69897	0.0595	1	1	AA+	0	0
114182.SZ	2018-05-30	0	0	6	0.477121	0.063	1	1	AA-	0	0
114190.SZ	2018-06-27	0	0	5	0.69897	0.068	1	1	AA	0	0
114194.SZ	2018-06-15	0	0	5	0.477121	0.07	1	1	AAA	0	0
114196.SZ	2018-05-30	0	0	4	0.477121	0.075	1	1	AA+	0	0
114202.SZ	2018-07-13	0	0	5	0.69897	0.0675	1	1	AA	0	0
114203.SZ	2017-06-07	0	0	5	0.477121	0.08	1	1	AA	0	0
114208.SZ	2018-06-22	0	0	5	0.477121	0.075	1	1	AA	0	0
114209.SZ	2018-07-25	0	0	2	0.69897	0.058	1	1	AAA	0	0
114210.SZ	2018-07-13	0	0	8	0.69897	0.065	1	1	AAA	0	0
114217.SZ	2018-08-17	0	0	5	0.477121	0.08	1	1	AA	0	0
114226.SZ	2018-06-25	0	0	5	0.69897	0.0618	0	1	AA	0	0
114233.SZ	2018-07-26	0	0	5	0.69897	0.0615	1	1	AA	0	0
114240.SZ	2018-06-15	0	0	5	0.30103	0.075	1	0	AA	0	0
114241.SZ	2018-06-26	1	0	5	0.69897	0.075	1	1	AA	0	0
114247.SZ	2018-07-13	0	0	8	0.69897	0.065	1	1	AAA	0	0
114250.SZ	2018-07-02	0	0	6	0.477121	0.09	1	1	AA	0	0
114251.SZ	2018-06-25	0	0	4	0.69897	0.058	1	1	AA+	0	0
114252.SZ	2018-06-20	0	0	6	0.477121	0.0635	1	1	AAA	0	0
114254.SZ	2018-07-25	0	0	2	0.69897	0.06	1	1	AAA	0	0
114255.SZ	2018-07-02	0	0	6	0.477121	0.078	1	1	AA	0	0
114256.SZ	2018-06-25	0	0	2	0.477121	0.066	1	1	AAA	0	0
114258.SZ	2018-06-26	1	0	5	0.477121	0.07	1	1	AA+	1	0
114259.SZ	2018-06-27	0	0	4	0.69897	0.0589	0	1	AA+	0	0
114259.SZ	2016-07-25	0	0	6	0.69897	0.0589	1	1	AA+	0	0
114262.SZ	2018-06-27	0	0	5	0.69897	0.07	1	1	AA	0	0
114265.SZ	2018-05-30	0	0	4	0.477121	0.075	1	1	AA+	0	0
114273.SZ	2018-08-17	0	0	5	0.477121	0.078	1	1	AA	0	0
114276.SZ	2018-10-25	1	0	5	0.477121	0.065	1	1	AA	0	0
114277.SZ	2018-06-27	0	0	4	0.69897	0.073	1	1	AA+	0	0
114279.SZ	2017-08-02	0	0	5	0.477121	0.0695	1	1	AAA	0	0
114282.SZ	2018-06-13	0	0	4	0.69897	0.063	1	0	AA+	0	0
114283.SZ	2018-06-16	0	0	6	0.477121	0.062	1	1	AAA	0	0
114284.SZ	2018-10-25	1	0	5	0.477121	0.065	1	1	AA	0	0
114285.SZ	2017-02-24	0	0	5	0.477121	0.068	1	0	AA	0	0
114286.SZ	2018-06-13	1	0	7	0.477121	0.0655	1	1	AAA	0	0
114290.SZ	2018-10-24	2	0	8	0.477121	0.08	1	1	A	0	1
114292.SZ	2016-06-29	0	0	5	0.69897	0.071	0	1	AA	0	0
114294.SZ	2018-08-02	0	0	4	0.60206	0.079	1	1	AA+	0	0
114298.SZ	2018-06-26	0	0	5	0.477121	0.07	0	0	AA+	0	0
114302.SZ	2018-06-13	1	0	7	0.477121	0.066	1	1	AAA	0	0
114304.SZ	2018-06-27	0	0	5	0.477121	0.078	1	1	AA	0	0
114304.SZ	2017-07-18	0	0	9	0.477121	0.078	1	1	AA	0	0
114306.SZ	2018-06-26	0	0	5	0.69897	0.085	0	1	AA	0	0
114307.SZ	2018-06-26	0	0	5	0.69897	0.08	0	1	AA	0	0
114308.SZ	2018-06-22	0	0	6	0.477121	0.069	1	1	AAA	0	0
114314.SZ	2018-07-25	0	0	2	0.477121	0.065	1	1	AAA	0	0
114315.SZ	2017-02-24	0	0	5	0.477121	0.068	1	0	AA	0	0
114321.SZ	2018-06-27	0	0	4	0.69897	0.075	0	1	AA+	0	0
114321.SZ	2016-07-25	0	0	6	0.69897	0.075	1	1	AA+	0	0
114323.SZ	2015-09-16	0	0	5	0.69897	0.075	1	1	AA	0	0
114326.SZ	2018-06-19	0	0	5	0.69897	0.073	0	1	AA	0	0
114331.SZ	2018-06-19	0	0	5	0.477121	0.08	1	1	AA	0	0
114334.SZ	2018-10-24	2	0	8	0.477121	0.08	1	1	A	0	1
114336.SZ	2018-06-25	1	0	5	0.477121	0.0655	1	1	AAA	0	0
114346.SZ	2015-09-16	0	0	5	0.69897	0.08	1	1	AA	0	0
114350.SZ	2018-06-27	0	0	5	0.477121	0.078	1	1	AA	0	0
114350.SZ	2017-07-18	0	0	9	0.477121	0.078	1	1	AA	0	0
114354.SZ	2018-10-24	2	0	8	0.477121	0.078	1	1	A	0	1
114356.SZ	2018-07-12	0	0	4	0.69897	0.0559	0	1	AA+	0	0
114359.SZ	2018-06-25	0	0	4	0.69897	0.065	1	1	AA+	0	0
114360.SZ	2018-07-12	0	0	4	0.69897	0.0559	0	1	AA+	0	0
114361.SZ	2018-08-06	0	0	5	0.477121	0.08	0	1	AA	0	0
114361.SZ	2016-03-24	0	0	9	0.477121	0.08	1	1	AA	0	0
114367.SZ	2018-06-27	0	0	4	0.69897	0.078	1	1	AA+	0	0
114371.SZ	2018-07-23	0	0	4	0.477121	0.049	1	1	AA+	0	0
114374.SZ	2018-07-30	0	0	5	0.69897	0.08	1	1	AA	0	0
114374.SZ	2017-08-01	0	0	9	0.69897	0.08	1	1	AA	0	0
114380.SZ	2018-08-20	0	0	5	0.477121	0.075	1	1	AA+	0	0
114384.SZ	2018-08-15	0	0	6	0.477121	0.08	1	0	AAA	0	0
114391.SZ	2018-06-27	0	0	4	0.69897	0.078	1	1	AA+	0	0
118329.SZ	2018-06-15	2	0	7	0.69897	0.0928	1	1	AA+	0	1
118343.SZ	2018-06-13	1	0	7	0.69897	0.078	1	1	A+	0	0
118346.SZ	2018-06-27	0	0	5	0.69897	0.065	0	0	AA+	0	0
118381.SZ	2018-07-24	0	0	4	0.69897	0.069	0	0	AA+	0	0
118386.SZ	2018-08-29	0	0	4	0.69897	0.06	1	0	AA+	0	0
118389.SZ	2018-06-07	0	0	4	0.60206	0.06	1	1	AA+	0	0
118393.SZ	2018-06-15	0	0	5	0.60206	0.088	1	1	AA	0	0
118394.SZ	2018-06-15	0	0	5	0.69897	0.0795	1	1	AA	0	0
118396.SZ	2018-06-26	0	0	5	0.69897	0.078	1	1	AA	0	0
118396.SZ	2018-06-05	0	0	8	0.69897	0.078	1	1	AA	0	0
118408.SZ	2016-05-10	0	0	5	0.69897	0.075	1	1	AA	0	0
118412.SZ	2018-06-20	0	0	6	0.477121	0.085	1	1	AA-	0	0
118412.SZ	2016-02-04	0	0	10	0.477121	0.085	1	1	AA-	0	0
118423.SZ	2018-02-06	0	0	4	0.477121	0.064	0	1	AA+	0	0
118425.SZ	2018-07-13	0	0	5	0.69897	0.078	0	1	AA	0	0
118425.SZ	2018-04-27	0	0	8	0.69897	0.078	1	1	AA	0	0
118441.SZ	2018-06-07	0	0	4	0.60206	0.065	1	1	AA+	0	0
118443.SZ	2018-06-26	0	0	4	0.69897	0.078	1	1	AA+	0	0
118456.SZ	2018-08-08	0	0	4	0.69897	0.062	1	1	AA+	0	0
118456.SZ	2018-07-12	0	0	6	0.69897	0.062	1	1	AA+	0	0
118460.SZ	2018-07-31	1	0	5	0.477121	0.075	1	0	AA+	1	0
118463.SZ	2018-07-25	1	0	2	0.69897	0.068	1	1	AAA	1	0
118466.SZ	2018-06-12	0	0	5	0.477121	0.078	1	1	AA	0	0
118476.SZ	2018-06-20	0	0	4	0.69897	0.0589	1	1	AA+	0	0
118478.SZ	2018-09-14	1	0	11	0.477121	0.065	1	1	AAA	1	0
118479.SZ	2018-07-26	0	0	5	0.69897	0.06	1	1	AA	0	0
118480.SZ	2018-07-26	0	0	5	0.69897	0.07	1	1	AA	0	0
118481.SZ	2018-06-26	1	0	4	0.60206	0.0789	1	1	AA+	1	0
118483.SZ	2018-06-25	0	0	4	0.69897	0.0559	1	1	AA+	0	0
118484.SZ	2015-08-03	0	0	6	0.477121	0.09	1	1	AA	0	0
118489.SZ	2018-08-14	1	0	4	0.60206	0.079	1	1	AA+	1	0
118491.SZ	2018-06-26	1	0	4	0.60206	0.076	1	1	AA+	1	0
118498.SZ	2018-06-25	0	0	5	0.69897	0.068	1	1	AA	0	0
118505.SZ	2018-06-25	0	0	6	0.90309	0.078	1	1	AA	0	0
118510.SZ	2018-08-14	1	0	21	0.477121	0.0538	0	1	C	0	0
118518.SZ	2018-06-25	0	0	5	0.477121	0.078	1	1	AA	0	0
118518.SZ	2017-07-25	0	0	9	0.477121	0.078	1	1	AA	0	0
118519.SZ	2018-07-24	0	0	4	0.69897	0.046	0	1	AA+	0	0
118519.SZ	2018-04-24	0	0	6	0.69897	0.046	1	1	AA+	0	0
118523.SZ	2018-10-22	2	0	21	0.477121	0.08	1	1	CC	0	1
118524.SZ	2017-06-23	1	0	5	0.477121	0.065	1	1	AAA	1	0
118525.SZ	2018-06-28	1	0	4	0.477121	0.078	0	1	AA+	1	0
118525.SZ	2016-08-15	1	0	9	0.477121	0.078	1	1	AA+	1	0
118532.SZ	2018-06-25	0	0	4	0.477121	0.04	0	0	AA+	0	0
118533.SZ	2016-03-01	0	0	5	0.69897	0.068	1	1	AA	0	0
118540.SZ	2018-06-22	0	0	6	0.477121	0.063	1	1	AA+	0	0
118542.SZ	2018-06-11	0	0	5	0.477121	0.063	1	1	AAA	0	0
118545.SZ	2018-07-25	1	0	4	0.69897	0.048	1	1	AA+	1	0
118546.SZ	2018-07-24	0	0	5	0.90309	0.053	1	1	AA	0	0
118548.SZ	2018-06-26	1	0	5	0.477121	0.067	1	1	AA+	1	0
118549.SZ	2018-08-14	0	0	4	0.69897	0.0495	1	1	AA+	0	0
118558.SZ	2017-05-03	0	0	5	0.845098	0.044	0	1	AA+	0	0
118559.SZ	2018-07-13	0	0	5	0.69897	0.046	0	1	AA	0	0
118559.SZ	2018-04-27	0	0	8	0.69897	0.046	1	1	AA	0	0
118560.SZ	2018-06-22	0	0	6	0.477121	0.06	1	1	AA+	0	0
118566.SZ	2018-06-26	0	0	6	0.69897	0.065	1	1	AA+	0	0
118570.SZ	2018-06-13	1	0	7	0.69897	0.067	1	1	A+	0	0
118576.SZ	2018-06-29	0	0	4	0.477121	0.04	0	1	AA+	0	0
118579.SZ	2018-03-02	0	1	10	0.477121	0.09	1	1	BBB+	0	0
118583.SZ	2018-06-15	0	0	5	0.477121	0.081	1	1	AA	0	0
118589.SZ	2018-06-20	0	0	5	0.69897	0.0468	0	1	AA	0	0
118590.SZ	2018-06-27	0	0	4	0.477121	0.067	0	1	AA+	0	0
118590.SZ	2016-07-25	0	0	6	0.477121	0.067	1	1	AA+	0	0
118594.SZ	2018-07-24	0	0	4	0.69897	0.063	0	0	AA+	0	0
118602.SZ	2018-06-15	0	0	5	0.69897	0.075	1	1	AA	0	0
118607.SZ	2018-07-25	1	0	2	0.69897	0.068	1	1	AAA	1	0
118613.SZ	2018-07-26	0	0	5	0.69897	0.063	1	1	AA	0	0
118615.SZ	2018-09-07	0	0	5	0.477121	0.052	0	0	AA	0	0
118631.SZ	2016-05-10	0	0	5	0.69897	0.058	1	1	AA	0	0
118633.SZ	2015-09-16	0	0	5	0.69897	0.0598	1	1	AA	0	0
118639.SZ	2018-06-14	0	0	5	0.477121	0.073	1	1	AA	0	0
118645.SZ	2018-06-21	0	0	5	0.69897	0.0577	1	1	AA	0	0
118646.SZ	2018-06-12	0	0	5	0.845098	0.056	1	1	AAA	0	0
118647.SZ	2018-06-12	0	0	5	0.845098	0.058	1	1	AAA	0	0
118649.SZ	2018-06-26	0	0	4	0.477121	0.075	1	1	AA+	0	0
118651.SZ	2017-08-15	1	0	21	0.477121	0.085	1	1	C	0	0
118652.SZ	2018-07-25	1	0	4	0.69897	0.047	1	1	AA+	1	0
118666.SZ	2018-06-15	0	0	5	0.845098	0.084	1	1	AA	0	0
118670.SZ	2017-06-23	1	0	5	0.477121	0.065	1	1	AAA	1	0
118671.SZ	2018-05-24	0	0	6	0.477121	0.08	1	1	AA-	0	0
118676.SZ	2018-07-16	1	0	6	0.69897	0.063	1	0	AAA	1	0
118677.SZ	2018-07-12	0	0	4	0.69897	0.0445	0	1	AA+	0	0
118678.SZ	2018-06-15	0	0	2	0.69897	0.047	1	0	AAA	0	0
118679.SZ	2018-06-26	0	0	5	0.477121	0.07	1	1	AA	0	0
118680.SZ	2017-07-25	0	0	2	0.69897	0.045	0	0	AAA	0	0
118681.SZ	2018-09-20	0	0	5	0.69897	0.051	1	0	AA	0	0
118684.SZ	2018-06-22	0	0	4	0.477121	0.065	0	1	AA+	0	0
118686.SZ	2017-05-03	0	0	5	0.845098	0.045	0	1	AA	0	0
118689.SZ	2018-06-26	0	0	6	0.477121	0.075	1	1	AA+	0	0
118694.SZ	2017-08-01	0	0	5	0.69897	0.062	1	1	AA	0	0
118695.SZ	2018-07-24	0	0	5	0.90309	0.0618	1	1	AA	0	0
118697.SZ	2018-07-24	0	0	5	1	0.063	1	1	AA	0	0
118700.SZ	2017-06-27	0	0	5	0.69897	0.051	1	1	AA	0	0
118703.SZ	2018-06-26	1	0	4	0.477121	0.0699	1	1	AA+	1	0
118704.SZ	2018-06-25	0	0	5	0.69897	0.068	1	1	AA	0	0
118712.SZ	2018-06-15	0	0	5	0.69897	0.075	1	1	AA	0	0
118713.SZ	2017-06-20	1	0	5	0.69897	0.067	1	1	AA+	1	0
118715.SZ	2016-03-01	0	0	5	0.69897	0.072	1	1	AA	0	0
118720.SZ	2018-06-26	0	0	5	0.477121	0.0514	1	1	AA	0	0
118726.SZ	2018-06-25	0	0	5	0.69897	0.0585	1	1	AA	0	0
118727.SZ	2018-06-20	0	0	5	0.69897	0.0492	0	1	AA	0	0
118729.SZ	2018-06-27	0	0	5	0.69897	0.05	0	0	AA+	0	0
118731.SZ	2018-10-22	2	1	21	0.477121	0.08	1	1	C	0	1
118733.SZ	2018-04-18	1	0	5	0.477121	0.0535	1	1	AAA	1	0
118733.SZ	2017-03-20	1	0	10	0.477121	0.0535	1	1	AAA	1	0
118737.SZ	2018-06-11	0	0	4	0.69897	0.0424	1	1	AA+	0	0
118741.SZ	2017-08-29	0	0	5	0.69897	0.0699	1	1	AA	0	0
118746.SZ	2015-07-23	0	0	6	0.477121	0.075	1	1	AA-	0	0
118748.SZ	2018-06-27	0	0	4	0.477121	0.076	1	1	AA+	0	0
118755.SZ	2018-08-14	0	0	4	0.69897	0.046	1	1	AA+	0	0
118758.SZ	2018-07-16	1	0	6	0.69897	0.056	1	0	AAA	1	0
118759.SZ	2018-06-25	1	0	2	0.477121	0.0598	1	1	AAA	1	0
118760.SZ	2018-05-03	0	0	6	0.477121	0.095	1	1	AA-	0	0
118761.SZ	2017-06-20	1	0	5	0.69897	0.067	1	1	AA+	1	0
118766.SZ	2017-07-25	0	0	2	0.69897	0.04	0	0	AAA	0	0
118767.SZ	2018-05-18	1	0	5	0.69897	0.05	1	0	AA	0	0
118768.SZ	2018-08-24	0	0	5	0.69897	0.0435	1	1	AA	0	0
118773.SZ	2018-06-07	0	0	4	0.477121	0.058	1	1	AA+	0	0
118774.SZ	2018-07-24	0	0	4	0.477121	0.039	0	1	AA+	0	0
118776.SZ	2018-07-24	0	0	4	0.69897	0.0415	0	1	AA+	0	0
118777.SZ	2018-08-28	0	0	5	0.477121	0.065	1	0	AA	0	0
118788.SZ	2018-07-31	0	0	5	0.477121	0.09	1	0	AA+	0	0
118789.SZ	2017-08-29	0	0	5	0.69897	0.0699	1	1	AA	0	0
118790.SZ	2017-06-16	0	0	5	0.845098	0.045	0	1	AA	0	0
118793.SZ	2016-03-01	0	0	5	0.69897	0.059	1	1	AA	0	0
118798.SZ	2018-06-27	0	0	4	0.477121	0.069	0	1	AA+	0	0
118798.SZ	2016-07-25	0	0	6	0.477121	0.069	1	1	AA+	0	0
118799.SZ	2017-06-20	1	0	5	0.69897	0.067	1	1	AA+	1	0
118801.SZ	2018-07-25	0	0	2	0.69897	0.035	0	1	AAA	0	0
118801.SZ	2018-01-30	0	0	5	0.69897	0.035	1	1	AAA	0	0
118804.SZ	2018-06-21	0	0	5	0.69897	0.045	1	1	AA	0	0
118817.SZ	2018-06-25	0	0	5	0.69897	0.045	0	1	AA	0	0
118820.SZ	2018-06-26	0	0	5	0.477121	0.078	1	1	AA	0	0
118823.SZ	2018-06-15	0	0	5	0.477121	0.076	1	1	AA	0	0
118824.SZ	2018-06-15	0	0	5	0.477121	0.0748	1	1	AA	0	0
118825.SZ	2016-10-20	0	0	5	0.69897	0.048	0	1	AA	0	0
118829.SZ	2018-07-20	0	0	4	0.69897	0.04	0	0	AA+	0	0
118830.SZ	2018-08-29	0	0	4	0.69897	0.037	1	0	AA+	0	0
118831.SZ	2018-06-15	0	0	2	0.69897	0.04	1	0	AAA	0	0
118839.SZ	2018-06-14	0	0	5	0.477121	0.067	1	1	AA	0	0
118841.SZ	2018-06-13	0	0	5	0.69897	0.048	1	1	AA	0	0
118845.SZ	2018-07-13	0	0	5	0.69897	0.0464	0	1	AA	0	0
118845.SZ	2018-04-27	0	0	8	0.69897	0.0464	1	1	AA	0	0
118855.SZ	2018-06-26	1	0	5	0.477121	0.08	1	1	AA+	1	0
118857.SZ	2018-06-25	0	0	6	0.90309	0.07	1	1	AA	0	0
118858.SZ	2018-06-11	0	0	5	0.477121	0.0394	1	1	AA	0	0
118865.SZ	2018-07-24	0	0	5	1	0.0551	1	1	AA	0	0
118868.SZ	2018-06-20	0	0	5	0.69897	0.0432	0	1	AA	0	0
118869.SZ	2018-07-27	1	0	5	0.477121	0.065	0	1	AA	0	0
118873.SZ	2018-06-07	0	0	4	0.477121	0.063	1	1	AA+	0	0
118879.SZ	2018-06-26	0	0	4	0.477121	0.077	1	1	AA+	0	0
118879.SZ	2017-06-30	0	0	7	0.477121	0.077	1	1	AA+	0	0
118883.SZ	2018-06-26	0	0	5	0.477121	0.07	1	1	AA	0	0
118889.SZ	2018-08-14	1	0	4	0.477121	0.082	1	1	AA+	1	0
118891.SZ	2016-10-20	0	0	5	0.69897	0.05	0	1	AA	0	0
118892.SZ	2018-06-28	0	0	4	0.69897	0.0399	0	1	AA+	0	0
118894.SZ	2018-09-20	0	0	5	0.69897	0.04	1	0	AA	0	0
118899.SZ	2018-06-26	0	0	4	0.69897	0.065	1	1	AA+	0	0
122019.SH	2018-04-24	0	0	2	1	0.052	1	1	AAA	0	0
122019.SH	2015-05-15	0	0	2	1	0.052	1	1	AAA	0	0
122075.SH	2018-06-07	1	0	5	0.90309	0.057	1	1	AA	0	0
122087.SH	2018-05-25	2	0	5	0.90309	0.0658	1	1	AA	0	1
122093.SH	2018-11-01	2	0	6	0.90309	0.073	1	1	AA-	0	1
122093.SH	2017-11-09	2	0	10	0.90309	0.073	1	1	AA-	0	1
122125.SH	2018-06-14	0	0	5	0.845098	0.078	1	1	AA	0	0
122138.SH	2018-06-22	0	0	5	0.845098	0.063	1	1	AA	0	0
122145.SH	2018-06-22	0	0	5	0.845098	0.053	1	1	AA	0	0
122174.SH	2018-04-24	0	0	2	1	0.05	1	1	AAA	0	0
122174.SH	2015-05-15	0	0	2	1	0.05	1	1	AAA	0	0
122175.SH	2018-04-24	0	0	2	1.17609	0.0515	1	1	AAA	0	0
122175.SH	2015-05-15	0	0	2	1.17609	0.0515	1	1	AAA	0	0
122192.SH	2018-05-25	0	0	2	1	0.051	1	1	AAA	0	0
122192.SH	2015-04-01	0	0	5	1	0.051	1	1	AAA	0	0
122241.SH	2018-04-12	0	0	2	1	0.0505	1	1	AAA	0	0
122241.SH	2018-05-02	0	0	3	1	0.0505	1	1	AAA	0	0
122245.SH	2018-05-10	0	0	5	0.845098	0.056	1	1	AA+	0	0
122250.SH	2018-03-09	0	0	5	0.845098	0.058	1	1	AA	0	0
122255.SH	2018-04-19	0	0	2	1	0.0515	1	1	AAA	0	0
122255.SH	2018-03-13	0	0	5	1	0.0515	1	1	AAA	0	0
122258.SH	2018-06-01	1	0	6	0.845098	0.078	1	1	AA	0	1
122287.SH	2018-07-09	0	0	2	0.69897	0.0589	1	1	AAA	0	0
122287.SH	2018-07-16	0	0	3	0.69897	0.0589	1	1	AAA	0	0
122294.SH	2018-06-25	1	0	5	0.69897	0.0735	0	1	AAA	1	0
122306.SH	2018-05-28	0	0	5	0.69897	0.0625	1	1	AA+	0	0
122308.SH	2018-05-31	2	0	5	0.69897	0.063	0	1	AAA	1	0
[truncated: 1,731 more rows]
