# Supplementary material for: Can the dual-rating regulation improve the rating quality of Chinese corporate bonds?
Source: PLoS One. 2021 Dec 2;16(12):e0259759. doi: 10.1371/journal.pone.0259759 (PMC8638972; doi:10.1371/journal.pone.0259759)
Supplement: S2 Data — (XLSX) [file pone.0259759.s002.xlsx]

## Sheet: Sheet1
Code	Date	The rating defaults	The efforts of rating agencies	The rating scores of corporate bonds provided by two rating agencies	The issuing year of corporate bonds	The coupon rate	The types of rating agencies	Industry dummy	Rating 1	Rating 2	Rating upgrades	Rating downgrades
112027.SZ	2018-06-07	0	0	4	1	0.0539	1	1	AA+	AA+	0	0
112034.SZ	2018-06-12	0	0	4	0.90309	0.062	1	1	AA+	AA+	0	0
112121.SZ	2018-05-24	0	1	6	0.845098	0.0738	1	1	AA	A+	0	0
112123.SZ	2018-06-22	0	0	4.5	0.845098	0.055	1	1	AA+	AA	0	0
112128.SZ	2018-06-19	0	0	4.5	0.845098	0.057	1	1	AA+	AA	0	0
112140.SZ	2018-05-30	0	1	5.5	0.845098	0.0578	1	1	AA	AA-	1	0
112143.SZ	2018-05-25	0	0	5.5	0.778151	0.055	1	1	AA	AA-	0	0
112154.SZ	2018-05-30	0	1	2	0.845098	0.057	1	1	AAA	AAA	0	0
112203.SZ	2018-05-29	0	0	4	0.69897	0.0724	1	1	AA+	AA+	0	0
112211.SZ	2018-05-15	0	0	5	0.69897	0.078	1	1	AA	AA	0	0
112215.SZ	2018-06-14	0	0	5	0.69897	0.072	1	1	AA	AA	0	0
112216.SZ	2018-06-14	0	1	5	0.69897	0.082	1	1	AA	AA	1	0
112220.SZ	2018-06-13	0	0	5	0.69897	0.092	1	1	AA	AA	0	0
112221.SZ	2018-06-12	0	0	5.5	0.69897	0.074	1	1	AA	AA-	0	0
112223.SZ	2018-04-28	0	0	5.5	0.69897	0.0685	1	1	AA	AA-	0	0
112231.SZ	2018-06-12	0	0	5	0.69897	0.0755	1	1	AA	AA	0	0
112235.SZ	2018-06-13	0	0	5	0.69897	0.075	1	1	AA	AA	0	0
112241.SZ	2018-05-28	0	0	4.5	0.69897	0.072	1	1	AA+	AA	0	0
112242.SZ	2018-05-15	0	1	5	0.69897	0.068	1	1	AA	AA	1	0
112243.SZ	2018-06-14	0	1	4	0.69897	0.068	1	1	AA+	AA+	1	0
112245.SZ	2018-05-29	0	1	4	0.69897	0.059	1	1	AA+	AA+	1	0
112252.SZ	2018-06-27	0	0	2	0.69897	0.046	1	1	AAA	AAA	0	0
112268.SZ	2018-06-21	0	1	4	0.69897	0.07	1	1	AA+	AA+	1	0
112273.SZ	2018-05-25	0	0	2	0.778151	0.0474	1	1	AAA	AAA	0	0
112274.SZ	2018-05-25	0	0	2	1	0.042	1	1	AAA	AAA	0	0
112275.SZ	2018-05-15	0	0	5	0.69897	0.0695	1	1	AA	AA	0	0
112276.SZ	2018-08-27	1	2	21	0.69897	0.06	1	1	C	C	0	1
112277.SZ	2018-05-25	0	0	2	0.845098	0.0424	1	1	AAA	AAA	0	0
112279.SZ	2018-06-22	0	1	2	0.69897	0.0562	1	0	AAA	AAA	1	0
112280.SZ	2018-06-21	0	1	4	0.69897	0.0578	1	1	AA+	AA+	1	0
112284.SZ	2018-06-22	0	1	2	0.69897	0.055	1	0	AAA	AAA	1	0
112289.SZ	2018-05-29	0	1	4	0.69897	0.04	1	1	AA+	AA+	1	0
112300.SZ	2018-06-27	0	0	5	0.69897	0.0498	1	1	AA	AA	0	0
112309.SZ	2018-06-25	0	0	4.5	0.69897	0.0729	1	1	AA+	AA	0	0
112312.SZ	2018-06-26	0	1	2	0.69897	0.0354	1	1	AAA	AAA	0	0
112315.SZ	2018-06-26	0	1	4	0.69897	0.062	1	1	AA+	AA+	1	0
112316.SZ	2018-06-27	0	1	5	0.69897	0.0558	0	1	AA	AA	1	0
112324.SZ	2018-05-23	0	0	6	0.69897	0.043	1	1	AA	A+	0	0
112331.SZ	2018-06-27	0	1	5.5	0.69897	0.068	1	1	AA	AA-	0	0
112333.SZ	2018-04-27	0	1	2	0.477121	0.068	1	1	AAA	AAA	1	0
112335.SZ	2018-07-17	0	0	4	0.69897	0.06	1	1	AA+	AA+	0	0
112341.SZ	2018-06-26	0	1	4	0.69897	0.06	1	1	AA+	AA+	1	0
112342.SZ	2018-06-27	0	0	2	0.69897	0.0355	1	1	AAA	AAA	0	0
112343.SZ	2018-06-25	0	0	4	0.69897	0.0427	0	1	AA+	AA+	0	0
112344.SZ	2018-06-25	0	0	4	0.69897	0.0483	0	1	AA+	AA+	0	0
112346.SZ	2018-06-26	0	0	5	0.69897	0.0528	1	1	AA	AA	0	0
112347.SZ	2018-06-26	0	0	5	0.69897	0.0611	1	1	AA	AA	0	0
112350.SZ	2018-06-20	0	1	5.5	0.69897	0.0478	1	1	AA	AA-	0	0
112352.SZ	2018-06-25	0	0	2	0.477121	0.0308	1	1	AAA	AAA	0	0
112353.SZ	2018-06-25	0	0	2	0.69897	0.0356	1	1	AAA	AAA	0	0
112357.SZ	2018-07-17	0	0	4	0.69897	0.064	1	1	AA+	AA+	0	0
112359.SZ	2018-06-25	0	0	4	0.69897	0.042	0	1	AA+	AA+	0	0
112361.SZ	2018-04-27	0	1	2	0.477121	0.068	1	1	AAA	AAA	1	0
112365.SZ	2018-06-27	0	1	2	0.845098	0.035	1	1	AAA	AAA	1	0
112371.SZ	2018-06-20	0	1	5.5	0.477121	0.047	0	1	AA+	A+	1	0
112372.SZ	2018-06-17	0	0	5	0.69897	0.0598	1	1	AA	AA	0	0
112378.SZ	2018-06-26	0	0	5	0.69897	0.07	1	0	AA	AA	0	0
112382.SZ	2018-05-24	0	0	5	0.69897	0.048	1	1	AA	AA	0	0
112384.SZ	2018-06-25	0	0	5	0.69897	0.0428	1	1	AA	AA	0	0
112399.SZ	2018-06-05	1	2	21	0.69897	0.068	1	1	C	C	0	1
112401.SZ	2018-06-01	0	0	6	0.60206	0.07	1	1	AA	A+	0	0
112403.SZ	2018-06-08	0	0	4.5	0.845098	0.04	0	1	AA+	AA	0	0
112408.SZ	2018-06-07	0	0	4	0.69897	0.0475	1	1	AA+	AA+	0	0
112409.SZ	2018-06-25	0	0	2	0.69897	0.035	1	1	AAA	AAA	0	0
112414.SZ	2018-06-15	0	1	6	0.477121	0.0529	1	1	AA	A+	1	0
112419.SZ	2018-06-14	0	0	2	0.477121	0.0479	1	1	AAA	AAA	0	0
112422.SZ	2018-10-16	0	2	7.5	0.477121	0.06	1	1	AA	BBB+	1	0
112423.SZ	2018-06-15	0	1	4	0.69897	0.042	1	1	AA+	AA+	1	0
112425.SZ	2018-06-14	0	0	2	0.477121	0.0356	1	1	AAA	AAA	0	0
112430.SZ	2018-06-26	0	0	4	0.69897	0.0525	1	1	AA+	AA+	0	0
112439.SZ	2018-06-21	0	0	5	0.69897	0.0395	1	1	AA	AA	0	0
112440.SZ	2018-06-23	0	0	4.5	0.69897	0.0498	1	0	AA	AA+	0	0
112449.SZ	2018-06-17	0	0	5	0.69897	0.0585	1	1	AA	AA	0	0
112451.SZ	2018-05-25	0	0	8	0.69897	0.04	1	1	AA	BBB	0	0
112455.SZ	2018-05-25	0	0	2	0.69897	0.029	1	1	AAA	AAA	0	0
112456.SZ	2018-05-25	0	0	2	0.845098	0.032	1	1	AAA	AAA	0	0
112457.SZ	2018-06-21	0	0	4	0.845098	0.04	1	1	AA+	AA+	0	0
112459.SZ	2018-05-22	0	0	4	0.69897	0.038	1	1	AA+	AA+	0	0
112462.SZ	2018-06-26	0	1	2	0.69897	0.031	1	1	AAA	AAA	0	0
112471.SZ	2018-06-27	0	1	5.5	0.69897	0.062	1	1	AA	AA-	0	0
112472.SZ	2018-06-11	0	0	6	0.69897	0.04	1	1	AA	A+	0	0
112474.SZ	2018-06-25	0	0	5.5	0.69897	0.052	1	1	AA	AA-	0	0
112475.SZ	2018-06-26	0	1	5	0.477121	0.065	0	1	AA+	AA-	1	0
112476.SZ	2018-06-27	0	0	2	0.69897	0.0307	1	1	AAA	AAA	0	0
112483.SZ	2018-06-26	0	0	4	0.69897	0.0373	0	1	AA+	AA+	0	0
112487.SZ	2018-06-21	0	1	4	0.477121	0.047	1	1	AA+	AA+	1	0
112491.SZ	2018-06-26	0	0	4	0.69897	0.0414	0	1	AA+	AA+	0	0
112500.SZ	2018-06-20	0	0	5	0.69897	0.0505	1	1	AA	AA	0	0
112502.SZ	2018-06-04	0	0	4	0.69897	0.0489	1	1	AA+	AA+	0	0
112506.SZ	2018-06-08	0	0	2	0.69897	0.046	1	1	AAA	AAA	0	0
112511.SZ	2018-06-26	0	0	5	0.69897	0.06	1	1	AA	AA	0	0
112512.SZ	2018-05-15	0	0	5.5	0.69897	0.0542	1	1	AA	AA-	0	0
112517.SZ	2018-06-25	0	0	5.5	0.69897	0.062	1	1	AA	AA-	0	0
112518.SZ	2018-06-25	0	0	2	0.69897	0.048	1	1	AAA	AAA	0	0
112523.SZ	2018-06-15	0	1	4	0.845098	0.0593	1	1	AA+	AA+	1	0
112525.SZ	2018-11-02	0	0	6	0.477121	0.068	1	1	AA	A+	0	0
112528.SZ	2018-06-15	0	0	5	0.477121	0.0605	1	1	AA	AA	0	0
112533.SZ	2018-06-22	0	0	5	0.69897	0.07	0	1	AA	AA	0	0
112535.SZ	2018-06-21	0	0	5	0.477121	0.0648	1	1	AA	AA	0	0
112539.SZ	2018-06-08	0	0	2	0.69897	0.0487	1	1	AAA	AAA	0	0
112541.SZ	2018-06-11	0	0	7.5	0.477121	0.0745	1	1	AA	BBB+	0	0
112542.SZ	2018-06-25	0	0	2	0.69897	0.0493	1	1	AAA	AAA	0	0
112545.SZ	2018-06-15	0	0	5	0.477121	0.068	1	1	AA	AA	0	0
112550.SZ	2018-06-04	0	0	4	0.477121	0.0538	1	1	AA+	AA+	0	0
112551.SZ	2018-06-25	0	0	5.5	0.69897	0.075	1	1	AA	AA-	0	0
112552.SZ	2018-06-27	0	0	2	0.477121	0.053	1	1	AAA	AAA	0	0
112554.SZ	2018-06-25	0	0	5	0.69897	0.069	1	1	AA	AA	0	0
112555.SZ	2018-06-01	0	0	6	0.69897	0.0672	1	1	AA	A+	0	0
112562.SZ	2018-06-08	0	0	2	0.69897	0.0478	1	1	AAA	AAA	0	0
112563.SZ	2018-06-08	0	0	2	1	0.0498	1	1	AAA	AAA	0	0
112564.SZ	2018-06-27	0	0	2	0.845098	0.0497	1	1	AAA	AAA	0	0
112568.SZ	2018-06-15	0	0	5	0.477121	0.058	1	1	AA	AA	0	0
112569.SZ	2018-06-15	0	1	5	0.477121	0.061	1	1	AA	AA	1	0
112573.SZ	2018-06-20	0	0	3	0.69897	0.049	1	1	AAA	AA+	0	0
112574.SZ	2018-05-24	0	0	5	0.477121	0.0598	1	1	AA	AA	0	0
112581.SZ	2018-06-20	0	0	3	0.69897	0.0488	1	1	AAA	AA+	0	0
112585.SZ	2018-06-26	0	0	3	0.69897	0.06	1	1	AAA	AA+	0	0
112586.SZ	2018-06-19	0	0	2	0.477121	0.0475	1	1	AAA	AAA	0	0
112587.SZ	2018-06-26	0	0	2	0.69897	0.0492	1	0	AAA	AAA	0	0
112592.SZ	2018-06-26	0	1	2	0.477121	0.053	1	1	AAA	AAA	0	0
112597.SZ	2018-06-26	0	0	2	0.69897	0.046	1	1	AAA	AAA	0	0
112601.SZ	2018-06-26	0	0	5	0.69897	0.079	1	1	AA	AA	0	0
112604.SZ	2018-04-10	0	0	5	0.69897	0.058	1	1	AA	AA	0	0
112611.SZ	2018-06-21	0	0	2	0.69897	0.057	1	1	AAA	AAA	0	0
112612.SZ	2018-06-12	0	1	5	0.69897	0.056	1	1	AA	AA	0	0
112613.SZ	2018-05-24	0	0	2	0.69897	0.054	1	1	AAA	AAA	0	0
112614.SZ	2018-05-24	0	0	2	0.477121	0.052	1	1	AAA	AAA	0	0
112624.SZ	2018-05-28	0	1	4.5	0.69897	0.065	1	1	AA	AA+	1	0
112626.SZ	2018-06-14	0	0	5	0.69897	0.0653	1	1	AA	AA	0	0
112629.SZ	2018-06-19	0	0	2	0.477121	0.0528	1	1	AAA	AAA	0	0
112636.SZ	2018-06-12	0	1	2	0.69897	0.052	1	1	AAA	AAA	0	0
112639.SZ	2018-05-23	0	0	4	0.69897	0.063	1	1	AA+	AA+	0	0
112644.SZ	2018-09-27	0	0	2	0.954243	0.0565	0	0	AAA	AAA	0	0
112645.SZ	2018-06-19	0	0	5	0.477121	0.0626	0	1	AA	AA	0	0
112646.SZ	2018-06-19	0	0	5	0.69897	0.0648	0	1	AA	AA	0	0
112647.SZ	2018-06-25	0	1	2	0.477121	0.0515	1	1	AAA	AAA	0	0
112654.SZ	2018-06-21	0	0	4	0.69897	0.0669	1	1	AA+	AA+	0	0
112661.SZ	2018-06-14	0	0	5	0.477121	0.0715	1	1	AA	AA	0	0
112662.SZ	2018-11-02	0	0	6	0.477121	0.073	1	1	AA	A+	0	0
112663.SZ	2018-06-08	0	0	4.5	0.69897	0.0605	0	1	AA+	AA	0	0
112666.SZ	2018-06-04	0	0	4	0.30103	0.0584	1	1	AA+	AA+	0	0
112667.SZ	2018-06-14	0	0	2	0.477121	0.0596	1	1	AAA	AAA	0	0
112668.SZ	2018-05-18	0	0	4	0.477121	0.0648	1	1	AA+	AA+	0	0
112670.SZ	2018-09-27	0	0	2	0.954243	0.0545	0	0	AAA	AAA	0	0
112672.SZ	2018-05-25	0	0	2	0.69897	0.0485	1	1	AAA	AAA	0	0
112675.SZ	2018-06-27	0	0	2	0.477121	0.058	1	1	AAA	AAA	0	0
112678.SZ	2018-05-24	0	0	2	0.69897	0.05	1	1	AAA	AAA	0	0
112679.SZ	2018-05-24	0	0	2	0.477121	0.0483	1	1	AAA	AAA	0	0
112683.SZ	2018-06-26	0	0	2	0.69897	0.0468	1	1	AAA	AAA	0	0
112687.SZ	2018-06-21	0	0	2	0.477121	0.0564	1	1	AAA	AAA	0	0
112691.SZ	2018-06-22	0	0	5.5	0.477121	0.074	1	1	AA	AA-	0	0
112692.SZ	2018-09-27	0	0	2	0.954243	0.0509	0	0	AAA	AAA	0	0
112701.SZ	2018-05-04	0	0	2	0.477121	0.0485	1	1	AAA	AAA	0	0
112711.SZ	2018-05-11	0	0	4	0.69897	0.07	1	1	AA+	AA+	0	0
112712.SZ	2018-05-07	0	0	4.5	0.69897	0.053	1	1	AA+	AA	0	0
112715.SZ	2018-05-29	0	0	2	0.69897	0.0525	1	1	AAA	AAA	0	0
112717.SZ	2018-05-28	0	0	2	0.69897	0.0548	1	1	AAA	AAA	0	0
112718.SZ	2018-05-29	0	0	2	0.477121	0.0497	1	1	AAA	AAA	0	0
112719.SZ	2018-05-15	0	0	2	0.477121	0.0478	1	1	AAA	AAA	0	0
112722.SZ	2018-05-09	0	0	5.5	0.477121	0.075	1	1	AA	AA-	0	0
112723.SZ	2018-06-05	0	0	2	0.477121	0.07	1	0	AAA	AAA	0	0
112726.SZ	2018-07-02	0	0	5	0.477121	0.07	1	1	AA	AA	0	0
112727.SZ	2018-09-27	0	0	2	0.954243	0.052	0	0	AAA	AAA	0	0
112732.SZ	2018-07-09	0	0	2	0.477121	0.045	1	1	AAA	AAA	0	0
112734.SZ	2018-07-09	0	0	2	0.477121	0.045	1	1	AAA	AAA	0	0
112735.SZ	2018-05-18	0	0	2	0.477121	0.055	1	1	AAA	AAA	0	0
112737.SZ	2018-07-16	0	0	2	0.69897	0.044	1	1	AAA	AAA	0	0
112738.SZ	2018-07-16	0	0	2	0.69897	0.0477	1	1	AAA	AAA	0	0
112739.SZ	2018-07-23	0	0	2	0.477121	0.0429	1	1	AAA	AAA	0	0
112744.SZ	2018-08-06	0	0	2	0.69897	0.0448	1	1	AAA	AAA	0	0
112747.SZ	2018-08-09	0	0	2	0.69897	0.053	1	1	AAA	AAA	0	0
112750.SZ	2018-08-13	0	0	2	0.69897	0.0439	1	1	AAA	AAA	0	0
112752.SZ	2018-06-11	0	1	5.5	0.69897	0.063	0	1	AA	AA-	0	0
112754.SZ	2018-08-03	0	0	2	0.477121	0.0528	1	0	AAA	AAA	0	0
112755.SZ	2018-08-13	0	0	5	0.477121	0.068	1	1	AA	AA	0	0
112759.SZ	2018-08-16	0	1	4	0.477121	0.0818	1	1	AA+	AA+	0	0
112760.SZ	2018-08-16	0	0	5.5	0.69897	0.075	1	1	AA	AA-	0	0
112763.SZ	2018-08-24	0	0	2	0.477121	0.0539	1	1	AAA	AAA	0	0
112765.SZ	2018-07-05	0	0	2	0.477121	0.07	1	0	AAA	AAA	0	0
112771.SZ	2018-09-26	0	0	2	0.477121	0.07	1	0	AAA	AAA	0	0
112772.SZ	2018-09-27	0	0	2	0.477121	0.0414	1	1	AAA	AAA	0	0
112776.SZ	2018-09-07	0	0	2	0.778151	0.04	1	1	AAA	AAA	0	0
112777.SZ	2018-10-12	0	0	2	0.477121	0.0417	1	1	AAA	AAA	0	0
112779.SZ	2018-10-15	0	0	4	0.69897	0.0545	1	1	AA+	AA+	0	0
112782.SZ	2018-10-16	0	1	4	0.477121	0.0818	1	1	AA+	AA+	0	0
112783.SZ	2018-10-18	0	0	2	0.477121	0.07	1	0	AAA	AAA	0	0
112791.SZ	2018-08-15	0	0	5.5	0.69897	0.063	1	1	AA	AA-	0	0
112792.SZ	2018-09-25	0	0	6.5	0.477121	0.065	1	1	AA	A	0	0
112797.SZ	2018-11-02	0	0	2	0.69897	0.0415	1	1	AAA	AAA	0	0
112798.SZ	2018-11-07	0	1	2	0.69897	0.0415	1	1	AAA	AAA	0	0
112802.SZ	2018-11-09	0	0	2	0.477121	0	1	1	AAA	AAA	0	0
114003.SZ	2018-06-07	0	0	4.5	0.477121	0.07	1	1	AA+	AA	0	0
114007.SZ	2018-06-29	0	0	5	0.477121	0.0545	1	1	AA	AA	0	0
114009.SZ	2018-06-27	0	1	4.5	0.69897	0.0498	0	1	AA	AA+	1	0
114016.SZ	2018-06-01	0	0	4	0.477121	0.085	1	1	AA+	AA+	0	0
114028.SZ	2018-06-19	0	0	5	0.477121	0.065	1	1	AA	AA	0	0
114035.SZ	2018-06-07	0	0	4.5	0.477121	0.07	1	1	AA+	AA	0	0
114037.SZ	2018-06-19	0	1	5	0.477121	0.073	1	1	AA	AA	1	0
114047.SZ	2018-06-25	0	0	5	0.69897	0.058	1	0	AA	AA	0	0
114048.SZ	2018-06-27	0	0	5	0.69897	0.055	1	0	AA	AA	0	0
114050.SZ	2018-06-26	0	0	4	0.69897	0.042	1	0	AA+	AA+	0	0
114051.SZ	2018-06-27	0	0	5	0.477121	0.075	1	1	AA	AA	0	0
114075.SZ	2018-06-26	0	0	2	0.477121	0.042	1	1	AAA	AAA	0	0
114078.SZ	2018-06-13	0	1	4	0.477121	0.0518	1	1	AA+	AA+	1	0
114086.SZ	2018-06-27	0	1	5	0.69897	0.058	0	1	AA	AA	1	0
114098.SZ	2018-06-22	0	1	4	0.477121	0.068	1	1	AA+	AA+	0	0
114099.SZ	2017-06-26	0	0	4.5	0.477121	0.056	1	1	AA	AA+	0	0
114107.SZ	2018-06-26	0	0	5	0.69897	0.06	1	1	AA	AA	0	0
114109.SZ	2018-06-22	0	1	4	0.477121	0.068	1	1	AA+	AA+	0	0
114135.SZ	2018-06-26	0	0	5	0.69897	0.059	1	1	AA	AA	0	0
114143.SZ	2018-06-25	0	0	5	0.477121	0.0676	1	1	AA	AA	0	0
114144.SZ	2018-06-22	0	0	5	0.477121	0.074	1	1	AA	AA	0	0
114148.SZ	2017-06-26	0	0	4.5	0.477121	0.0585	1	1	AA	AA+	0	0
114166.SZ	2018-06-21	0	0	4	0.477121	0.057	1	1	AA+	AA+	0	0
114178.SZ	2018-06-22	0	0	5	0.477121	0.07	1	1	AA	AA	0	0
114197.SZ	2016-12-21	0	0	5	0.69897	0.0638	1	1	AA	AA	0	0
114225.SZ	2018-06-22	0	1	4	0.477121	0.07	1	1	AA+	AA+	0	0
114231.SZ	2018-06-12	0	0	5	0.69897	0.0785	1	1	AA	AA	0	0
114232.SZ	2018-06-12	0	0	5	0.477121	0.075	1	1	AA	AA	0	0
114236.SZ	2018-06-13	0	0	4.5	0.69897	0.062	1	1	AA	AA+	0	0
114244.SZ	2018-06-12	0	0	5	0.69897	0.08	1	1	AA	AA	0	0
114245.SZ	2018-06-12	0	0	5	0.477121	0.075	1	1	AA	AA	0	0
114261.SZ	2018-06-01	0	0	6	0.69897	0.0778	1	1	AA	A+	0	0
114263.SZ	2017-11-20	0	0	5	0.69897	0.0638	1	1	AA	AA	0	0
114281.SZ	2018-06-01	0	0	6	0.69897	0.074	1	1	AA	A+	0	0
114287.SZ	2018-06-07	0	0	13.5	0.69897	0.07	0	1	B	BBB+	0	0
114317.SZ	2018-06-22	0	1	4	0.477121	0.0785	1	1	AA+	AA+	0	0
114322.SZ	2018-06-08	0	0	4	0.69897	0.07	1	1	AA+	AA+	0	0
114325.SZ	2018-03-23	0	0	5	0.69897	0.067	1	1	AA	AA	0	0
114332.SZ	2017-11-02	0	0	5	0.477121	0.087	1	1	AA	AA	0	0
114335.SZ	2018-06-13	0	0	4	0.477121	0.075	1	1	AA+	AA+	0	0
114347.SZ	2018-06-08	0	1	4	0.477121	0.075	1	1	AA+	AA+	0	0
114353.SZ	2018-06-12	0	0	5	0.477121	0.07	1	1	AA	AA	0	0
114355.SZ	2017-09-22	0	0	4	0.477121	0.065	1	1	AA+	AA+	0	0
114365.SZ	2018-07-17	0	0	3	0.477121	0.075	1	1	AAA	AA+	0	0
114370.SZ	2018-07-25	0	0	5	0.69897	0.073	1	1	AA	AA	0	0
114379.SZ	2017-09-22	0	0	4	0.477121	0.065	1	1	AA+	AA+	0	0
114385.SZ	2018-01-31	0	1	4	0.69897	0.075	1	0	AA+	AA+	0	0
114393.SZ	2018-10-09	0	0	6.5	0.69897	0.078	1	0	AA-	A+	0	0
118333.SZ	2018-06-15	0	0	4	0.69897	0.066	1	1	AA+	AA+	0	0
118347.SZ	2018-07-24	0	1	4	0.69897	0.068	1	0	AA+	AA+	0	0
118353.SZ	2018-07-24	0	1	4	0.69897	0.07	1	0	AA+	AA+	0	0
118373.SZ	2017-06-21	0	0	5	0.69897	0.083	1	1	AA	AA	0	0
118407.SZ	2017-06-23	0	1	4	0.60206	0.085	1	1	AA+	AA+	1	0
118413.SZ	2018-07-24	0	1	4	0.69897	0.0595	1	0	AA+	AA+	0	0
118414.SZ	2018-07-24	0	1	4	0.69897	0.0698	1	0	AA+	AA+	0	0
118422.SZ	2018-06-26	0	1	4	0.477121	0.075	1	1	AA+	AA+	1	0
118430.SZ	2018-06-21	0	1	5	0.69897	0.052	1	1	AA	AA	0	1
118435.SZ	2017-06-02	0	0	5	0.477121	0.075	1	1	AA	AA	0	0
118450.SZ	2017-06-23	0	1	4	0.477121	0.08	1	1	AA+	AA+	1	0
118451.SZ	2017-06-23	0	1	4	0.477121	0.08	1	1	AA+	AA+	1	0
118457.SZ	2017-06-07	0	0	5	0.477121	0.08	1	1	AA	AA	0	0
118462.SZ	2018-06-27	0	0	3	0.477121	0.058	0	1	AAA	AA+	0	0
118465.SZ	2018-06-25	0	1	4	0.69897	0.0825	1	1	AA+	AA+	1	0
118468.SZ	2018-06-04	0	1	4	0.477121	0.0788	0	1	AA+	AA+	1	0
118470.SZ	2018-06-27	0	0	3	0.845098	0.0639	1	1	AAA	AA+	0	0
118477.SZ	2018-06-23	0	0	5	0.69897	0.055	1	1	AA	AA	0	0
118487.SZ	2017-06-02	0	0	5	0.477121	0.075	1	1	AA	AA	0	0
118488.SZ	2018-06-01	0	0	6	0.477121	0.077	1	1	AA	A+	0	0
118494.SZ	2018-06-27	0	0	5	0.69897	0.0479	1	1	AA	AA	0	0
118511.SZ	2018-07-27	0	1	5	0.477121	0.071	1	0	AA	AA	0	0
118516.SZ	2018-06-07	0	0	4.5	0.477121	0.0718	1	1	AA+	AA	0	0
118520.SZ	2017-06-23	0	1	4	0.477121	0.08	1	1	AA+	AA+	1	0
118521.SZ	2018-05-22	0	1	4	0.477121	0.0678	1	1	AA+	AA+	1	0
118526.SZ	2018-05-25	0	1	2	0.477121	0.065	1	1	AAA	AAA	1	0
118528.SZ	2018-06-22	0	0	5	0.477121	0.05	1	1	AA	AA	0	0
118536.SZ	2018-06-12	0	0	5	0.477121	0.082	1	1	AA	AA	0	0
118537.SZ	2018-06-25	0	1	4	0.69897	0.078	1	1	AA+	AA+	1	0
118550.SZ	2018-06-12	0	0	5	0.477121	0.0819	1	1	AA	AA	0	0
118555.SZ	2018-06-28	0	0	5	0.69897	0.0536	0	1	AA	AA	0	0
118568.SZ	2018-06-26	0	0	2	0.69897	0.0398	1	1	AAA	AAA	0	0
118580.SZ	2018-06-19	0	0	5	0.477121	0.0576	1	0	AA	AA	0	0
118582.SZ	2017-06-02	0	0	5	0.477121	0.075	1	1	AA	AA	0	0
118584.SZ	2018-06-16	0	1	5	0.69897	0.0688	1	1	AA	AA	1	0
118591.SZ	2018-07-03	0	0	4	0.69897	0.065	1	1	AA+	AA+	0	0
118593.SZ	2018-06-25	0	1	4	0.69897	0.078	1	1	AA+	AA+	1	0
118609.SZ	2018-05-17	0	1	4	0.477121	0.078	1	1	AA+	AA+	1	0
118618.SZ	2018-06-27	0	1	5	0.69897	0.065	0	1	AA	AA	1	0
118620.SZ	2018-06-22	0	2	4	0.477121	0.075	1	1	AA+	AA+	1	0
118624.SZ	2018-05-22	0	1	4	0.477121	0.0698	1	1	AA+	AA+	1	0
118629.SZ	2018-06-22	0	0	5	0.477121	0.073	1	1	AA	AA	0	0
118635.SZ	2016-05-25	0	0	4	0.69897	0.0505	1	1	AA+	AA+	0	0
118648.SZ	2018-06-19	0	0	5	0.69897	0.0624	1	0	AA	AA	0	0
118702.SZ	2018-06-22	0	1	4	0.477121	0.075	1	1	AA+	AA+	0	0
118711.SZ	2018-06-27	0	1	5	0.69897	0.06	0	1	AA	AA	1	0
118719.SZ	2018-06-27	0	0	4	0.69897	0.0504	0	1	AA+	AA+	0	0
118722.SZ	2016-05-25	0	0	4	0.69897	0.05	1	1	AA+	AA+	0	0
118728.SZ	2018-05-04	0	0	5	0.477121	0.065	1	1	AA	AA	0	0
118735.SZ	2018-08-03	0	0	4.5	0.477121	0.085	1	1	AA+	AA	0	0
118742.SZ	2018-06-16	0	1	5	0.69897	0.0688	1	1	AA	AA	1	0
118749.SZ	2018-06-25	0	0	4	0.69897	0.0779	1	1	AA+	AA+	0	0
118778.SZ	2018-05-04	0	0	5	0.477121	0.065	1	1	AA	AA	0	0
118786.SZ	2018-06-25	0	0	4	0.69897	0.077	1	1	AA+	AA+	0	0
118797.SZ	2018-04-23	1	2	21	0.69897	0.065	0	1	C	C	0	1
118802.SZ	2018-06-01	0	0	4	0.477121	0.085	1	1	AA+	AA+	0	0
118803.SZ	2016-02-25	0	0	4.5	0.477121	0.085	1	1	AA+	AA	0	0
118805.SZ	2018-05-25	0	0	5.5	0.477121	0.08	1	1	AA-	AA	0	0
118815.SZ	2018-06-12	0	0	4.5	0.69897	0.04	1	1	AA+	AA	0	0
118821.SZ	2018-06-22	0	0	4.5	0.477121	0.09	1	1	AA+	AA	0	0
118826.SZ	2018-06-27	0	1	4.5	0.69897	0.048	0	1	AA	AA+	1	0
118832.SZ	2018-06-19	0	0	4.5	0.477121	0.09	1	1	AA	AA+	0	0
118834.SZ	2018-05-17	0	1	4	0.477121	0.075	1	1	AA+	AA+	1	0
118837.SZ	2018-06-25	0	0	4	0.477121	0.0375	1	0	AA+	AA+	0	0
118838.SZ	2018-06-01	0	0	4	0.477121	0.085	1	1	AA+	AA+	0	0
118854.SZ	2018-06-28	0	0	4.5	0.69897	0.052	0	1	AA	AA+	0	0
118856.SZ	2018-06-27	0	1	5	0.69897	0.073	0	1	AA	AA	1	0
118859.SZ	2018-06-27	0	1	4.5	0.69897	0.052	0	1	AA	AA+	1	0
118870.SZ	2018-06-25	0	0	5	0.69897	0.058	1	0	AA	AA	0	0
118882.SZ	2018-06-01	0	0	4	0.477121	0.085	1	1	AA+	AA+	0	0
118885.SZ	2018-06-21	0	0	4	0.69897	0.0368	1	1	AA+	AA+	0	0
118886.SZ	2018-06-22	0	1	4	0.477121	0.062	1	1	AA+	AA+	0	0
118893.SZ	2018-06-22	0	0	5	0.477121	0.055	1	1	AA	AA	0	0
122017.SH	2018-04-23	0	0	2	1	0.05	1	1	AAA	AAA	0	0
122046.SH	2018-05-09	0	1	2	1	0.0488	1	1	AAA	AAA	0	0
122054.SH	2018-05-09	0	1	2	1	0.0434	1	1	AAA	AAA	0	0
122055.SH	2018-05-09	0	1	2	1.17609	0.045	1	1	AAA	AAA	0	0
122057.SH	2018-06-08	0	0	2	1	0.0505	1	1	AAA	AAA	0	0
122062.SH	2018-05-21	0	0	4	1	0.053	1	1	AA+	AA+	0	0
122064.SH	2018-06-08	0	0	2	1	0.0504	1	1	AAA	AAA	0	0
122066.SH	2018-04-23	0	0	2	1	0.0525	1	1	AAA	AAA	0	0
122072.SH	2018-05-25	0	0	2	1	0.053	1	1	AAA	AAA	0	0
122077.SH	2018-06-08	0	2	5.5	0.90309	0.0675	1	1	AA	AA-	0	1
122105.SH	2018-04-12	0	2	5.5	0.845098	0.069	1	1	AA	AA-	0	1
122109.SH	2018-05-25	0	0	4	0.845098	0.054	1	1	AA+	AA+	0	0
122124.SH	2018-05-28	0	0	2	0.845098	0.0499	1	1	AAA	AAA	0	0
122127.SH	2018-06-04	0	0	4.5	0.845098	0.07	1	1	AA+	AA	0	0
122133.SH	2018-04-04	0	2	11.5	0.845098	0.07	1	1	B	AA-	0	1
122134.SH	2018-04-09	0	0	6.5	0.845098	0.08	1	1	AA-	A+	0	0
122143.SH	2018-06-11	0	0	5	0.90309	0.073	1	1	AA	AA	0	0
122157.SH	2018-06-25	0	1	2	0.845098	0.0474	1	1	AAA	AAA	1	0
122158.SH	2018-06-08	0	2	5.5	0.90309	0.065	1	1	AA	AA-	0	1
122159.SH	2018-06-11	0	0	5	0.90309	0.0642	1	1	AA	AA	0	0
122172.SH	2018-06-25	0	0	2	1	0.05	1	1	AAA	AAA	0	0
122176.SH	2018-04-26	0	0	4	0.845098	0.053	1	1	AA+	AA+	0	0
122179.SH	2018-06-26	0	0	3	1	0.0515	1	1	AA+	AAA	0	0
122187.SH	2018-04-20	0	0	3	0.845098	0.0556	1	1	AAA	AA+	0	0
122190.SH	2018-04-23	0	1	3.5	0.845098	0.052	0	1	AAA	AA	1	0
122193.SH	2018-05-25	0	0	2	0.845098	0.0503	1	1	AAA	AAA	0	0
122194.SH	2018-05-25	0	0	2	1	0.052	1	1	AAA	AAA	0	0
122195.SH	2018-06-25	0	0	2	0.845098	0.0505	1	1	AAA	AAA	0	0
122196.SH	2018-06-25	0	0	2	1	0.0518	1	1	AAA	AAA	0	0
122213.SH	2018-06-12	0	2	5.5	0.845098	0.089	1	1	AA-	AA	0	1
122218.SH	2018-05-25	0	0	2	1	0.051	1	1	AAA	AAA	0	0
122221.SH	2018-05-21	0	0	4	0.845098	0.052	1	1	AA+	AA+	0	0
122243.SH	2018-05-29	0	0	2	1	0.0509	1	1	AAA	AAA	0	0
122244.SH	2018-04-23	0	0	2	1	0.051	1	1	AAA	AAA	0	0
122249.SH	2018-06-20	0	1	2	1	0.0507	1	1	AAA	AAA	0	0
122252.SH	2018-05-14	0	1	2	1	0.05	1	1	AAA	AAA	0	0
122269.SH	2018-05-25	0	0	2	1	0.053	1	1	AAA	AAA	0	0
122278.SH	2018-04-27	0	0	3.5	0.69897	0.0572	1	1	AAA	AA	0	0
122284.SH	2018-05-04	0	0	2	0.69897	0.053	1	1	AAA	AAA	0	0
122285.SH	2018-06-14	0	0	6	0.69897	0.075	1	1	AA	A+	0	0
122298.SH	2018-06-08	0	0	5.5	0.69897	0.0635	1	1	AA	AA-	0	0
122320.SH	2018-05-18	0	1	2	0.69897	0.055	1	1	AAA	AAA	1	0
122330.SH	2018-06-27	0	2	5	0.69897	0.0547	1	1	AA	AA	1	0
122331.SH	2018-06-26	0	0	4	0.845098	0.056	1	1	AA+	AA+	0	0
122332.SH	2018-06-15	0	1	5	0.69897	0.071	1	1	AA	AA	1	0
122334.SH	2018-04-23	0	0	2	1	0.05	1	1	AAA	AAA	0	0
122336.SH	2018-06-15	0	1	4	0.69897	0.054	1	1	AA+	AA+	1	0
122338.SH	2018-06-13	0	1	4	0.90309	0.05	0	1	AAA	AA-	1	0
122344.SH	2018-06-20	0	0	6	0.69897	0.0509	1	1	AA	A+	0	0
122346.SH	2018-06-04	0	0	5	0.69897	0.07	1	1	AA	AA	0	0
122352.SH	2018-05-29	0	0	2	0.69897	0.047	1	1	AAA	AAA	0	0
122356.SH	2018-04-20	1	2	21	0.69897	0.063	1	1	C	C	0	1
122362.SH	2018-05-25	0	1	4	0.69897	0.0569	1	1	AA+	AA+	1	0
122364.SH	2018-05-18	0	0	5	0.69897	0.0607	1	1	AA	AA	0	0
122365.SH	2018-06-21	0	1	4.5	0.845098	0.055	1	1	AA+	AA	0	0
122368.SH	2018-05-18	0	0	5	0.69897	0.0584	1	1	AA	AA	0	0
122370.SH	2018-06-08	0	0	5	0.69897	0.0524	1	1	AA	AA	0	0
122376.SH	2018-04-19	0	2	2	0.69897	0.0458	1	1	AAA	AAA	1	0
122377.SH	2018-06-12	0	1	2	0.845098	0.048	1	1	AAA	AAA	1	0
122391.SH	2018-06-25	0	0	2	0.69897	0.0449	1	0	AAA	AAA	0	0
122396.SH	2018-06-04	0	1	4	0.69897	0.075	0	1	AA+	AA+	1	0
122401.SH	2018-05-22	0	0	3	1	0.05	1	1	AAA	AA+	0	0
122413.SH	2018-06-14	0	0	5	0.69897	0.052	0	1	AA	AA	0	0
122417.SH	2018-09-14	0	2	4	0.69897	0.07	1	1	AA+	AA+	1	0
122424.SH	2018-10-11	0	2	20.5	0.69897	0.085	1	1	C	CC	0	1
122432.SH	2018-06-27	0	0	3	0.69897	0.068	1	1	AAA	AA+	0	0
122433.SH	2018-06-27	0	0	3	0.69897	0.057	1	1	AAA	AA+	0	0
122436.SH	2018-05-22	0	0	3	0.845098	0.0415	1	1	AAA	AA+	0	0
122437.SH	2018-05-22	0	0	3	0.69897	0.049	1	1	AAA	AA+	0	0
122439.SH	2018-06-25	0	1	4	0.69897	0.0599	1	1	AA+	AA+	1	0
122443.SH	2018-06-27	0	0	3	0.90309	0.05	0	1	AAA	AA+	0	0
122445.SH	2018-06-27	0	0	3	0.69897	0.075	1	1	AAA	AA+	0	0
122449.SH	2018-05-11	0	1	2	0.69897	0.0535	1	1	AAA	AAA	1	0
122451.SH	2018-06-25	0	1	4	0.69897	0.0703	1	0	AA+	AA+	1	0
122455.SH	2018-05-11	0	1	2	0.69897	0.0491	1	1	AAA	AAA	1	0
122456.SH	2018-05-11	0	1	2	0.845098	0.0516	1	1	AAA	AAA	1	0
122457.SH	2018-06-22	0	0	4	0.845098	0.0447	0	0	AA+	AA+	0	0
122463.SH	2018-06-25	0	0	4.5	0.69897	0.0795	1	1	AA+	AA	0	0
122464.SH	2018-06-27	0	0	3	0.69897	0.065	1	1	AA+	AAA	0	0
122468.SH	2018-06-15	0	0	2	0.69897	0.0388	1	1	AAA	AAA	0	0
122469.SH	2018-06-15	0	0	2	1	0.0475	1	1	AAA	AAA	0	0
122470.SH	2018-06-25	0	1	4	0.778151	0.086	1	1	AA+	AA+	1	0
122473.SH	2018-06-25	0	0	4	0.69897	0.042	1	1	AA+	AA+	0	0
122476.SH	2018-06-21	0	0	4.5	0.69897	0.0595	1	1	AA+	AA	0	0
122481.SH	2018-06-26	0	1	2	0.69897	0.048	1	1	AAA	AAA	1	0
122484.SH	2018-06-08	0	0	2	0.69897	0.042	1	1	AAA	AAA	0	0
122490.SH	2018-06-27	0	0	5	0.69897	0.075	1	1	AA	AA	0	0
122496.SH	2018-06-27	0	0	3	0.845098	0.0415	1	1	AA+	AAA	0	0
122497.SH	2018-05-22	0	0	3	0.778151	0.0515	1	1	AAA	AA+	0	0
122498.SH	2018-05-22	0	0	3	1	0.0476	1	1	AAA	AA+	0	0
123046.SH	2018-06-27	0	0	6	0.69897	0.0495	1	1	AA-	AA-	0	0
125608.SH	2018-06-27	0	0	4	0.69897	0.059	1	1	AA+	AA+	0	0
125613.SH	2018-06-27	0	0	3	0.69897	0.0519	0	1	AAA	AA+	0	0
125617.SH	2018-06-22	0	0	4	0.69897	0.0437	1	0	AA+	AA+	0	0
125634.SH	2018-06-27	0	0	5	0.69897	0.06	1	1	AA	AA	0	0
125635.SH	2018-06-25	0	0	5	0.69897	0.072	1	1	AA	AA	0	0
125639.SH	2018-06-22	0	0	4	0.69897	0.048	1	0	AA+	AA+	0	0
125675.SH	2018-06-26	0	0	4	0.60206	0.0607	1	0	AA+	AA+	0	0
125681.SH	2018-06-19	0	0	5	0.69897	0.067	1	1	AA	AA	0	0
125683.SH	2018-06-22	0	1	4	0.69897	0.073	1	1	AA+	AA+	1	0
125696.SH	2018-06-29	0	0	5	0.477121	0.071	1	1	AA	AA	0	0
125700.SH	2018-06-26	0	0	2	0.69897	0.045	1	1	AAA	AAA	0	0
125714.SH	2018-06-25	0	1	4	0.477121	0.0539	1	0	AA+	AA+	1	0
125720.SH	2018-06-15	0	1	6	0.69897	0.056	1	1	AA-	AA-	0	0
125721.SH	2018-06-26	0	0	4	0.60206	0.059	1	0	AA+	AA+	0	0
125722.SH	2018-04-27	0	1	2	0.477121	0.072	1	1	AAA	AAA	1	0
125733.SH	2018-06-13	0	1	2	0.69897	0.053	1	1	AAA	AAA	1	0
125753.SH	2018-06-22	0	0	5	0.69897	0.0805	1	1	AA	AA	0	0
125765.SH	2018-06-25	0	0	4.5	0.69897	0.058	1	1	AA+	AA	0	0
125831.SH	2018-06-27	0	0	5	0.845098	0.075	1	1	AA	AA	0	0
135081.SH	2018-06-25	0	0	5	0.69897	0.0598	1	1	AA	AA	0	0
135084.SH	2018-06-26	0	0	2	0.69897	0.0458	1	1	AAA	AAA	0	0
135095.SH	2018-06-21	0	0	2	0.477121	0.0449	1	0	AAA	AAA	0	0
135096.SH	2016-01-07	0	0	5	0.477121	0.0545	1	1	AA	AA	0	0
135204.SH	2018-06-27	0	0	5	0.69897	0.0565	1	1	AA	AA	0	0
135233.SH	2018-06-26	0	1	4.5	0.477121	0.069	1	1	AA+	AA	0	0
135235.SH	2017-06-21	0	0	2	0.477121	0.04	1	1	AAA	AAA	0	0
135243.SH	2018-06-19	0	1	4.5	0.477121	0.0545	1	1	AA+	AA	1	0
135244.SH	2017-06-20	0	0	5	0.477121	0.045	1	1	AA	AA	0	0
135245.SH	2018-06-21	0	0	2	0.477121	0.043	1	0	AAA	AAA	0	0
135250.SH	2018-06-28	0	2	5.5	0.477121	0.08	1	1	AA-	AA	0	1
135268.SH	2018-06-27	0	0	3	0.69897	0.054	1	1	AAA	AA+	0	0
135278.SH	2016-05-20	0	0	5	0.477121	0.07	0	1	AA	AA	0	0
135294.SH	2016-12-27	0	0	4.5	0.477121	0.047	0	1	AA+	AA	0	0
135297.SH	2016-02-29	0	0	5	0.69897	0.0468	1	1	AA	AA	0	0
135321.SH	2018-06-19	0	0	5	0.477121	0.045	1	1	AA	AA	0	0
135328.SH	2018-06-25	0	0	5	0.60206	0.0749	1	1	AA	AA	0	0
135334.SH	2018-06-27	0	0	5	0.778151	0.0499	0	1	AA	AA	0	0
135337.SH	2018-06-14	0	0	5	0.477121	0.068	1	1	AA	AA	0	0
135338.SH	2018-06-25	0	0	5	0.69897	0.0545	1	1	AA	AA	0	0
135345.SH	2016-01-29	0	0	5	0.778151	0.055	1	1	AA	AA	0	0
135349.SH	2018-10-12	0	2	7	0.477121	0.08	1	1	A-	AA	0	1
135362.SH	2018-06-28	0	2	5.5	0.477121	0.083	1	1	AA-	AA	0	1
135371.SH	2018-06-19	0	0	5	0.69897	0.0598	1	1	AA	AA	0	0
135372.SH	2018-06-25	0	0	5.5	0.69897	0.0648	1	1	AA	AA-	0	0
135399.SH	2018-06-26	0	0	4	0.477121	0.055	1	1	AA+	AA+	0	0
135407.SH	2018-06-26	0	0	2	0.69897	0.048	1	1	AAA	AAA	0	0
135429.SH	2018-06-22	0	0	2	0.477121	0.0595	1	1	AAA	AAA	0	0
135450.SH	2018-06-27	0	0	5	0.69897	0.0595	1	1	AA	AA	0	0
135458.SH	2016-04-26	0	1	5	0.477121	0.063	1	1	AA	AA	0	0
135462.SH	2018-06-15	0	0	4.5	0.477121	0.075	0	1	AA	AA+	0	0
135478.SH	2018-04-27	0	1	2	0.477121	0.07	1	1	AAA	AAA	1	0
135490.SH	2018-06-15	0	1	6	0.69897	0.052	1	1	AA-	AA-	0	0
135495.SH	2018-06-26	0	0	2	0.69897	0.051	1	1	AAA	AAA	0	0
135496.SH	2018-05-25	0	1	4	0.477121	0.067	1	1	AA+	AA+	1	0
135499.SH	2018-06-20	0	0	5	0.477121	0.06	1	1	AA	AA	0	0
135500.SH	2015-01-19	0	0	4.5	0.69897	0.0685	1	1	AA+	AA	0	0
135501.SH	2015-06-30	0	0	4.5	0.69897	0.075	1	1	AA+	AA	0	0
135527.SH	2018-06-26	0	0	5.5	0.477121	0.077	1	1	AA	AA-	0	0
135552.SH	2018-06-22	0	0	5	0.69897	0.055	1	1	AA	AA	0	0
135553.SH	2018-06-26	0	0	5	0.69897	0.055	0	1	AA	AA	0	0
135554.SH	2017-05-09	0	1	5	0.69897	0.062	1	1	AA	AA	1	0
135563.SH	2018-06-27	0	0	5	0.69897	0.057	1	1	AA	AA	0	0
135569.SH	2018-06-01	0	0	5.5	0.477121	0.06	1	1	AA	AA-	0	0
135584.SH	2018-05-21	0	0	5	0.477121	0.065	1	1	AA	AA	0	0
135588.SH	2018-06-22	0	0	4	0.69897	0.055	1	1	AA+	AA+	0	0
135601.SH	2016-12-27	0	0	4.5	0.477121	0.051	0	1	AA+	AA	0	0
135603.SH	2017-03-06	0	0	4.5	0.477121	0.074	0	1	AA	AA+	0	0
135606.SH	2018-06-26	0	0	4	0.69897	0.0398	1	1	AA+	AA+	0	0
135611.SH	2018-06-28	0	0	5	0.69897	0.0468	0	1	AA	AA	0	0
135617.SH	2018-06-27	0	0	5	0.69897	0.054	1	1	AA	AA	0	0
135624.SH	2018-06-26	0	0	4	0.69897	0.0375	1	1	AA+	AA+	0	0
135631.SH	2018-06-26	0	0	4	0.69897	0.0385	1	1	AA+	AA+	0	0
135646.SH	2018-06-25	0	1	5	0.477121	0.073	1	1	AA	AA	1	0
135676.SH	2018-06-22	0	0	5	0.477121	0.05	1	1	AA	AA	0	0
135678.SH	2016-08-02	0	0	5	0.69897	0.045	0	1	AA	AA	0	0
135679.SH	2018-06-22	0	0	5	0.477121	0.08	1	1	AA	AA	0	0
135680.SH	2018-06-22	0	0	5	0.477121	0.08	1	1	AA	AA	0	0
135681.SH	2018-06-25	0	0	4	0.477121	0.0384	1	1	AA+	AA+	0	0
135715.SH	2018-06-14	0	0	2	0.477121	0.042	1	1	AAA	AAA	0	0
135727.SH	2018-05-25	0	1	4	0.477121	0.0699	1	1	AA+	AA+	1	0
135729.SH	2018-06-25	0	0	5.5	0.69897	0.0642	1	1	AA	AA-	0	0
135735.SH	2018-06-20	0	0	5	0.477121	0.045	1	1	AA	AA	0	0
135756.SH	2015-12-15	1	0	5	0.477121	0.079	1	1	AA	AA	0	0
135758.SH	2018-06-29	0	0	5	0.477121	0.065	0	1	AA	AA	0	0
135759.SH	2018-05-17	0	1	3.5	0.477121	0.072	1	1	AAA	AA	1	0
135760.SH	2018-06-22	0	0	5	0.69897	0.0414	1	0	AA	AA	0	0
135761.SH	2018-07-27	0	0	6	0.69897	0.05	1	1	AA	A+	0	0
135768.SH	2016-08-02	0	0	5	0.69897	0.042	1	1	AA	AA	0	0
135770.SH	2017-05-09	0	0	5	0.69897	0.075	1	1	AA	AA	0	0
135774.SH	2018-06-25	0	0	4	0.69897	0.0385	1	1	AA+	AA+	0	0
135785.SH	2018-06-27	0	0	5	0.477121	0.07	1	1	AA	AA	0	0
135786.SH	2016-08-12	0	0	5	0.69897	0.042	1	1	AA	AA	0	0
135791.SH	2018-04-20	0	0	5	0.477121	0.0628	1	1	AA	AA	0	0
135799.SH	2018-06-01	0	0	5.5	0.477121	0.0585	1	1	AA	AA-	0	0
135801.SH	2018-06-26	0	0	5	0.69897	0.0468	1	1	AA	AA	0	0
135802.SH	2018-06-26	0	0	4	0.477121	0.07	1	1	AA+	AA+	0	0
135803.SH	2017-03-06	0	0	4.5	0.477121	0.073	0	1	AA	AA+	0	0
135811.SH	2016-11-18	0	0	5	0.69897	0.0479	1	1	AA	AA	0	0
135816.SH	2018-06-26	0	0	4	0.69897	0.0383	1	1	AA+	AA+	0	0
135819.SH	2018-06-22	0	0	5	0.69897	0.0408	1	1	AA	AA	0	0
135829.SH	2018-06-22	0	0	5	0.69897	0.056	1	1	AA	AA	0	0
135832.SH	2018-06-22	0	0	5	0.69897	0.049	1	1	AA	AA	0	0
135840.SH	2018-06-21	0	0	4	0.69897	0.056	1	1	AA+	AA+	0	0
135869.SH	2018-06-22	0	0	4.5	0.477121	0.0815	1	1	AA	AA+	0	0
135895.SH	2018-06-25	0	0	4	0.69897	0.0385	1	1	AA+	AA+	0	0
136000.SH	2018-06-25	0	0	2	0.69897	0.0458	1	1	AAA	AAA	0	0
136001.SH	2018-05-25	0	0	2	0.69897	0.0388	1	1	AAA	AAA	0	0
136006.SH	2018-06-23	0	0	5	0.69897	0.078	1	1	AA	AA	0	0
136008.SH	2018-06-01	0	1	4	0.69897	0.073	1	1	AA+	AA+	1	0
136012.SH	2018-05-22	0	1	4	0.60206	0.0427	1	1	AA+	AA+	1	0
136027.SH	2018-06-27	0	0	5	0.69897	0.075	1	1	AA	AA	0	0
136030.SH	2018-06-27	0	0	2	0.778151	0.0388	1	1	AAA	AAA	0	0
136031.SH	2018-06-26	0	0	4	0.69897	0.043	1	0	AA+	AA+	0	0
136033.SH	2018-06-22	0	2	4	0.69897	0.075	1	1	AA+	AA+	1	0
136036.SH	2018-06-27	0	0	4	0.69897	0.0527	1	0	AA+	AA+	0	0
136041.SH	2018-06-21	0	0	2	0.477121	0.0388	1	0	AAA	AAA	0	0
136042.SH	2018-06-21	0	0	2	0.845098	0.0426	1	0	AAA	AAA	0	0
136044.SH	2018-06-26	0	0	5	0.845098	0.049	1	1	AA	AA	0	0
136045.SH	2018-05-17	0	1	3.5	0.69897	0.0415	1	1	AAA	AA	1	0
136046.SH	2018-06-21	0	0	2	0.778151	0.034	1	1	AAA	AAA	0	0
136049.SH	2018-06-21	0	0	2	0.845098	0.0385	1	1	AAA	AAA	0	0
136050.SH	2018-06-27	0	0	5	0.845098	0.053	1	1	AA	AA	0	0
136051.SH	2018-06-15	0	0	2	0.845098	0.045	1	1	AAA	AAA	0	0
136052.SH	2018-06-15	0	0	2	1	0.049	1	1	AAA	AAA	0	0
136053.SH	2018-05-25	0	0	2	0.69897	0.0363	1	1	AAA	AAA	0	0
136055.SH	2018-05-18	0	1	2	0.477121	0.0388	1	1	AAA	AAA	1	0
136056.SH	2018-07-27	0	1	5	0.477121	0.0685	1	1	AA	AA	0	0
136058.SH	2018-05-22	0	1	4	0.69897	0.0599	1	1	AA+	AA+	1	0
136064.SH	2018-05-28	0	0	5.5	0.477121	0.0377	1	1	AA+	A+	0	0
136066.SH	2018-08-03	0	2	4	0.845098	0.0741	1	1	AA+	AA+	0	1
136073.SH	2018-06-25	0	0	2	0.69897	0.0415	1	0	AAA	AAA	0	0
136075.SH	2018-06-26	0	0	2	1	0.038	1	1	AAA	AAA	0	0
136080.SH	2018-06-22	0	0	2	0.69897	0.036	1	1	AAA	AAA	0	0
136081.SH	2018-05-15	0	0	4	0.69897	0.06	1	1	AA+	AA+	0	0
136089.SH	2018-06-25	0	2	4	0.69897	0.039	1	1	AA+	AA+	0	1
136090.SH	2018-06-25	0	2	4	0.69897	0.038	1	1	AA+	AA+	0	1
136091.SH	2018-06-27	0	0	5	0.69897	0.066	1	1	AA	AA	0	0
136098.SH	2018-06-28	0	0	4	0.69897	0.039	0	1	AA+	AA+	0	0
136099.SH	2018-06-20	0	0	4	0.69897	0.039	1	1	AA+	AA+	0	0
136100.SH	2018-05-22	0	0	5.5	0.477121	0.068	1	1	AA	AA-	0	0
136101.SH	2018-06-27	0	1	5	0.778151	0.0494	1	1	AA	AA	1	0
136102.SH	2018-06-27	0	1	5	0.845098	0.0615	1	1	AA	AA	1	0
136105.SH	2018-06-06	0	1	4	0.69897	0.042	1	1	AA+	AA+	1	0
136106.SH	2018-06-06	0	1	4	0.845098	0.053	1	1	AA+	AA+	1	0
136107.SH	2018-06-26	0	0	5	0.69897	0.041	1	1	AA	AA	0	0
136110.SH	2018-06-21	0	1	4.5	0.845098	0.0585	1	1	AA+	AA	0	0
136112.SH	2018-06-27	0	0	5	0.69897	0.0675	1	1	AA	AA	0	0
136113.SH	2018-06-21	0	0	2	0.69897	0.0368	1	1	AAA	AAA	0	0
136121.SH	2018-06-25	0	1	2	0.69897	0.042	1	1	AAA	AAA	1	0
136124.SH	2018-05-28	0	0	5	0.69897	0.0625	1	1	AA	AA	0	0
136128.SH	2018-06-27	0	1	2	0.69897	0.0338	1	1	AAA	AAA	1	0
136129.SH	2018-06-27	0	1	5	0.69897	0.0448	1	1	AA	AA	0	0
136132.SH	2018-06-26	0	0	5.5	0.69897	0.073	1	1	AA	AA-	0	0
136133.SH	2018-06-27	0	0	2	0.477121	0.0298	1	1	AAA	AAA	0	0
136136.SH	2018-06-22	0	0	5	0.477121	0.04	1	1	AA	AA	0	0
136137.SH	2018-06-22	0	0	5	0.69897	0.045	1	1	AA	AA	0	0
136138.SH	2018-06-20	0	0	4	0.69897	0.0358	1	1	AA+	AA+	0	0
136141.SH	2018-06-26	0	0	4	0.778151	0.0347	1	0	AA+	AA+	0	0
136142.SH	2018-06-26	0	1	2	0.69897	0.037	1	1	AAA	AAA	1	0
136145.SH	2018-06-15	0	0	4.5	0.69897	0.073	0	1	AA	AA+	0	0
136148.SH	2018-06-23	0	0	4	0.69897	0.041	1	1	AA+	AA+	0	0
136149.SH	2018-06-23	0	0	4	0.69897	0.0488	1	1	AA+	AA+	0	0
136154.SH	2018-08-03	0	2	4	0.69897	0.073	1	1	AA+	AA+	0	1
136157.SH	2018-06-27	0	1	3	0.69897	0.0327	1	1	AA+	AAA	1	0
136160.SH	2018-06-22	0	2	4	0.69897	0.0684	1	1	AA+	AA+	1	0
136163.SH	2018-06-21	0	0	2	1	0.036	1	1	AAA	AAA	0	0
136172.SH	2017-11-15	1	2	13.5	0.60206	0.071	1	1	C	AA-	0	1
136173.SH	2018-06-08	0	0	2	0.69897	0.0328	1	1	AAA	AAA	0	0
136174.SH	2018-06-26	0	0	4	0.69897	0.038	1	1	AA+	AA+	0	0
136176.SH	2018-06-25	0	2	4	0.69897	0.0348	1	1	AA+	AA+	0	1
136179.SH	2018-06-25	0	2	4	0.69897	0.038	1	1	AA+	AA+	0	1
136180.SH	2018-05-15	0	0	4	0.69897	0.035	1	1	AA+	AA+	0	0
136182.SH	2018-07-27	0	1	5	0.477121	0.0785	1	1	AA	AA	0	0
136186.SH	2018-04-27	0	1	4	0.69897	0.04	1	1	AA+	AA+	1	0
136187.SH	2018-06-27	0	0	5	0.845098	0.045	1	1	AA	AA	0	0
136189.SH	2018-06-20	0	0	4	0.845098	0.0438	1	0	AA+	AA+	0	0
136199.SH	2018-05-09	0	1	2	0.69897	0.0307	1	1	AAA	AAA	0	0
136200.SH	2018-05-09	0	1	2	1	0.038	1	1	AAA	AAA	0	0
136202.SH	2018-06-23	0	0	4	0.69897	0.045	1	1	AA+	AA+	0	0
136204.SH	2017-10-30	1	2	21	0.69897	0.055	1	1	C	C	0	1
136207.SH	2018-06-26	0	1	2	0.69897	0.035	1	0	AAA	AAA	1	0
136211.SH	2018-06-22	0	1	5	0.69897	0.0648	1	1	AA+	AA-	1	0
136212.SH	2018-06-26	0	1	5	0.69897	0.0418	1	1	AA	AA	1	0
136214.SH	2018-05-25	0	1	4	0.69897	0.0323	1	1	AA+	AA+	1	0
136219.SH	2018-06-13	0	0	2	0.69897	0.0335	1	1	AAA	AAA	0	0
136221.SH	2018-06-29	0	0	5	0.69897	0.07	1	1	AA	AA	0	0
136223.SH	2018-06-25	0	0	5	0.69897	0.055	1	1	AA	AA	0	0
136224.SH	2018-06-20	0	0	4	0.845098	0.0398	1	0	AA+	AA+	0	0
136227.SH	2018-06-26	0	1	4	0.69897	0.0355	1	1	AA+	AA+	1	0
136228.SH	2018-06-27	0	0	2	0.477121	0.0292	1	1	AAA	AAA	0	0
136230.SH	2018-06-23	0	0	4	0.69897	0.0404	1	1	AA+	AA+	0	0
136232.SH	2018-06-25	0	0	4.5	0.845098	0.036	1	1	AA+	AA	0	0
136236.SH	2018-05-25	0	0	2	0.69897	0.0335	0	1	AAA	AAA	0	0
136241.SH	2018-06-11	0	0	4.5	0.69897	0.0315	1	1	AA+	AA	0	0
136242.SH	2018-06-22	0	0	2	0.69897	0.0294	1	1	AAA	AAA	0	0
136243.SH	2018-06-22	0	0	2	1	0.0323	1	1	AAA	AAA	0	0
136246.SH	2018-06-25	0	0	2	1	0.0334	1	1	AAA	AAA	0	0
136247.SH	2018-06-27	0	0	4	0.69897	0.0324	1	1	AA+	AA+	0	0
136250.SH	2018-06-15	0	0	5	0.477121	0.075	1	1	AA	AA	0	0
136251.SH	2018-05-25	0	1	4	0.69897	0.038	1	1	AA+	AA+	1	0
136252.SH	2018-01-30	1	2	13.5	0.69897	0.071	1	1	C	AA-	0	1
136256.SH	2018-05-25	0	0	2	0.477121	0.0297	1	1	AAA	AAA	0	0
136261.SH	2018-06-20	0	0	5.5	0.477121	0.056	1	1	AA	AA-	0	0
136262.SH	2018-06-26	0	0	4	0.69897	0.032	1	1	AA+	AA+	0	0
136263.SH	2018-06-26	0	0	4	0.69897	0.0362	1	1	AA+	AA+	0	0
136264.SH	2018-05-28	0	2	6	0.69897	0.0563	1	1	AA+	A	1	0
136272.SH	2018-06-22	0	0	2	0.69897	0.0292	1	1	AAA	AAA	0	0
136276.SH	2018-06-25	0	1	2	0.69897	0.0399	1	1	AAA	AAA	1	0
136278.SH	2018-06-26	0	0	4	0.69897	0.036	1	1	AA+	AA+	0	0
136279.SH	2018-06-26	0	0	5	0.845098	0.0485	1	1	AA	AA	0	0
136280.SH	2018-06-22	0	0	2	0.69897	0.0315	1	1	AAA	AAA	0	0
136281.SH	2018-06-27	0	0	4	0.69897	0.0357	1	1	AA+	AA+	0	0
136285.SH	2018-04-20	0	1	2	0.69897	0.0312	1	1	AAA	AAA	1	0
136286.SH	2018-04-20	0	1	2	0.845098	0.035	1	1	AAA	AAA	1	0
136294.SH	2018-05-25	0	1	4	0.69897	0.035	1	1	AA+	AA+	1	0
136304.SH	2018-04-25	0	0	2	0.69897	0.0299	1	1	AAA	AAA	0	0
136305.SH	2018-04-25	0	0	2	0.69897	0.0337	1	1	AAA	AAA	0	0
136306.SH	2018-05-17	0	1	3.5	0.477121	0.046	1	1	AAA	AA	1	0
136308.SH	2018-06-25	0	0	4	0.69897	0.045	1	1	AA+	AA+	0	0
136311.SH	2018-06-27	0	0	2	0.69897	0.0315	1	1	AAA	AAA	0	0
136316.SH	2018-05-25	0	0	2	0.69897	0.0327	1	1	AAA	AAA	0	0
136320.SH	2018-06-27	0	1	2	0.69897	0.03	1	1	AAA	AAA	1	0
136322.SH	2018-06-27	0	1	2	0.845098	0.035	1	1	AAA	AAA	1	0
136328.SH	2018-06-27	0	1	4	0.69897	0.0405	1	1	AA+	AA+	0	0
136331.SH	2018-06-15	0	0	4.5	0.69897	0.065	0	1	AA	AA+	0	0
136332.SH	2018-04-19	0	0	5	0.69897	0.042	1	1	AA	AA	0	0
136336.SH	2018-06-25	0	0	4	0.69897	0.0354	1	0	AA+	AA+	0	0
136340.SH	2018-06-23	0	0	5	0.69897	0.051	1	1	AA	AA	0	0
136342.SH	2018-06-26	0	0	2	0.845098	0.0318	0	1	AAA	AAA	0	0
136343.SH	2018-06-22	0	0	5	0.69897	0.0539	0	1	AA	AA	0	0
136344.SH	2018-06-19	0	0	3	0.69897	0.0348	1	1	AAA	AA+	0	0
136351.SH	2018-10-24	0	2	21	0.477121	0.075	1	1	C	C	0	1
136355.SH	2018-06-26	0	0	4	0.69897	0.0398	1	1	AA+	AA+	0	0
136362.SH	2018-06-25	0	0	5	0.69897	0.05	1	1	AA	AA	0	0
136364.SH	2018-06-22	0	0	5	0.845098	0.0466	1	1	AA	AA	0	0
136365.SH	2018-06-26	0	0	2	1	0.0355	1	1	AAA	AAA	0	0
136371.SH	2018-09-25	0	2	6	0.477121	0.075	1	1	AA-	AA-	0	1
136372.SH	2018-06-26	0	0	2	0.69897	0.0295	1	0	AAA	AAA	0	0
136375.SH	2018-06-26	0	0	2	0.69897	0.0327	1	0	AAA	AAA	0	0
136377.SH	2018-05-18	0	1	4.5	0.69897	0.0357	1	1	AA+	AA	1	0
136379.SH	2018-06-27	0	1	5.5	0.69897	0.065	1	1	AA	AA-	0	0
136382.SH	2018-06-25	0	0	2	0.477121	0.031	1	1	AAA	AAA	0	0
136384.SH	2018-06-19	0	0	4	0.69897	0.0347	1	1	AA+	AA+	0	0
136388.SH	2018-01-30	1	2	13.5	0.69897	0.071	1	1	C	AA-	0	1
136390.SH	2018-06-06	0	0	4	0.477121	0.0383	1	1	AA+	AA+	0	0
136391.SH	2018-06-26	0	0	2	0.477121	0.0327	1	1	AAA	AAA	0	0
136393.SH	2018-06-26	0	1	2	0.69897	0.0389	1	0	AAA	AAA	1	0
136394.SH	2018-06-27	0	0	5	0.69897	0.0475	1	1	AA	AA	0	0
136400.SH	2018-06-15	0	0	4.5	0.69897	0.065	0	1	AA	AA+	0	0
136401.SH	2018-06-08	0	0	2	0.845098	0.0349	1	1	AAA	AAA	0	0
136405.SH	2018-06-15	0	1	5	0.69897	0.07	1	1	AA	AA	1	0
136408.SH	2018-06-26	0	0	2	0.69897	0.0359	1	1	AAA	AAA	0	0
136416.SH	2018-06-25	0	1	2	0.69897	0.048	1	1	AAA	AAA	1	0
136433.SH	2018-05-15	0	0	5	0.69897	0.075	1	1	AA	AA	0	0
136436.SH	2018-05-22	0	0	3	0.69897	0.035	1	1	AAA	AA+	0	0
136439.SH	2018-10-24	0	2	21	0.477121	0.075	1	1	C	C	0	1
136443.SH	2018-06-25	0	0	2	0.69897	0.033	1	0	AAA	AAA	0	0
136452.SH	2018-05-25	0	0	2	0.69897	0.0312	1	1	AAA	AAA	0	0
136458.SH	2018-06-27	0	1	5	0.69897	0.0475	1	1	AA	AA	0	0
136460.SH	2018-06-22	0	0	4	0.69897	0.0365	1	1	AA+	AA+	0	0
136462.SH	2018-06-26	0	0	4	0.845098	0.0376	1	1	AA+	AA+	0	0
136463.SH	2018-06-25	0	0	5	0.69897	0.0384	1	1	AA	AA	0	0
136464.SH	2018-06-26	0	0	2	0.69897	0.0314	1	1	AAA	AAA	0	0
136466.SH	2018-06-20	0	0	5.5	0.477121	0.069	1	1	AA	AA-	0	0
136467.SH	2018-06-26	0	1	5.5	0.477121	0.07	1	1	AA	AA-	0	0
136468.SH	2018-06-15	0	0	5	0.477121	0.08	1	1	AA	AA	0	0
136469.SH	2018-06-25	0	0	2	0.477121	0.0307	1	1	AAA	AAA	0	0
136470.SH	2018-06-25	0	0	2	0.69897	0.0343	1	1	AAA	AAA	0	0
136471.SH	2018-06-19	0	0	5	0.845098	0.0518	1	1	AA	AA	0	0
136473.SH	2018-05-28	0	0	2	0.69897	0.0361	1	1	AAA	AAA	0	0
136477.SH	2018-06-22	0	0	2	0.477121	0.0303	1	0	AAA	AAA	0	0
136478.SH	2018-06-22	0	0	2	1	0.0399	1	0	AAA	AAA	0	0
136483.SH	2018-06-26	0	0	2	0.69897	0.0349	1	0	AAA	AAA	0	0
136485.SH	2018-05-28	0	1	4.5	0.477121	0.051	1	1	AA	AA+	1	0
136489.SH	2018-06-25	0	0	4	0.477121	0.0388	1	1	AA+	AA+	0	0
136494.SH	2018-05-29	0	1	4.5	0.69897	0.0498	1	1	AA+	AA	1	0
136497.SH	2018-08-03	0	2	4	0.69897	0.07	1	1	AA+	AA+	0	1
136502.SH	2018-06-26	0	0	2	0.69897	0.0332	1	0	AAA	AAA	0	0
136503.SH	2018-06-27	0	1	2	0.69897	0.0328	1	1	AAA	AAA	1	0
136504.SH	2018-06-21	0	0	2	0.69897	0.0338	1	0	AAA	AAA	0	0
136508.SH	2018-06-19	0	0	3	0.69897	0.0336	1	1	AAA	AA+	0	0
136511.SH	2018-06-26	0	1	5.5	0.69897	0.0518	1	1	AA	AA-	0	0
136519.SH	2018-06-25	0	0	2	0.69897	0.0301	0	0	AAA	AAA	0	0
136520.SH	2018-10-24	0	2	21	0.477121	0.075	1	1	C	C	0	1
136522.SH	2018-05-28	0	0	2	0.69897	0.033	1	1	AAA	AAA	0	0
136524.SH	2018-06-26	0	1	2	0.69897	0.033	1	0	AAA	AAA	0	0
136525.SH	2018-06-26	0	1	2	1	0.046	1	0	AAA	AAA	0	0
136526.SH	2018-01-30	1	2	13.5	0.69897	0.071	1	1	C	AA-	0	1
136529.SH	2018-06-22	0	0	2	0.69897	0.0295	1	1	AAA	AAA	0	0
136530.SH	2018-06-27	0	0	2	0.69897	0.0297	1	1	AAA	AAA	0	0
136531.SH	2018-06-15	0	1	4	0.69897	0.043	1	1	AA+	AA+	1	0
136533.SH	2018-06-15	0	0	2	0.69897	0.0295	1	1	AAA	AAA	0	0
136534.SH	2018-05-15	0	0	5	0.69897	0.072	1	1	AA	AA	0	0
136536.SH	2018-05-15	0	0	4	0.69897	0.0335	1	1	AA+	AA+	0	0
136537.SH	2018-09-27	0	0	2	0.477121	0.0312	0	0	AAA	AAA	0	0
136538.SH	2018-09-27	0	0	2	0.69897	0.0358	0	0	AAA	AAA	0	0
136544.SH	2018-06-25	0	0	2	0.477121	0.0295	1	1	AAA	AAA	0	0
136545.SH	2018-06-25	0	0	4	0.69897	0.058	1	1	AA+	AA+	0	0
136549.SH	2018-04-25	0	0	2	0.69897	0.0305	1	1	AAA	AAA	0	0
136550.SH	2018-04-25	0	0	2	0.69897	0.0345	1	1	AAA	AAA	0	0
136551.SH	2018-06-28	0	0	4.5	0.69897	0.058	0	1	AA	AA+	0	0
136552.SH	2018-06-26	0	0	2	0.69897	0.0337	1	1	AAA	AAA	0	0
136553.SH	2018-06-27	0	0	2	0.845098	0.035	1	1	AAA	AAA	0	0
136564.SH	2018-09-14	0	1	4	0.69897	0.058	1	1	AA+	AA+	0	0
136566.SH	2018-04-26	0	0	2	0.477121	0.03	1	1	AAA	AAA	0	0
136583.SH	2018-06-22	0	0	5	0.69897	0.04	1	1	AA	AA	0	0
136587.SH	2018-06-08	0	0	2	0.69897	0.03	0	1	AAA	AAA	0	0
136588.SH	2018-06-08	0	0	2	0.845098	0.0333	0	1	AAA	AAA	0	0
136589.SH	2018-06-28	0	0	4.5	0.69897	0.056	0	1	AA	AA+	0	0
136598.SH	2018-06-27	0	0	2	0.845098	0.032	1	1	AAA	AAA	0	0
136599.SH	2018-06-27	0	0	2	1	0.033	1	1	AAA	AAA	0	0
136602.SH	2018-04-19	0	0	5	0.69897	0.0419	1	1	AA	AA	0	0
136603.SH	2018-06-28	0	0	4	0.69897	0.034	0	1	AA+	AA+	0	0
136605.SH	2018-06-08	0	0	2	0.90309	0.0325	0	1	AAA	AAA	0	0
136612.SH	2018-06-25	0	0	2	0.845098	0.0328	1	0	AAA	AAA	0	0
136613.SH	2018-08-03	0	2	4	0.69897	0.069	1	1	AA+	AA+	0	1
136614.SH	2018-06-12	0	0	5	0.69897	0.0335	1	1	AA	AA	0	0
136615.SH	2018-06-12	0	0	5	0.845098	0.038	1	1	AA	AA	0	0
136616.SH	2018-06-20	0	0	6.5	0.69897	0.0349	0	1	AA	A	0	0
136617.SH	2018-06-25	0	0	4	0.69897	0.034	1	1	AA+	AA+	0	0
136624.SH	2018-06-12	0	0	3	0.845098	0.04	1	1	AAA	AA+	0	0
136627.SH	2018-06-27	0	1	5.5	0.69897	0.065	1	1	AA	AA-	0	0
136628.SH	2018-06-22	0	0	4.5	1	0.0395	1	1	AA+	AA	0	0
136629.SH	2018-06-22	0	0	2	0.69897	0.0289	1	1	AAA	AAA	0	0
136630.SH	2018-06-22	0	0	2	0.845098	0.031	1	1	AAA	AAA	0	0
136631.SH	2018-06-22	0	0	2	0.477121	0.0287	1	1	AAA	AAA	0	0
136632.SH	2018-06-22	0	1	5.5	0.69897	0.0638	0	1	AA	AA-	1	0
136633.SH	2018-06-12	0	0	3	0.69897	0.0344	1	1	AAA	AA+	0	0
136635.SH	2018-06-25	0	0	2	1	0.0355	1	1	AAA	AAA	0	0
136637.SH	2018-06-26	0	0	4	0.477121	0.0345	1	1	AA+	AA+	0	0
136642.SH	2018-05-25	0	0	2	0.477121	0.0284	1	1	AAA	AAA	0	0
136645.SH	2018-05-30	0	0	5	0.69897	0.0355	1	1	AA	AA	0	0
136646.SH	2018-06-21	0	0	2	1	0.031	1	1	AAA	AAA	0	0
136648.SH	2018-06-22	0	0	4.5	0.69897	0.064	1	1	AA	AA+	0	0
136649.SH	2018-06-22	0	0	4.5	0.477121	0.072	1	1	AA	AA+	0	0
136653.SH	2018-06-27	0	0	2	0.69897	0.029	1	0	AAA	AAA	0	0
136660.SH	2018-06-29	0	0	5	0.69897	0.076	1	1	AA	AA	0	0
136661.SH	2018-06-26	0	0	5	0.477121	0.085	1	1	AA	AA	0	0
136668.SH	2018-06-27	0	1	3	0.69897	0.0319	1	1	AA+	AAA	1	0
136669.SH	2018-06-25	0	1	2	0.69897	0.037	1	1	AAA	AAA	1	0
136670.SH	2018-06-25	0	1	2	0.69897	0.045	1	1	AAA	AAA	1	0
136671.SH	2018-05-14	0	1	2	0.69897	0.0295	1	1	AAA	AAA	0	0
136684.SH	2018-06-22	0	0	5	0.69897	0.058	1	1	AA	AA	0	0
136686.SH	2018-04-20	0	1	2	0.69897	0.0313	0	1	AAA	AAA	1	0
136688.SH	2018-06-27	0	0	4	0.69897	0.0419	1	0	AA+	AA+	0	0
136689.SH	2018-06-04	0	0	4	0.69897	0.0309	1	1	AA+	AA+	0	0
136690.SH	2018-06-26	0	0	2	0.69897	0.033	1	1	AAA	AAA	0	0
136699.SH	2018-06-25	0	0	4	0.69897	0.0568	1	1	AA+	AA+	0	0
136701.SH	2018-06-27	0	0	4.5	0.69897	0.032	1	0	AA+	AA	0	0
136702.SH	2018-06-08	0	0	2	0.477121	0.0292	1	1	AAA	AAA	0	0
136704.SH	2018-06-26	0	0	5	0.477121	0.085	1	1	AA	AA	0	0
136707.SH	2018-06-26	0	0	5.5	0.69897	0.07	1	1	AA	AA-	0	0
136708.SH	2018-06-26	0	0	5	0.69897	0.041	1	1	AA	AA	0	0
136712.SH	2018-06-20	0	0	2	0.845098	0.0318	0	1	AAA	AAA	0	0
136713.SH	2018-06-21	0	0	4	0.69897	0.0317	1	1	AA+	AA+	0	0
136720.SH	2018-08-03	0	2	4	0.69897	0.064	1	1	AA+	AA+	0	1
136721.SH	2018-06-25	0	1	2	0.69897	0.0283	1	1	AAA	AAA	0	0
136722.SH	2018-06-25	0	1	2	0.845098	0.0302	1	1	AAA	AAA	0	0
136723.SH	2018-06-25	0	1	2	1	0.033	1	1	AAA	AAA	0	0
136728.SH	2018-06-27	0	1	4	0.69897	0.0375	1	1	AA+	AA+	0	0
136730.SH	2018-06-20	0	0	2	0.69897	0.0315	1	1	AAA	AAA	0	0
136736.SH	2018-06-27	0	0	4	0.69897	0.04	1	0	AA+	AA+	0	0
136737.SH	2018-06-01	0	0	4	0.69897	0.0415	1	1	AA+	AA+	0	0
136742.SH	2018-09-25	0	2	6	0.477121	0.075	1	1	AA-	AA-	0	1
136744.SH	2018-06-27	0	0	5	0.69897	0.0649	1	1	AA	AA	0	0
136749.SH	2018-06-27	0	0	6	0.69897	0.0467	0	1	AA-	AA-	0	0
136751.SH	2018-06-22	0	0	4.5	0.477121	0.072	1	1	AA	AA+	0	0
136752.SH	2018-06-22	0	0	4.5	0.69897	0.064	1	1	AA	AA+	0	0
136753.SH	2018-06-26	0	0	4	0.69897	0.0335	0	1	AA+	AA+	0	0
136754.SH	2018-06-22	0	0	2	0.69897	0.0292	1	1	AAA	AAA	0	0
136755.SH	2018-06-22	0	0	2	0.845098	0.0314	1	1	AAA	AAA	0	0
136756.SH	2018-06-22	0	0	2	1	0.0339	1	1	AAA	AAA	0	0
136768.SH	2018-06-26	0	0	5.5	0.69897	0.0346	1	1	AA	AA-	0	0
136771.SH	2018-06-15	0	0	4	0.845098	0.0314	1	1	AA+	AA+	0	0
136773.SH	2018-06-27	0	0	2	0.69897	0.0315	1	0	AAA	AAA	0	0
136774.SH	2018-06-12	0	0	2	0.69897	0.0295	1	1	AAA	AAA	0	0
136775.SH	2018-06-12	0	0	2	0.845098	0.0317	1	1	AAA	AAA	0	0
136776.SH	2018-05-25	0	0	2	0.69897	0.0308	1	1	AAA	AAA	0	0
136777.SH	2018-06-20	0	0	2	0.69897	0.031	1	1	AAA	AAA	0	0
136778.SH	2018-06-25	0	1	5	0.69897	0.065	1	1	AA	AA	0	0
136779.SH	2018-06-12	0	0	5	0.60206	0.068	1	1	AA	AA	0	0
136780.SH	2018-06-12	0	0	5	0.845098	0.039	1	1	AA	AA	0	0
136783.SH	2018-06-22	0	0	4	0.69897	0.031	1	1	AA+	AA+	0	0
136788.SH	2018-06-21	0	0	6.5	0.69897	0.04	1	1	AA	A	0	0
136791.SH	2018-06-22	0	0	5	0.69897	0.0571	1	1	AA	AA	0	0
136796.SH	2018-06-01	0	0	2	0.477121	0.0287	1	1	AAA	AAA	0	0
136798.SH	2018-04-20	0	1	2	0.69897	0.0314	0	1	AAA	AAA	1	0
136805.SH	2018-06-27	0	0	5	0.69897	0.0398	1	1	AA	AA	0	0
136807.SH	2018-06-14	0	0	5	0.477121	0.065	1	1	AA	AA	0	0
136809.SH	2018-06-21	0	0	4	0.69897	0.0303	1	1	AA+	AA+	0	0
136814.SH	2018-06-21	0	0	6.5	0.69897	0.0398	1	1	AA	A	0	0
136815.SH	2018-06-22	0	0	4.5	0.778151	0.041	1	1	AA+	AA	0	0
136816.SH	2018-06-26	0	0	5	0.69897	0.045	0	1	AA	AA	0	0
136819.SH	2018-06-27	0	0	2	1	0.039	1	1	AAA	AAA	0	0
136822.SH	2018-06-25	0	1	2	0.69897	0.036	1	1	AAA	AAA	1	0
136823.SH	2018-06-25	0	1	2	0.69897	0.042	1	1	AAA	AAA	1	0
136832.SH	2018-06-21	0	0	5.5	0.69897	0.0369	1	1	AA	AA-	0	0
136837.SH	2018-06-27	0	0	2	0.69897	0.0328	1	1	AAA	AAA	0	0
136839.SH	2018-06-20	0	0	2	0.845098	0.0342	0	1	AAA	AAA	0	0
136845.SH	2018-04-20	0	1	2	0.69897	0.035	0	1	AAA	AAA	1	0
136846.SH	2018-06-27	0	0	2	0.69897	0.0324	1	1	AAA	AAA	0	0
136847.SH	2018-07-27	0	1	5	0.69897	0.06	1	1	AA	AA	0	0
136860.SH	2018-06-26	0	0	5	0.845098	0.0428	1	0	AA	AA	0	0
136861.SH	2018-06-26	0	0	2	0.69897	0.0345	1	0	AAA	AAA	0	0
136863.SH	2017-10-30	1	2	21	0.69897	0.085	1	1	C	C	0	1
136865.SH	2018-06-21	0	0	2	0.477121	0.0355	1	1	AAA	AAA	0	0
136868.SH	2018-06-27	0	0	5	0.477121	0.06	1	1	AA	AA	0	0
136870.SH	2018-06-21	0	0	2	0.69897	0.038	1	0	AAA	AAA	0	0
136871.SH	2018-07-27	0	1	5	0.69897	0.07	1	1	AA	AA	0	0
136872.SH	2018-06-26	0	0	2	0.69897	0.0418	1	1	AAA	AAA	0	0
136892.SH	2018-06-22	0	0	2	0.845098	0.0429	1	1	AAA	AAA	0	0
136893.SH	2018-06-26	0	0	2	0.69897	0.0428	1	0	AAA	AAA	0	0
136897.SH	2018-06-27	0	0	5	0.69897	0.0529	1	1	AA	AA	0	0
136898.SH	2018-05-24	0	0	5	0.69897	0.0548	1	1	AA	AA	0	0
136921.SH	2018-11-08	0	1	2	0.477121	0.0459	1	1	AAA	AAA	0	0
136922.SH	2018-11-08	0	1	2	0.69897	0.049	1	1	AAA	AAA	0	0
136924.SH	2018-10-30	0	1	2	0.477121	0.0469	1	1	AAA	AAA	0	0
136925.SH	2018-10-30	0	1	2	0.69897	0.0499	1	1	AAA	AAA	0	0
136932.SH	2018-11-02	0	0	2	0.30103	0.0457	1	1	AAA	AAA	0	0
136933.SH	2018-11-02	0	0	2	0.477121	0.0468	1	1	AAA	AAA	0	0
136935.SH	2018-10-24	0	0	4.5	0.477121	0.05	1	1	AA+	AA	0	0
136949.SH	2018-10-10	0	0	2	0.30103	0.0465	1	1	AAA	AAA	0	0
136950.SH	2018-10-10	0	0	2	0.477121	0.0478	1	1	AAA	AAA	0	0
136951.SH	2018-09-21	0	0	2	0.477121	0.0517	1	1	AAA	AAA	0	0
136953.SH	2018-09-25	0	0	2	0.477121	0.049	1	1	AAA	AAA	0	0
136954.SH	2018-09-25	0	0	2	0.69897	0.053	1	1	AAA	AAA	0	0
136961.SH	2018-09-03	0	0	2	0.30103	0.049	1	1	AAA	AAA	0	0
136962.SH	2018-09-03	0	0	2	0.477121	0.0496	1	1	AAA	AAA	0	0
136965.SH	2018-06-14	0	0	4	0.477121	0.068	0	0	AA+	AA+	0	0
136968.SH	2018-10-09	0	0	2	0.477121	0.05	1	1	AAA	AAA	0	0
136979.SH	2017-05-24	0	0	6.5	0.69897	0.07	1	1	AA	A	0	0
143002.SH	2018-06-13	0	0	2	0.69897	0.046	1	1	AAA	AAA	0	0
143003.SH	2018-06-13	0	0	2	1	0.049	1	1	AAA	AAA	0	0
143004.SH	2018-06-26	0	0	5.5	0.69897	0.055	1	1	AA	AA-	0	0
143005.SH	2018-06-22	0	0	5	0.69897	0.05	1	1	AA	AA	0	0
143007.SH	2018-06-22	0	1	4	0.69897	0.0655	1	1	AA+	AA+	0	0
143008.SH	2018-06-22	0	1	4	0.69897	0.068	1	1	AA+	AA+	0	0
143009.SH	2018-06-25	0	0	4	0.477121	0.0469	1	0	AA+	AA+	0	0
143012.SH	2018-06-19	0	0	2	0.477121	0.0468	1	0	AAA	AAA	0	0
143013.SH	2018-06-19	0	0	2	0.845098	0.05	1	0	AAA	AAA	0	0
143017.SH	2018-06-04	0	0	2	0.69897	0.0485	1	1	AAA	AAA	0	0
143020.SH	2018-05-25	0	0	2	0.69897	0.045	0	1	AAA	AAA	0	0
143023.SH	2018-05-29	0	0	4	0.477121	0.0485	1	1	AA+	AA+	0	0
143025.SH	2018-06-27	0	0	4	0.69897	0.052	1	0	AA+	AA+	0	0
143026.SH	2018-05-04	0	0	4	0.69897	0.0578	0	1	AA+	AA+	0	0
143033.SH	2018-06-11	0	0	4	0.477121	0.048	1	1	AA+	AA+	0	0
143041.SH	2018-06-21	0	0	5.5	0.477121	0.07	1	1	AA	AA-	0	0
143043.SH	2018-06-06	0	0	2	0.69897	0.0448	1	1	AAA	AAA	0	0
143045.SH	2018-06-29	0	0	2	0.69897	0.0459	1	1	AAA	AAA	0	0
143047.SH	2018-06-26	0	0	5	0.69897	0.0647	1	1	AA	AA	0	0
143052.SH	2018-06-01	0	0	5	0.69897	0.076	1	1	AA	AA	0	0
143053.SH	2018-06-01	0	0	5	0.477121	0.075	1	1	AA	AA	0	0
143056.SH	2018-06-26	0	0	5	0.477121	0.072	1	1	AA	AA	0	0
143060.SH	2018-05-24	0	0	5	0.69897	0.0525	1	1	AA	AA	0	0
143061.SH	2018-06-25	0	0	4	0.477121	0.0498	1	1	AA+	AA+	0	0
143063.SH	2018-06-27	0	0	5.5	0.477121	0.075	1	1	AA	AA-	0	0
143064.SH	2018-06-06	0	0	2	0.69897	0.0432	1	1	AAA	AAA	0	0
143066.SH	2018-06-26	0	0	2	0.69897	0.0496	1	1	AAA	AAA	0	0
143067.SH	2018-06-29	0	0	2	0.69897	0.0448	1	1	AAA	AAA	0	0
143069.SH	2018-06-27	0	0	2	0.69897	0.0439	1	0	AAA	AAA	0	0
143076.SH	2018-06-22	0	0	2	0.477121	0.0445	1	1	AAA	AAA	0	0
143077.SH	2018-06-22	0	0	2	0.69897	0.046	1	1	AAA	AAA	0	0
143080.SH	2018-06-25	0	0	2	0.69897	0.046	1	1	AAA	AAA	0	0
143083.SH	2018-06-14	0	0	5.5	0.477121	0.0715	1	1	AA	AA-	0	0
143087.SH	2018-06-27	0	0	2	0.69897	0.047	1	1	AAA	AAA	0	0
143090.SH	2018-06-26	0	0	2	0.477121	0.0508	1	1	AAA	AAA	0	0
143094.SH	2018-06-12	0	0	4	0.69897	0.0538	1	1	AA+	AA+	0	0
143098.SH	2018-07-11	0	0	2	0.69897	0.0437	1	0	AAA	AAA	0	0
143099.SH	2018-05-25	0	0	2	0.69897	0.048	1	1	AAA	AAA	0	0
143105.SH	2018-06-25	0	0	2	0.69897	0.0484	1	0	AAA	AAA	0	0
143108.SH	2018-06-26	0	0	2	0.69897	0.0449	1	1	AAA	AAA	0	0
143110.SH	2018-06-08	0	0	2	0.69897	0.049	1	1	AAA	AAA	0	0
143117.SH	2018-06-21	0	0	4	0.69897	0.055	1	1	AA+	AA+	0	0
143118.SH	2018-06-21	0	0	4	0.69897	0.0597	1	1	AA+	AA+	0	0
143125.SH	2018-04-20	0	0	2	0.69897	0.052	1	1	AAA	AAA	0	0
143126.SH	2018-04-20	0	0	2	0.845098	0.0538	1	1	AAA	AAA	0	0
143129.SH	2018-06-22	0	0	2	1	0.0504	1	1	AAA	AAA	0	0
143139.SH	2018-06-20	0	0	5.5	0.69897	0.0567	1	1	AA	AA-	0	0
143140.SH	2018-06-21	0	0	5.5	0.477121	0.075	1	1	AA	AA-	0	0
143145.SH	2018-06-26	0	0	5	0.69897	0.069	1	1	AA	AA	0	0
143149.SH	2018-05-15	0	0	4	0.69897	0.077	1	1	AA+	AA+	0	0
143151.SH	2018-06-26	0	0	2	0.30103	0.045	1	1	AAA	AAA	0	0
143152.SH	2018-06-26	0	0	2	0.477121	0.0457	1	1	AAA	AAA	0	0
143153.SH	2018-06-26	0	0	2	0.477121	0.0453	1	1	AAA	AAA	0	0
143156.SH	2018-06-20	0	0	2	0.69897	0.0448	0	1	AAA	AAA	0	0
143159.SH	2018-06-26	0	1	2	0.69897	0.0505	1	0	AAA	AAA	0	0
143168.SH	2018-06-26	0	0	5	0.69897	0.065	1	1	AA	AA	0	0
143169.SH	2018-06-22	0	0	2	0.69897	0.0455	1	1	AAA	AAA	0	0
143170.SH	2018-06-22	0	0	2	1	0.049	1	1	AAA	AAA	0	0
143172.SH	2018-06-15	0	0	4	0.845098	0.05	1	1	AA+	AA+	0	0
143178.SH	2018-06-25	0	0	2	0.69897	0.0479	1	1	AAA	AAA	0	0
143179.SH	2018-06-25	0	0	2	0.69897	0.046	1	1	AAA	AAA	0	0
143184.SH	2018-06-26	0	0	4	0.477121	0.0515	1	1	AA+	AA+	0	0
143186.SH	2018-06-27	0	0	5	0.477121	0.063	1	1	AA	AA	0	0
143192.SH	2018-06-06	0	0	2	0.69897	0.0445	1	1	AAA	AAA	0	0
143198.SH	2018-06-22	0	0	4	0.477121	0.0494	1	1	AA+	AA+	0	0
143199.SH	2018-05-16	0	0	2	0.69897	0.0461	1	1	AAA	AAA	0	0
143201.SH	2018-06-25	0	0	2	0.69897	0.055	1	1	AAA	AAA	0	0
143204.SH	2018-05-18	0	0	2	0.69897	0.047	1	0	AAA	AAA	0	0
143206.SH	2018-06-22	0	0	5.5	0.477121	0.07	1	1	AA	AA-	0	0
143211.SH	2018-06-19	0	0	4	0.477121	0.075	1	1	AA+	AA+	0	0
143212.SH	2018-06-19	0	0	4	0.477121	0.07	1	1	AA+	AA+	0	0
143215.SH	2018-06-22	0	0	2	0.69897	0.0453	1	0	AAA	AAA	0	0
143216.SH	2018-06-22	0	0	2	0.69897	0.0468	1	0	AAA	AAA	0	0
143218.SH	2018-06-27	0	0	2	0.69897	0.0495	1	0	AAA	AAA	0	0
143222.SH	2018-06-26	0	0	2	0.69897	0.0458	1	1	AAA	AAA	0	0
143225.SH	2018-06-25	0	0	2	1.17609	0.0464	1	1	AAA	AAA	0	0
143227.SH	2018-06-27	0	0	2	0.69897	0.0455	1	1	AAA	AAA	0	0
143228.SH	2018-07-17	0	0	2	0.69897	0.044	1	1	AAA	AAA	0	0
143241.SH	2018-06-25	0	0	2	0.69897	0.0549	1	1	AAA	AAA	0	0
143243.SH	2018-06-26	0	0	2	0.69897	0.046	1	0	AAA	AAA	0	0
143244.SH	2018-06-26	0	0	2	0.845098	0.048	1	0	AAA	AAA	0	0
143248.SH	2018-07-16	0	0	2	0.69897	0.0441	1	1	AAA	AAA	0	0
143250.SH	2018-07-16	0	0	2	0.69897	0.0479	1	1	AAA	AAA	0	0
143252.SH	2018-06-07	0	0	5	0.69897	0.0677	1	1	AA+	AA-	0	0
143253.SH	2018-05-29	0	0	4	0.477121	0.052	1	1	AA+	AA+	0	0
143257.SH	2018-06-19	0	0	3	0.69897	0.0497	1	1	AAA	AA+	0	0
143259.SH	2018-07-20	0	0	2	0.477121	0.043	1	1	AAA	AAA	0	0
143263.SH	2018-05-18	0	0	2	0.69897	0.0489	1	0	AAA	AAA	0	0
143264.SH	2018-06-20	0	0	2	0.69897	0.0463	0	1	AAA	AAA	0	0
143265.SH	2018-06-26	0	0	2	0.69897	0.0519	1	0	AAA	AAA	0	0
143266.SH	2018-06-26	0	0	2	0.69897	0.0454	1	0	AAA	AAA	0	0
143267.SH	2018-06-26	0	0	2	0.845098	0.0479	1	0	AAA	AAA	0	0
143272.SH	2018-06-15	0	0	2	0.477121	0.0465	1	1	AAA	AAA	0	0
143278.SH	2018-06-26	0	0	2	0.69897	0.046	1	1	AAA	AAA	0	0
143282.SH	2018-05-18	0	0	2	0.69897	0.0489	1	0	AAA	AAA	0	0
143284.SH	2017-05-24	0	0	6.5	0.477121	0.072	1	1	AA	A	0	0
143286.SH	2018-06-22	0	0	4.5	0.69897	0.0588	1	1	AA+	AA	0	0
143287.SH	2018-06-27	0	0	2	0.69897	0.049	1	1	AAA	AAA	0	0
143290.SH	2018-05-15	0	0	4	0.69897	0.075	1	1	AA+	AA+	0	0
143292.SH	2018-06-25	0	0	2	1.17609	0.048	1	1	AAA	AAA	0	0
143293.SH	2018-07-11	0	0	2	0.845098	0.0455	1	1	AAA	AAA	0	0
143295.SH	2018-06-22	0	0	4	0.69897	0.0518	1	1	AA+	AA+	0	0
143297.SH	2018-06-26	0	0	4	0.69897	0.062	0	1	AA+	AA+	0	0
143298.SH	2018-06-22	0	0	2	0.69897	0.047	1	1	AAA	AAA	0	0
143299.SH	2018-06-22	0	0	2	0.845098	0.0485	1	1	AAA	AAA	0	0
143300.SH	2018-06-22	0	0	2	1	0.05	1	1	AAA	AAA	0	0
143304.SH	2018-05-25	0	0	3	0.69897	0.0474	1	1	AAA	AA+	0	0
143306.SH	2018-06-25	0	0	2	0.69897	0.0488	1	0	AAA	AAA	0	0
143311.SH	2018-06-15	0	0	4	0.69897	0.051	1	1	AA+	AA+	0	0
143312.SH	2018-06-15	0	0	4	0.69897	0.053	1	1	AA+	AA+	0	0
143314.SH	2018-06-20	0	0	4	0.69897	0.0598	1	1	AA+	AA+	0	0
143316.SH	2018-06-27	0	0	5.5	0.477121	0.073	1	1	AA	AA-	0	0
143318.SH	2018-06-20	0	0	5	0.30103	0.075	1	1	AA	AA	0	0
143320.SH	2018-06-26	0	0	5	0.69897	0.057	1	1	AA	AA	0	0
143331.SH	2018-05-15	0	0	4	0.69897	0.075	1	1	AA+	AA+	0	0
143335.SH	2018-06-08	0	0	3	0.69897	0.0478	1	0	AAA	AA+	0	0
143339.SH	2018-06-26	0	0	3	0.69897	0.0648	1	1	AA+	AAA	0	0
143340.SH	2018-06-25	0	0	2	0.69897	0.0499	1	1	AAA	AAA	0	0
143346.SH	2018-06-26	0	0	2	0.69897	0.048	1	1	AAA	AAA	0	0
143347.SH	2018-06-25	0	0	4.5	0.69897	0.057	1	1	AA+	AA	0	0
143352.SH	2018-07-25	0	0	2	0.69897	0.0418	1	1	AAA	AAA	0	0
143353.SH	2018-06-22	0	0	2	0.69897	0.048	1	1	AAA	AAA	0	0
143354.SH	2018-06-22	0	0	2	1	0.05	1	1	AAA	AAA	0	0
143355.SH	2018-06-22	0	0	2	0.69897	0.048	1	1	AAA	AAA	0	0
143360.SH	2018-06-27	0	0	2	0.845098	0.0509	1	1	AAA	AAA	0	0
143362.SH	2018-06-27	1	0	5.5	0.477121	0.073	1	1	AA	AA-	0	0
143364.SH	2018-06-22	0	0	2	0.69897	0.05	1	0	AAA	AAA	0	0
143370.SH	2018-06-13	0	0	5	0.477121	0.07	1	1	AA	AA	0	0
143374.SH	2018-06-25	0	0	4	0.69897	0.065	1	1	AA+	AA+	0	0
143376.SH	2018-06-01	0	0	5	0.69897	0.076	1	1	AA	AA	0	0
143377.SH	2018-06-26	0	0	2	0.69897	0.0524	1	0	AAA	AAA	0	0
143378.SH	2018-06-20	0	0	4	0.69897	0.0539	1	1	AA+	AA+	0	0
143386.SH	2018-07-24	0	0	2	0.69897	0.0397	1	1	AAA	AAA	0	0
143387.SH	2018-06-25	0	1	7	0.69897	0.072	1	1	A-	AA	0	0
143396.SH	2018-06-04	0	1	5	0.69897	0.0588	0	1	AA+	AA-	1	0
143398.SH	2018-06-12	0	0	2	0.69897	0.05	1	1	AAA	AAA	0	0
143399.SH	2018-06-12	0	0	2	0.845098	0.052	1	1	AAA	AAA	0	0
143400.SH	2018-06-14	0	0	5	0.60206	0.065	0	1	AA	AA	0	0
143401.SH	2018-06-27	0	0	5	0.477121	0.0698	1	1	AA	AA	0	0
143402.SH	2018-05-22	0	0	3	0.69897	0.0529	1	1	AAA	AA+	0	0
143403.SH	2018-06-14	0	0	5	0.69897	0.07	1	1	AA	AA	0	0
143404.SH	2018-06-14	0	0	5	0.69897	0.071	1	1	AA	AA	0	0
143405.SH	2018-04-27	0	0	2	0.69897	0.07	1	1	AAA	AAA	0	0
143406.SH	2018-04-27	0	0	2	0.845098	0.075	1	1	AAA	AAA	0	0
143407.SH	2018-06-25	0	0	2	0.69897	0.0527	1	0	AAA	AAA	0	0
143410.SH	2018-06-15	0	0	4	0.69897	0.0562	1	1	AA+	AA+	0	0
143411.SH	2018-06-26	0	0	2	0.477121	0.053	1	1	AAA	AAA	0	0
143412.SH	2018-06-26	0	0	6	0.477121	0.075	1	1	AA	A+	0	0
143419.SH	2018-07-20	0	0	2	0.477121	0.048	1	1	AAA	AAA	0	0
143420.SH	2018-07-20	0	0	2	0.69897	0.0505	1	1	AAA	AAA	0	0
143421.SH	2018-06-26	0	0	4	0.69897	0.063	1	1	AA+	AA+	0	0
143422.SH	2018-08-03	0	0	2	0.69897	0.051	0	1	AAA	AAA	0	0
143424.SH	2018-06-20	0	0	4	0.69897	0.0569	1	1	AA+	AA+	0	0
143426.SH	2018-06-26	0	0	4	0.845098	0.055	1	0	AA+	AA+	0	0
143429.SH	2018-06-27	0	0	5.5	0.477121	0.072	1	1	AA	AA-	0	0
143435.SH	2018-06-26	0	0	4	0.69897	0.066	1	1	AA+	AA+	0	0
143437.SH	2018-04-27	0	0	2	0.69897	0.072	1	1	AAA	AAA	0	0
143438.SH	2018-06-26	0	0	5	0.845098	0.064	1	0	AA	AA	0	0
143441.SH	2017-08-09	0	0	4	0.845098	0.068	1	1	AA+	AA+	0	0
143445.SH	2018-06-26	0	0	5	0.69897	0.075	1	1	AA	AA	0	0
143447.SH	2018-06-26	0	0	5	0.477121	0.075	1	1	AA	AA	0	0
143448.SH	2018-06-26	0	0	4	0.69897	0.0648	0	1	AA+	AA+	0	0
143449.SH	2018-06-26	0	0	2	0.477121	0.055	1	1	AAA	AAA	0	0
143450.SH	2018-05-11	0	0	2	0.69897	0.055	1	1	AAA	AAA	0	0
143454.SH	2018-06-26	0	0	2	0.69897	0.0559	1	1	AAA	AAA	0	0
143455.SH	2018-06-11	0	0	3	0.477121	0.0634	1	1	AAA	AA+	0	0
143456.SH	2018-04-27	0	0	2	0.477121	0.07	1	1	AAA	AAA	0	0
143457.SH	2018-04-27	0	0	2	0.477121	0.068	1	1	AAA	AAA	0	0
143458.SH	2018-06-13	0	0	4	0.69897	0.0635	1	1	AA+	AA+	0	0
143461.SH	2018-06-26	0	0	2	0.69897	0.056	1	0	AAA	AAA	0	0
143462.SH	2018-06-26	0	0	2	0.477121	0.0549	1	1	AAA	AAA	0	0
143467.SH	2018-06-26	0	1	2	0.69897	0.06	1	0	AAA	AAA	0	0
143471.SH	2018-06-20	0	0	4	0.845098	0.068	1	0	AA+	AA+	0	0
143477.SH	2018-01-24	0	0	4	0.845098	0.076	1	1	AA+	AA+	0	0
143482.SH	2018-06-22	0	0	2	0.69897	0.0528	1	0	AAA	AAA	0	0
143483.SH	2018-06-22	0	0	2	0.90309	0.054	1	0	AAA	AAA	0	0
143487.SH	2018-06-28	0	0	5	0.477121	0.075	0	1	AA	AA	0	0
143490.SH	2018-06-27	0	0	5	0.477121	0.071	1	1	AA	AA	0	0
143498.SH	2018-08-08	0	0	2	0.477121	0.042	1	1	AAA	AAA	0	0
143499.SH	2018-06-14	0	0	2	0.477121	0.0527	1	1	AAA	AAA	0	0
143501.SH	2018-07-23	0	0	2	0.477121	0.058	1	1	AAA	AAA	0	0
143509.SH	2018-05-22	0	0	4	0.477121	0.068	1	1	AA+	AA+	0	0
143513.SH	2018-06-13	0	0	2	0.69897	0.0585	1	1	AAA	AAA	0	0
143517.SH	2018-06-27	0	0	2	0.69897	0.0525	1	1	AAA	AAA	0	0
143524.SH	2018-06-27	0	0	5	0.477121	0.069	1	0	AA	AA	0	0
143526.SH	2018-06-25	0	0	2	0.69897	0.052	1	1	AAA	AAA	0	0
143532.SH	2018-06-26	0	0	4	0.69897	0.0587	1	0	AA+	AA+	0	0
143544.SH	2018-06-27	0	0	4	0.69897	0.0527	1	1	AA+	AA+	0	0
143552.SH	2018-06-22	0	0	4	1	0.0515	1	1	AA+	AA+	0	0
143553.SH	2018-06-22	0	0	4	1	0.054	1	1	AA+	AA+	0	0
143554.SH	2018-06-26	0	0	2	0.30103	0.0472	1	1	AAA	AAA	0	0
143555.SH	2018-06-26	0	0	2	0.477121	0.0479	1	1	AAA	AAA	0	0
143561.SH	2018-06-22	0	0	2	0.477121	0.0478	1	1	AAA	AAA	0	0
143562.SH	2018-05-23	0	0	2	0.845098	0.0517	1	1	AAA	AAA	0	0
143566.SH	2018-06-25	0	0	2	0.477121	0.05	1	0	AAA	AAA	0	0
143567.SH	2018-06-26	0	0	4	0.69897	0.0534	1	1	AA+	AA+	0	0
143569.SH	2018-06-13	0	0	2	0.69897	0.054	1	1	AAA	AAA	0	0
143573.SH	2018-06-25	0	0	2	0.69897	0.049	1	1	AAA	AAA	0	0
143574.SH	2018-06-25	0	0	2	0.69897	0.051	1	1	AAA	AAA	0	0
143577.SH	2018-06-25	0	0	2	0.477121	0.053	1	1	AAA	AAA	0	0
143578.SH	2018-06-25	0	0	2	0.69897	0.055	1	1	AAA	AAA	0	0
143579.SH	2018-08-23	0	0	5	0.69897	0.0591	0	1	AA	AA	0	0
143580.SH	2018-06-27	0	0	2	0.69897	0.0484	1	1	AAA	AAA	0	0
143582.SH	2018-06-27	0	0	2	0.69897	0.0459	1	1	AAA	AAA	0	0
143585.SH	2018-06-27	0	0	2	0.69897	0.048	1	1	AAA	AAA	0	0
143587.SH	2018-06-19	0	0	2	0.477121	0.0389	1	1	AAA	AAA	0	0
143591.SH	2018-04-13	0	0	2	0.69897	0.0499	1	0	AAA	AAA	0	0
143600.SH	2018-08-21	0	0	4	0.477121	0.075	1	1	AA+	AA+	0	0
143601.SH	2018-06-14	0	0	2	0.477121	0.0455	1	1	AAA	AAA	0	0
143602.SH	2018-06-25	0	0	2	0.69897	0.045	1	1	AAA	AAA	0	0
143608.SH	2018-06-25	0	0	4	0.69897	0.057	1	0	AA+	AA+	0	0
143612.SH	2018-06-26	0	0	4	0.69897	0.0499	1	0	AA+	AA+	0	0
143614.SH	2018-06-27	0	0	5	0.477121	0.0692	1	1	AA	AA	0	0
143616.SH	2018-06-27	0	0	2	0.69897	0.0488	1	1	AAA	AAA	0	0
143617.SH	2018-01-05	0	0	4.5	0.477121	0.075	1	1	AA+	AA	0	0
143618.SH	2018-06-27	0	0	5	1	0.0766	1	1	AA	AA	0	0
143620.SH	2018-04-17	0	0	2	0.778151	0.047	1	1	AAA	AAA	0	0
143621.SH	2018-08-10	0	0	2	0.69897	0.05	1	1	AAA	AAA	0	0
143622.SH	2018-06-25	0	0	4.5	0.477121	0.072	1	1	AA	AA+	0	0
143628.SH	2018-06-20	0	0	4	0.845098	0.0657	1	0	AA+	AA+	0	0
143638.SH	2018-05-16	0	0	2	0.69897	0.0485	1	1	AAA	AAA	0	0
143639.SH	2018-05-16	0	0	2	0.845098	0.05	1	1	AAA	AAA	0	0
143643.SH	2018-05-07	0	1	2	0.477121	0.0599	1	0	AAA	AAA	0	0
143644.SH	2018-08-09	0	0	3.5	0.477121	0.068	1	1	AAA	AA	0	0
143649.SH	2018-06-01	0	0	5	0.69897	0.075	1	1	AA	AA	0	0
143650.SH	2018-07-11	0	0	2	0.69897	0.0473	1	1	AAA	AAA	0	0
143651.SH	2018-07-27	0	0	2	0.477121	0.0412	1	1	AAA	AAA	0	0
143653.SH	2018-05-09	0	0	4	0.69897	0.0518	1	0	AA+	AA+	0	0
143656.SH	2018-05-14	0	0	2	0.69897	0.051	1	1	AAA	AAA	0	0
143661.SH	2018-05-28	0	0	4	0.69897	0.0755	1	1	AA+	AA+	0	0
143663.SH	2018-05-21	0	0	2	0.69897	0.048	1	0	AAA	AAA	0	0
143666.SH	2018-07-18	0	0	3	0.69897	0.047	1	1	AAA	AA+	0	0
143668.SH	2018-05-08	0	0	5	0.69897	0.056	1	1	AA	AA	0	0
143670.SH	2018-05-25	0	0	2	0.69897	0.049	1	1	AAA	AAA	0	0
143671.SH	2018-07-20	0	0	2	0.477121	0.0458	1	1	AAA	AAA	0	0
143676.SH	2018-06-25	0	0	2	1.17609	0.0547	1	1	AAA	AAA	0	0
143680.SH	2018-05-30	0	0	4	0.69897	0.065	1	1	AA+	AA+	0	0
143682.SH	2018-06-13	0	0	2	0.69897	0.0478	1	1	AAA	AAA	0	0
143688.SH	2018-06-07	0	0	4	0.69897	0.078	1	1	AA+	AA+	0	0
143689.SH	2018-05-14	0	0	2	0.69897	0.0499	1	1	AAA	AAA	0	0
143690.SH	2018-06-06	0	0	2	0.69897	0.05	1	1	AAA	AAA	0	0
143699.SH	2018-06-20	0	0	2	0.477121	0.0472	1	1	AAA	AAA	0	0
143700.SH	2018-06-19	0	0	2	0.477121	0.0477	1	1	AAA	AAA	0	0
143701.SH	2018-06-20	0	0	4	0.477121	0.075	1	1	AA+	AA+	0	0
143704.SH	2018-06-25	0	0	2	0.477121	0.046	1	1	AAA	AAA	0	0
143705.SH	2018-06-27	0	0	2	0.69897	0.0528	1	1	AAA	AAA	0	0
143706.SH	2018-06-25	0	0	2	0.69897	0.0469	1	1	AAA	AAA	0	0
143707.SH	2018-06-25	0	0	2	0.845098	0.0489	1	1	AAA	AAA	0	0
143709.SH	2018-06-08	0	0	2	0.477121	0.0467	1	1	AAA	AAA	0	0
143724.SH	2018-07-06	0	0	2	0.477121	0.05	1	1	AAA	AAA	0	0
143727.SH	2018-07-06	0	0	2	0.69897	0.0528	1	1	AAA	AAA	0	0
143728.SH	2018-07-03	0	0	2	0.69897	0.0457	1	1	AAA	AAA	0	0
143729.SH	2018-07-03	0	0	2	0.90309	0.048	1	1	AAA	AAA	0	0
143731.SH	2018-07-03	0	0	2	0.69897	0.047	1	1	AAA	AAA	0	0
143734.SH	2018-07-03	0	0	2	0.845098	0.05	1	1	AAA	AAA	0	0
143741.SH	2018-06-07	0	1	4.5	0.477121	0.072	1	1	AA+	AA	0	0
143751.SH	2017-12-27	0	0	4	0.69897	0.0468	1	1	AA+	AA+	0	0
143760.SH	2018-08-20	0	0	4	0.477121	0.0492	1	1	AA+	AA+	0	0
143765.SH	2018-08-09	0	0	2	0.30103	0.0458	1	1	AAA	AAA	0	0
143767.SH	2018-08-29	0	1	2	0.477121	0.0368	1	1	AAA	AAA	0	0
143769.SH	2018-08-16	0	0	2	0.477121	0.043	1	1	AAA	AAA	0	0
143771.SH	2018-08-30	0	0	2	0.477121	0.0459	1	1	AAA	AAA	0	0
143772.SH	2018-08-20	0	0	2	0.477121	0.045	1	1	AAA	AAA	0	0
143779.SH	2018-08-13	0	0	2	0.69897	0.0498	1	1	AAA	AAA	0	0
143783.SH	2018-08-27	0	0	3	0.69897	0.047	1	0	AAA	AA+	0	0
143789.SH	2018-08-22	0	0	2	0.69897	0.0429	1	1	AAA	AAA	0	0
143793.SH	2018-08-09	0	0	2	0.477121	0.0435	1	1	AAA	AAA	0	0
143800.SH	2018-08-17	0	0	2	0.69897	0.0449	1	1	AAA	AAA	0	0
143804.SH	2018-09-05	0	0	2	0.477121	0.0455	1	1	AAA	AAA	0	0
143805.SH	2018-09-05	0	0	2	0.69897	0.0499	1	1	AAA	AAA	0	0
143812.SH	2018-08-17	0	1	2	0.69897	0.0489	1	1	AAA	AAA	0	0
143816.SH	2018-08-23	0	0	4	0.477121	0.069	1	1	AA+	AA+	0	0
143820.SH	2018-05-28	0	0	2	0.69897	0.0437	1	1	AAA	AAA	0	0
143823.SH	2018-08-24	0	0	2	0.477121	0.0442	1	1	AAA	AAA	0	0
143827.SH	2018-09-10	0	0	2	0.477121	0.043	1	1	AAA	AAA	0	0
143831.SH	2018-09-14	0	0	2	0.477121	0.0428	1	1	AAA	AAA	0	0
143836.SH	2018-09-14	0	0	2	0.69897	0.0422	1	1	AAA	AAA	0	0
143839.SH	2018-09-11	0	0	5	0.69897	0.075	1	1	AA	AA	0	0
143846.SH	2018-09-18	0	0	2	0.477121	0.0434	1	1	AAA	AAA	0	0
143848.SH	2018-09-26	0	0	2	0.69897	0.0435	1	1	AAA	AAA	0	0
143849.SH	2018-08-23	0	0	3	0.477121	0.055	1	1	AAA	AA+	0	0
143853.SH	2018-09-25	0	0	4	0.477121	0.075	1	1	AA+	AA+	0	0
143863.SH	2018-08-20	0	0	5	0.477121	0.068	1	1	AA	AA	0	0
143865.SH	2018-10-11	0	0	2	0.477121	0.055	1	0	AAA	AAA	0	0
143875.SH	2018-10-15	0	0	4	0.477121	0.075	1	1	AA+	AA+	0	0
143880.SH	2018-10-11	0	0	5	0.477121	0.081	1	1	AA	AA	0	0
143886.SH	2018-10-17	0	0	2	0.477121	0.0452	1	1	AAA	AAA	0	0
143887.SH	2018-10-17	0	0	2	0.69897	0.05	1	1	AAA	AAA	0	0
143897.SH	2018-10-22	0	0	2	0.69897	0.0427	1	1	AAA	AAA	0	0
143903.SH	2018-09-07	0	0	2	0.30103	0.0614	1	0	AAA	AAA	0	0
143905.SH	2018-06-27	0	0	2	0.477121	0.0499	1	1	AAA	AAA	0	0
143906.SH	2018-06-27	0	0	2	0.69897	0.052	1	1	AAA	AAA	0	0
143910.SH	2018-07-18	0	0	2	0.477121	0.0537	1	1	AAA	AAA	0	0
143911.SH	2018-06-27	0	0	2	0.477121	0.0495	1	1	AAA	AAA	0	0
143912.SH	2018-06-27	0	0	2	0.69897	0.052	1	1	AAA	AAA	0	0
143913.SH	2018-06-21	0	0	2	0.477121	0.0558	1	0	AAA	AAA	0	0
143914.SH	2018-06-21	0	0	2	0.69897	0.0578	1	0	AAA	AAA	0	0
143917.SH	2018-04-25	0	0	2	0.477121	0.0517	1	1	AAA	AAA	0	0
143920.SH	2018-06-26	0	0	2	0.477121	0.0588	1	1	AAA	AAA	0	0
143928.SH	2018-05-18	0	0	2	0.477121	0.0547	1	0	AAA	AAA	0	0
143932.SH	2018-06-26	0	0	2	0.477121	0.0598	1	1	AAA	AAA	0	0
143934.SH	2018-06-12	0	0	2	0.477121	0.0525	1	1	AAA	AAA	0	0
143935.SH	2018-06-12	0	0	2	0.69897	0.054	1	1	AAA	AAA	0	0
143941.SH	2018-07-11	0	0	2	0.477121	0.0515	1	1	AAA	AAA	0	0
143945.SH	2018-06-25	0	0	2	0.477121	0.0628	1	0	AAA	AAA	0	0
143948.SH	2018-06-22	0	0	2	0.477121	0.055	1	1	AAA	AAA	0	0
143950.SH	2018-06-22	0	0	2	0.477121	0.0549	1	1	AAA	AAA	0	0
143951.SH	2018-06-25	0	0	4	0.69897	0.0655	1	1	AA+	AA+	0	0
143952.SH	2018-05-25	0	0	4	0.477121	0.0596	1	1	AA+	AA+	0	0
143954.SH	2018-06-25	0	0	2	0.477121	0.0627	1	0	AAA	AAA	0	0
143962.SH	2018-06-25	0	0	2	0.477121	0.06	1	0	AAA	AAA	0	0
143966.SH	2018-06-12	0	0	2	0.477121	0.052	1	1	AAA	AAA	0	0
143967.SH	2018-06-12	0	0	2	0.69897	0.0529	1	1	AAA	AAA	0	0
143968.SH	2018-06-21	0	0	2	0.477121	0.061	1	0	AAA	AAA	0	0
143969.SH	2018-06-22	0	0	4	0.477121	0.061	0	0	AA+	AA+	0	0
143975.SH	2018-05-09	0	0	2	0.477121	0.0528	1	1	AAA	AAA	0	0
143976.SH	2018-06-26	0	0	2	0.477121	0.06	1	1	AAA	AAA	0	0
143984.SH	2018-05-03	0	0	2	0.477121	0.0625	1	1	AAA	AAA	0	0
143989.SH	2018-06-04	0	0	2	0.477121	0.0579	1	0	AAA	AAA	0	0
145010.SH	2018-06-22	0	0	5	0.69897	0.0464	1	1	AA	AA	0	0
145012.SH	2016-05-19	0	0	5	0.60206	0.075	1	1	AA	AA	0	0
145013.SH	2016-05-19	0	0	5	0.69897	0.067	1	1	AA	AA	0	0
145036.SH	2018-06-21	0	0	4	0.69897	0.056	1	1	AA+	AA+	0	0
145081.SH	2018-06-26	0	0	5.5	0.69897	0.049	1	1	AA	AA-	0	0
145082.SH	2018-06-21	0	0	4	0.69897	0.05	1	1	AA+	AA+	0	0
145135.SH	2018-06-28	0	2	5.5	0.477121	0.08	1	1	AA-	AA	0	1
145137.SH	2018-06-26	0	0	4	0.477121	0.07	1	1	AA+	AA+	0	0
145166.SH	2018-06-26	0	0	5	0.69897	0.044	0	1	AA	AA	0	0
145168.SH	2018-06-22	0	0	5	0.69897	0.0508	1	1	AA	AA	0	0
145173.SH	2018-06-26	0	0	5	0.477121	0.0445	1	1	AA	AA	0	0
145192.SH	2018-06-14	0	0	2	0.477121	0.0435	1	1	AAA	AAA	0	0
145201.SH	2018-06-25	0	0	6.5	0.69897	0.0599	1	1	AA-	A+	0	0
145206.SH	2018-06-21	1	2	21	0.477121	0.06	1	1	C	C	1	1
145214.SH	2018-06-27	0	1	5	0.477121	0.065	1	1	AA	AA	0	0
145228.SH	2018-08-14	0	0	5	0.477121	0.052	1	1	AA	AA	0	0
145249.SH	2018-06-26	0	0	4	0.845098	0.0518	1	0	AA+	AA+	0	0
145253.SH	2018-06-22	0	0	2	0.477121	0.065	1	1	AAA	AAA	0	0
145262.SH	2018-06-25	0	0	6.5	0.69897	0.05	1	1	AA-	A+	0	0
145276.SH	2018-06-14	0	0	6	0.477121	0.086	1	1	AA	A+	0	0
145279.SH	2018-06-27	0	1	5	0.477121	0.058	1	1	AA	AA	0	0
145307.SH	2018-06-27	0	0	5	0.69897	0.06	1	0	AA	AA	0	0
145317.SH	2018-06-26	0	0	5.5	0.477121	0.07	1	1	AA	AA-	0	0
145320.SH	2018-06-14	0	1	5	0.477121	0.055	1	1	AA	AA	0	0
145332.SH	2018-06-14	0	1	5	0.477121	0.057	1	1	AA	AA	0	0
145333.SH	2018-06-25	0	0	6.5	0.69897	0.05	1	1	AA-	A+	0	0
145334.SH	2018-06-22	0	0	5	0.477121	0.06	1	1	AA	AA	0	0
145350.SH	2018-06-14	0	1	5	0.477121	0.0598	1	1	AA	AA	0	0
145374.SH	2018-06-14	0	0	6	0.477121	0.086	1	1	AA	A+	0	0
145376.SH	2018-06-22	0	0	2	0.477121	0.07	1	1	AAA	AAA	0	0
145377.SH	2017-10-18	0	0	6.5	0.477121	0.075	1	1	AA	A	0	0
145394.SH	2018-06-26	0	0	5	0.69897	0.0608	1	1	AA	AA	0	0
145415.SH	2018-06-26	0	0	4	0.477121	0.065	1	1	AA+	AA+	0	0
145427.SH	2018-06-22	0	0	2	0.477121	0.069	1	1	AAA	AAA	0	0
145440.SH	2018-06-26	0	0	5	0.69897	0.06	1	1	AA	AA	0	0
145452.SH	2018-06-15	0	0	4	0.69897	0.0548	1	1	AA+	AA+	0	0
145462.SH	2018-06-27	0	1	4	0.69897	0.0575	1	1	AA+	AA+	1	0
145470.SH	2018-06-22	0	0	5	0.69897	0.058	1	1	AA	AA	0	0
145488.SH	2018-06-21	0	0	6.5	0.69897	0.067	1	1	AA	A	0	0
145489.SH	2018-06-19	0	0	5	0.69897	0.06	1	1	AA	AA	0	0
145490.SH	2018-06-22	0	0	5	0.30103	0.072	1	0	AA	AA	0	0
145496.SH	2017-06-23	0	0	5	0.69897	0.065	1	1	AA	AA	0	0
145511.SH	2018-06-26	0	0	4	0.69897	0.063	1	1	AA+	AA+	0	0
145523.SH	2018-05-28	0	0	2	0.477121	0.055	1	1	AAA	AAA	0	0
145525.SH	2018-06-26	0	0	5	0.69897	0.063	1	1	AA	AA	0	0
145541.SH	2018-06-12	0	0	5	0.60206	0.069	1	1	AA	AA	0	0
145564.SH	2018-06-26	0	0	5	0.69897	0.063	1	1	AA	AA	0	0
145584.SH	2018-06-26	0	0	4	0.69897	0.057	1	1	AA+	AA+	0	0
145585.SH	2018-06-26	0	0	4	0.477121	0.0553	1	1	AA+	AA+	0	0
145597.SH	2018-07-03	0	0	4	0.69897	0.075	1	1	AA+	AA+	0	0
145602.SH	2018-06-22	0	0	4.5	0.477121	0.0815	1	1	AA	AA+	0	0
145604.SH	2018-06-22	0	0	5	0.69897	0.0649	1	0	AA	AA	0	0
145605.SH	2018-06-25	0	0	4	0.477121	0.07	1	1	AA+	AA+	0	0
145606.SH	2018-06-22	0	0	4.5	0.477121	0.085	1	1	AA	AA+	0	0
145619.SH	2018-06-27	0	0	4	0.69897	0.058	0	0	AA+	AA+	0	0
145625.SH	2018-04-20	0	0	2	0.477121	0.052	1	1	AAA	AAA	0	0
145629.SH	2018-04-20	0	0	2	0.69897	0.053	1	1	AAA	AAA	0	0
145637.SH	2018-06-21	0	0	4	0.69897	0.065	1	1	AA+	AA+	0	0
145638.SH	2018-06-26	0	0	5	0.69897	0.07	1	1	AA	AA	0	0
145643.SH	2018-05-18	0	0	2	0.69897	0.053	1	0	AAA	AAA	0	0
145651.SH	2018-10-31	0	0	5	0.477121	0.078	1	1	AA	AA	0	0
145674.SH	2018-06-22	0	0	5	0.69897	0.068	1	1	AA	AA	0	0
145686.SH	2018-06-25	0	0	5	0.69897	0.075	0	1	AA	AA	0	0
145691.SH	2017-07-07	0	0	6	0.69897	0.068	1	1	AA-	AA-	0	0
145699.SH	2018-06-22	0	0	5	0.30103	0.075	1	0	AA	AA	0	0
145700.SH	2018-06-12	0	0	5	0.477121	0.075	1	1	AA	AA	0	0
145704.SH	2018-06-15	0	0	2	0.477121	0.0555	0	0	AAA	AAA	0	0
145706.SH	2018-06-12	0	0	5	0.60206	0.069	1	1	AA	AA	0	0
145707.SH	2018-05-22	0	0	4	0.60206	0.062	1	1	AA+	AA+	0	0
145716.SH	2018-05-18	0	0	2	0.69897	0.0556	1	0	AAA	AAA	0	0
145729.SH	2018-06-22	0	0	4	0.69897	0.061	1	1	AA+	AA+	0	0
145743.SH	2017-11-27	0	0	5	0.477121	0.075	1	1	AA	AA	0	0
145748.SH	2017-08-10	0	0	5	0.69897	0.065	1	1	AA	AA	0	0
145749.SH	2018-06-04	0	0	2	0.477121	0.0535	1	1	AAA	AAA	0	0
145760.SH	2018-05-22	0	0	4	0.69897	0.066	1	1	AA+	AA+	0	0
145761.SH	2018-07-03	0	0	4	0.69897	0.073	1	1	AA+	AA+	0	0
145765.SH	2018-06-25	0	0	5	0.69897	0.073	0	1	AA	AA	0	0
145767.SH	2018-06-27	0	0	5	0.477121	0.075	1	1	AA	AA	0	0
145770.SH	2018-10-31	0	0	5	0.477121	0.075	1	1	AA	AA	0	0
145780.SH	2018-06-26	0	0	5	0.69897	0.075	1	1	AA	AA	0	0
145782.SH	2018-06-04	0	1	4	0.477121	0.0775	0	1	AA+	AA+	1	0
145783.SH	2018-06-04	0	1	4	0.69897	0.082	0	1	AA+	AA+	1	0
145793.SH	2018-05-18	0	0	2	0.69897	0.0545	1	0	AAA	AAA	0	0
145806.SH	2018-06-22	0	0	2	0.477121	0.06	1	1	AAA	AAA	0	0
145817.SH	2018-06-22	0	0	5	0.69897	0.067	1	1	AA	AA	0	0
145822.SH	2018-06-21	0	0	6.5	0.69897	0.067	1	1	AA	A	0	0
145823.SH	2018-07-03	0	0	4	0.69897	0.073	1	1	AA+	AA+	0	0
145826.SH	2017-10-18	0	0	6.5	0.477121	0.075	1	1	AA	A	0	0
145830.SH	2017-08-24	0	0	5	0.69897	0.058	1	1	AA	AA	0	0
145841.SH	2018-07-03	0	0	4	0.69897	0.073	1	1	AA+	AA+	0	0
145858.SH	2018-06-22	0	0	5	0.69897	0.07	1	1	AA	AA	0	0
145860.SH	2018-06-04	0	0	2	0.477121	0.053	1	1	AAA	AAA	0	0
145877.SH	2018-06-19	0	0	5	0.69897	0.0617	1	1	AA	AA	0	0
145878.SH	2018-07-03	0	0	4	0.69897	0.073	1	1	AA+	AA+	0	0
150005.SH	2018-06-22	0	1	2	0.477121	0.061	1	1	AAA	AAA	0	0
150009.SH	2018-06-22	0	0	4	0.69897	0.063	1	1	AA+	AA+	0	0
150011.SH	2018-06-22	0	0	4	0.69897	0.0635	1	1	AA+	AA+	0	0
150022.SH	2018-06-29	0	0	6	0.477121	0.07	0	1	AA-	AA-	0	0
150048.SH	2018-10-24	0	2	21	0.30103	0.075	1	1	C	C	0	1
150049.SH	2018-06-27	0	0	6	0.69897	0.065	1	1	AA-	AA-	0	0
150053.SH	2017-04-05	0	0	5	0.69897	0.078	1	1	AA	AA	0	0
150070.SH	2018-06-22	0	0	4	0.69897	0.068	1	1	AA+	AA+	0	0
150079.SH	2018-06-20	0	0	5	0.69897	0.075	1	1	AA	AA	0	0
150084.SH	2018-06-20	0	1	4	0.477121	0.069	1	1	AA+	AA+	0	0
150099.SH	2018-06-25	0	1	5	0.30103	0.078	1	1	AA	AA	0	0
150129.SH	2018-06-14	0	0	5	0.69897	0.07	1	1	AA	AA	0	0
150136.SH	2018-06-22	0	0	5	0.69897	0.07	0	1	AA	AA	0	0
150160.SH	2018-06-26	0	0	4	0.69897	0.07	1	0	AA+	AA+	0	0
150170.SH	2018-05-22	0	0	4	0.69897	0.074	1	1	AA+	AA+	0	0
150172.SH	2018-06-29	0	0	5.5	0	0.075	1	1	AA	AA-	0	0
150199.SH	2018-06-15	0	0	4	0.69897	0.06	1	1	AA+	AA+	0	0
150222.SH	2018-05-22	0	0	4	0.477121	0.074	1	1	AA+	AA+	0	0
150225.SH	2018-06-22	0	1	2	0.477121	0.06	1	1	AAA	AAA	0	0
150241.SH	2018-06-25	0	0	5	0.69897	0.072	0	1	AA	AA	0	0
150249.SH	2018-06-25	0	0	3	0.69897	0.072	1	1	AA+	AAA	0	0
150264.SH	2018-06-14	0	0	5	0.69897	0.0688	1	1	AA	AA	0	0
150268.SH	2018-06-25	0	0	5.5	0.69897	0.07	1	1	AA	AA-	0	0
150272.SH	2018-06-27	0	0	5	0.69897	0.0775	1	0	AA	AA	0	0
150290.SH	2018-06-22	0	0	4.5	0.69897	0.0677	1	0	AA+	AA	0	0
150291.SH	2018-04-10	0	0	4	0.69897	0.0598	1	1	AA+	AA+	0	0
150292.SH	2018-06-28	0	0	5	0.69897	0.0745	1	0	AA	AA	0	0
150293.SH	2018-05-18	0	0	2	0.477121	0.0629	1	0	AAA	AAA	0	0
150295.SH	2018-06-21	0	0	5	0.477121	0.075	1	0	AA	AA	0	0
150299.SH	2018-06-20	0	0	5	0.60206	0.075	1	1	AA	AA	0	0
150325.SH	2018-06-26	0	0	4	0.69897	0.063	1	0	AA+	AA+	0	0
150326.SH	2018-06-26	0	0	4	0.69897	0.0595	1	0	AA+	AA+	0	0
150395.SH	2018-05-02	0	0	2	0.69897	0.06	1	0	AAA	AAA	0	0
150403.SH	2018-06-14	0	0	5	0.69897	0.0699	1	1	AA	AA	0	0
150426.SH	2018-07-26	0	0	5	0.477121	0.085	1	0	AA	AA	0	0
150454.SH	2018-08-07	0	0	4	0.845098	0.07	1	1	AA+	AA+	0	0
150460.SH	2018-05-21	0	0	2	0.69897	0.065	0	1	AAA	AAA	0	0
150467.SH	2018-05-30	0	0	2	0.69897	0.062	1	0	AAA	AAA	0	0
150477.SH	2018-06-06	0	0	5	0.69897	0.072	1	1	AA	AA	0	0
150499.SH	2018-06-12	0	0	4	0.69897	0.063	1	1	AA+	AA+	0	0
150500.SH	2018-07-06	0	0	5	0.69897	0.08	1	0	AA	AA	0	0
150505.SH	2018-06-20	0	0	5	0.477121	0.08	1	0	AA	AA	0	0
150509.SH	2018-09-04	0	0	2	0.477121	0.0608	1	0	AAA	AAA	0	0
150530.SH	2018-07-27	0	0	6	0.69897	0.075	1	1	AA	A+	0	0
150546.SH	2018-06-27	0	0	2	0.477121	0.0599	1	0	AAA	AAA	0	0
150550.SH	2018-06-06	0	0	5	0.69897	0.075	1	1	AA	AA	0	0
150554.SH	2018-07-11	0	0	5	0.477121	0.075	1	1	AA	AA	0	0
150561.SH	2018-05-22	0	0	2	0.477121	0.06	1	1	AAA	AAA	0	0
150562.SH	2018-05-22	0	0	2	0.69897	0.0619	1	1	AAA	AAA	0	0
150564.SH	2018-06-27	0	0	4	0.69897	0.062	1	1	AA+	AA+	0	0
150565.SH	2018-06-27	0	0	4	0.69897	0.067	1	1	AA+	AA+	0	0
150575.SH	2018-07-20	0	0	2	0.30103	0.0523	1	1	AAA	AAA	0	0
150587.SH	2018-07-26	0	0	2	0.69897	0.05	1	1	AAA	AAA	0	0
150588.SH	2018-08-02	0	0	5	0.477121	0.08	1	0	AA	AA	0	0
150597.SH	2018-05-15	0	0	5	0.477121	0.085	1	1	AA	AA	0	0
150601.SH	2018-07-26	0	0	5	0.477121	0.085	1	0	AA	AA	0	0
150607.SH	2018-08-07	0	0	2	0.477121	0.0545	1	1	AAA	AAA	0	0
150609.SH	2018-07-20	0	0	4	0.69897	0.077	1	1	AA+	AA+	0	0
150629.SH	2018-08-21	0	0	5	0.477121	0.08	1	0	AA	AA	0	0
150630.SH	2018-08-07	0	0	2	0.477121	0.0629	0	1	AAA	AAA	0	0
150632.SH	2018-06-29	0	0	4	0.477121	0.084	1	1	AA+	AA+	0	0
150641.SH	2018-06-06	0	0	5	0.477121	0.0639	1	1	AA	AA	0	0
150670.SH	2018-08-01	0	0	5	0.477121	0.078	1	1	AA	AA	0	0
150675.SH	2018-09-03	0	0	4	0.477121	0.0573	1	1	AA+	AA+	0	0
150679.SH	2018-07-13	0	0	5	0.69897	0.075	0	1	AA	AA	0	0
150687.SH	2018-09-19	0	0	5	0.69897	0.066	1	1	AA	AA	0	0
150690.SH	2018-06-13	0	0	5	0.69897	0.066	1	1	AA	AA	0	0
150708.SH	2018-09-06	0	0	5	0.477121	0.085	1	1	AA	AA	0	0
150709.SH	2018-09-13	0	0	2	0.477121	0.06	0	1	AAA	AAA	0	0
150715.SH	2018-09-17	0	0	2	0.477121	0.0523	1	1	AAA	AAA	0	0
150737.SH	2018-09-28	0	0	4	0.69897	0.061	1	1	AA+	AA+	0	0
150755.SH	2018-10-15	0	0	4	0.477121	0.084	1	1	AA+	AA+	0	0
150768.SH	2018-09-27	0	0	2	0.477121	0.0595	1	0	AAA	AAA	0	0
150800.SH	2018-10-23	0	0	2	0.477121	0.062	1	1	AAA	AAA	0	0
150801.SH	2018-10-15	0	0	4	0.477121	0.064	1	1	AA+	AA+	0	0
150838.SH	2018-10-29	0	1	2	0.69897	0.067	1	1	AAA	AAA	0	0
150839.SH	2018-11-09	0	0	4.5	0.477121	0.06	1	1	AA+	AA	0	0
150846.SH	2018-10-25	0	0	4	0.69897	0.05	1	1	AA+	AA+	0	0
150854.SH	2018-11-09	0	0	3	0.477121	0.0498	1	1	AAA	AA+	0	0
155005.SH	2018-10-26	0	0	5.5	0.477121	0.075	1	1	AA	AA-	0	0
155014.SH	2018-07-19	0	0	5.5	0.30103	0.047	1	1	AA+	A+	0	0
155018.SH	2018-10-31	0	0	2	0.69897	0.0399	1	1	AAA	AAA	0	0
155019.SH	2018-08-24	0	0	3	0.69897	0.0448	0	0	AAA	AA+	0	0
155025.SH	2018-11-02	0	0	2	0.477121	0.0402	1	0	AAA	AAA	0	0
155032.SH	2018-11-07	0	0	2	0.477121	0.0419	1	1	AAA	AAA	0	0
155033.SH	2018-11-07	0	0	2	0.69897	0.045	1	1	AAA	AAA	0	0
q12021001.SH	2011-08-01	0	0	5	0.69897	0	1	1	AA	AA	0	0
112027.SZ	2018-06-07	0	0	4	1	0.0539	1	1	AA+	AA+	0	0
112027.SZ	2016-05-26	0	0	4	1	0.0539	1	1	AA+	AA+	0	0
112034.SZ	2018-07-16	0	0	4	0.90309	0.062	1	1	AA+	AA+	0	0
112121.SZ	2018-05-24	0	1	6	0.845098	0.0738	1	1	AA	A+	0	0
112121.SZ	2018-10-26	0	1	6	0.845098	0.0738	1	1	AA	A+	0	0
112123.SZ	2018-06-22	0	0	4.5	0.845098	0.055	1	1	AA+	AA	0	0
112123.SZ	2018-05-17	0	0	4.5	0.845098	0.055	1	1	AA+	AA	0	0
112128.SZ	2018-06-19	0	0	4.5	0.845098	0.057	1	1	AA+	AA	0	0
112140.SZ	2018-05-30	0	1	5.5	0.845098	0.0578	1	1	AA	AA-	1	0
112143.SZ	2018-05-25	0	0	5.5	0.778151	0.055	1	1	AA	AA-	0	0
112143.SZ	2014-05-21	0	0	5.5	0.778151	0.055	1	1	AA	AA-	0	0
112154.SZ	2018-06-20	0	1	2	0.845098	0.057	1	1	AAA	AAA	0	0
112154.SZ	2016-04-07	0	1	2	0.845098	0.057	1	1	AAA	AAA	0	0
112203.SZ	2018-05-29	0	0	4	0.69897	0.0724	1	1	AA+	AA+	0	0
112203.SZ	2018-05-29	0	0	4	0.69897	0.0724	0	1	AA+	AA+	0	0
112203.SZ	2018-06-22	0	0	4	0.69897	0.0724	1	1	AA+	AA+	0	0
112211.SZ	2018-06-22	0	0	5	0.69897	0.078	0	1	AA	AA	0	0
112211.SZ	2017-08-07	0	0	5	0.69897	0.078	1	1	AA	AA	0	0
112215.SZ	2018-06-14	0	0	5	0.69897	0.072	1	1	AA	AA	0	0
112216.SZ	2018-06-15	0	1	5	0.69897	0.082	1	1	AA	AA	1	0
112216.SZ	2017-08-14	0	1	5	0.69897	0.082	1	1	AA	AA	1	0
112220.SZ	2018-08-13	0	0	5	0.69897	0.092	0	1	AA	AA	0	0
112220.SZ	2018-06-11	0	0	5	0.69897	0.092	1	1	AA	AA	0	0
112221.SZ	2018-06-12	0	0	5.5	0.69897	0.074	1	1	AA	AA-	0	0
112223.SZ	2018-04-28	0	0	5.5	0.69897	0.0685	1	1	AA	AA-	0	0
112223.SZ	2013-07-25	0	0	5.5	0.69897	0.0685	1	1	AA	AA-	0	0
112231.SZ	2018-06-12	0	0	5	0.69897	0.0755	1	1	AA	AA	0	0
112235.SZ	2018-08-13	0	0	5	0.69897	0.075	0	1	AA	AA	0	0
112235.SZ	2018-06-11	0	0	5	0.69897	0.075	1	1	AA	AA	0	0
112241.SZ	2018-08-23	0	0	4.5	0.69897	0.072	1	1	AA+	AA	0	0
112241.SZ	2018-05-11	0	0	4.5	0.69897	0.072	1	1	AA+	AA	0	0
112242.SZ	2018-05-15	0	1	5	0.69897	0.068	1	1	AA	AA	1	0
112243.SZ	2018-07-20	0	1	4	0.69897	0.068	0	1	AA+	AA+	1	0
112245.SZ	2018-06-22	0	1	4	0.69897	0.059	0	1	AA+	AA+	1	0
112245.SZ	2016-07-26	0	1	4	0.69897	0.059	1	1	AA+	AA+	1	0
112252.SZ	2018-08-13	0	0	2	0.69897	0.046	0	1	AAA	AAA	0	0
112252.SZ	2018-04-28	0	0	2	0.69897	0.046	1	1	AAA	AAA	0	0
112268.SZ	2018-06-21	0	1	4	0.69897	0.07	1	1	AA+	AA+	1	0
112268.SZ	2018-10-15	0	1	4	0.69897	0.07	1	1	AA+	AA+	1	0
112273.SZ	2018-06-08	0	0	2	0.778151	0.0474	0	1	AAA	AAA	0	0
112273.SZ	2018-03-23	0	0	2	0.778151	0.0474	1	1	AAA	AAA	0	0
112274.SZ	2018-06-08	0	0	2	1	0.042	0	1	AAA	AAA	0	0
112274.SZ	2018-03-23	0	0	2	1	0.042	1	1	AAA	AAA	0	0
112275.SZ	2018-06-22	0	0	5	0.69897	0.0695	0	1	AA	AA	0	0
112275.SZ	2017-08-07	0	0	5	0.69897	0.0695	1	1	AA	AA	0	0
112276.SZ	2018-08-27	1	2	21	0.69897	0.06	1	1	C	C	0	1
112276.SZ	2018-08-27	1	2	21	0.69897	0.06	0	1	C	C	0	1
112276.SZ	2016-07-26	1	2	14	0.69897	0.06	1	1	C	C	0	1
112277.SZ	2018-06-08	0	0	2	0.845098	0.0424	0	1	AAA	AAA	0	0
112277.SZ	2018-03-23	0	0	2	0.845098	0.0424	1	1	AAA	AAA	0	0
112279.SZ	2018-10-18	0	1	2	0.69897	0.0562	1	0	AAA	AAA	1	0
112279.SZ	2018-06-19	0	1	2	0.69897	0.0562	1	0	AAA	AAA	1	0
112280.SZ	2018-06-21	0	1	4	0.69897	0.0578	1	1	AA+	AA+	1	0
112280.SZ	2018-10-15	0	1	4	0.69897	0.0578	1	1	AA+	AA+	1	0
112284.SZ	2018-10-18	0	1	2	0.69897	0.055	1	0	AAA	AAA	1	0
112284.SZ	2018-06-19	0	1	2	0.69897	0.055	1	0	AAA	AAA	1	0
112289.SZ	2018-06-22	0	1	4	0.69897	0.04	0	1	AA+	AA+	1	0
112289.SZ	2016-07-26	0	1	4	0.69897	0.04	1	1	AA+	AA+	1	0
112300.SZ	2018-08-13	0	0	5	0.69897	0.0498	1	1	AA	AA	0	0
112300.SZ	2017-03-28	0	0	5	0.69897	0.0498	1	1	AA	AA	0	0
112309.SZ	2018-08-03	0	0	4.5	0.69897	0.0729	1	1	AA+	AA	0	0
112312.SZ	2018-06-26	0	1	2	0.69897	0.0354	1	1	AAA	AAA	0	0
112312.SZ	2016-01-21	0	1	2	0.69897	0.0354	1	1	AAA	AAA	0	0
112315.SZ	2018-07-26	0	1	4	0.69897	0.062	0	1	AA+	AA+	1	0
112316.SZ	2018-06-27	0	1	5	0.69897	0.0558	0	1	AA	AA	1	0
112324.SZ	2018-05-23	0	0	6	0.69897	0.043	1	1	AA	A+	0	0
112331.SZ	2018-06-27	0	1	5.5	0.69897	0.068	1	1	AA	AA-	0	0
112333.SZ	2018-04-27	0	1	2	0.477121	0.068	1	1	AAA	AAA	1	0
112333.SZ	2014-11-27	0	1	2	0.477121	0.068	1	1	AAA	AAA	1	0
112335.SZ	2018-07-30	0	0	4	0.69897	0.06	1	1	AA+	AA+	0	0
112341.SZ	2018-07-26	0	1	4	0.69897	0.06	0	1	AA+	AA+	1	0
112342.SZ	2018-08-30	0	0	2	0.69897	0.0355	0	1	AAA	AAA	0	0
112342.SZ	2015-06-23	0	0	2	0.69897	0.0355	1	1	AAA	AAA	0	0
112343.SZ	2018-06-25	0	0	4	0.69897	0.0427	0	1	AA+	AA+	0	0
112343.SZ	2015-07-03	0	0	4	0.69897	0.0427	1	1	AA+	AA+	0	0
112344.SZ	2018-06-25	0	0	4	0.69897	0.0483	0	1	AA+	AA+	0	0
112344.SZ	2015-07-03	0	0	4	0.69897	0.0483	1	1	AA+	AA+	0	0
112346.SZ	2018-06-26	0	0	5	0.69897	0.0528	1	1	AA	AA	0	0
112347.SZ	2018-06-26	0	0	5	0.69897	0.0611	1	1	AA	AA	0	0
112350.SZ	2018-06-20	0	1	5.5	0.69897	0.0478	1	1	AA	AA-	0	0
112352.SZ	2018-08-09	0	0	2	0.477121	0.0308	1	1	AAA	AAA	0	0
112352.SZ	2018-06-05	0	0	2	0.477121	0.0308	1	1	AAA	AAA	0	0
112353.SZ	2018-08-09	0	0	2	0.69897	0.0356	1	1	AAA	AAA	0	0
112353.SZ	2018-06-05	0	0	2	0.69897	0.0356	1	1	AAA	AAA	0	0
112357.SZ	2018-07-30	0	0	4	0.69897	0.064	1	1	AA+	AA+	0	0
112359.SZ	2018-06-25	0	0	4	0.69897	0.042	0	1	AA+	AA+	0	0
112359.SZ	2015-07-03	0	0	4	0.69897	0.042	1	1	AA+	AA+	0	0
112361.SZ	2018-04-27	0	1	2	0.477121	0.068	1	1	AAA	AAA	1	0
112361.SZ	2014-11-27	0	1	2	0.477121	0.068	1	1	AAA	AAA	1	0
112365.SZ	2018-07-20	0	1	2	0.845098	0.035	0	1	AAA	AAA	1	0
112365.SZ	2018-10-08	0	1	2	0.845098	0.035	1	1	AAA	AAA	1	0
112371.SZ	2018-06-20	0	1	5.5	0.477121	0.047	0	1	AA+	A+	1	0
112371.SZ	2018-04-12	0	1	5.5	0.477121	0.047	1	1	AA+	A+	1	0
112372.SZ	2018-06-19	0	0	5	0.69897	0.0598	0	1	AA	AA	0	0
112378.SZ	2018-06-27	0	0	5	0.69897	0.07	1	0	AA	AA	0	0
112382.SZ	2018-05-24	0	0	5	0.69897	0.048	1	1	AA	AA	0	0
112382.SZ	2017-06-09	0	0	5	0.69897	0.048	1	1	AA	AA	0	0
112384.SZ	2018-06-25	0	0	5	0.69897	0.0428	1	1	AA	AA	0	0
112384.SZ	2014-10-23	0	0	5	0.69897	0.0428	1	1	AA	AA	0	0
112399.SZ	2018-06-06	1	2	21	0.69897	0.068	1	1	C	C	0	1
112401.SZ	2018-06-01	0	0	6	0.60206	0.07	1	1	AA	A+	0	0
112401.SZ	2017-07-24	0	0	6	0.60206	0.07	1	1	AA	A+	0	0
112403.SZ	2018-07-05	0	0	4.5	0.845098	0.04	0	1	AA+	AA	0	0
112403.SZ	2018-06-08	0	0	4.5	0.845098	0.04	1	1	AA+	AA	0	0
112408.SZ	2018-06-07	0	0	4	0.69897	0.0475	1	1	AA+	AA+	0	0
112408.SZ	2016-05-26	0	0	4	0.69897	0.0475	1	1	AA+	AA+	0	0
112409.SZ	2018-08-09	0	0	2	0.69897	0.035	1	1	AAA	AAA	0	0
112409.SZ	2018-06-05	0	0	2	0.69897	0.035	1	1	AAA	AAA	0	0
112414.SZ	2018-06-15	0	1	6	0.477121	0.0529	1	1	AA	A+	1	0
112419.SZ	2018-06-19	0	0	2	0.477121	0.0479	0	1	AAA	AAA	0	0
112419.SZ	2018-03-20	0	0	2	0.477121	0.0479	1	1	AAA	AAA	0	0
112422.SZ	2018-06-01	0	2	7.5	0.477121	0.06	1	1	AA	BBB+	1	0
112423.SZ	2018-06-25	0	1	4	0.69897	0.042	0	1	AA+	AA+	1	0
112423.SZ	2016-04-21	0	1	4	0.69897	0.042	1	1	AA+	AA+	1	0
112425.SZ	2018-06-19	0	0	2	0.477121	0.0356	0	1	AAA	AAA	0	0
112425.SZ	2018-03-20	0	0	2	0.477121	0.0356	1	1	AAA	AAA	0	0
112430.SZ	2018-07-26	0	0	4	0.69897	0.0525	0	1	AA+	AA+	0	0
112439.SZ	2018-07-25	0	0	5	0.69897	0.0395	0	1	AA	AA	0	0
112439.SZ	2018-04-23	0	0	5	0.69897	0.0395	1	1	AA	AA	0	0
112440.SZ	2018-06-23	0	0	4.5	0.69897	0.0498	1	0	AA	AA+	0	0
112449.SZ	2018-06-19	0	0	5	0.69897	0.0585	0	1	AA	AA	0	0
112451.SZ	2018-05-25	0	0	8	0.69897	0.04	1	1	AA	BBB	0	0
112451.SZ	2017-07-25	0	0	8	0.69897	0.04	1	1	AA	BBB	0	0
112455.SZ	2018-06-08	0	0	2	0.69897	0.029	0	1	AAA	AAA	0	0
112455.SZ	2018-03-23	0	0	2	0.69897	0.029	1	1	AAA	AAA	0	0
112456.SZ	2018-06-08	0	0	2	0.845098	0.032	0	1	AAA	AAA	0	0
112456.SZ	2018-03-23	0	0	2	0.845098	0.032	1	1	AAA	AAA	0	0
112457.SZ	2018-06-25	0	0	4	0.845098	0.04	0	1	AA+	AA+	0	0
112457.SZ	2015-07-03	0	0	4	0.845098	0.04	1	1	AA+	AA+	0	0
112459.SZ	2018-10-26	0	0	4	0.69897	0.038	1	1	AA+	AA+	0	0
112459.SZ	2017-07-24	0	0	4	0.69897	0.038	1	1	AA+	AA+	0	0
112462.SZ	2018-06-26	0	1	2	0.69897	0.031	1	1	AAA	AAA	0	0
112462.SZ	2016-01-21	0	1	2	0.69897	0.031	1	1	AAA	AAA	0	0
112471.SZ	2018-06-27	0	1	5.5	0.69897	0.062	1	1	AA	AA-	0	0
112472.SZ	2018-06-11	0	0	6	0.69897	0.04	1	1	AA	A+	0	0
112474.SZ	2018-06-25	0	0	5.5	0.69897	0.052	1	1	AA	AA-	0	0
112475.SZ	2018-06-26	0	1	5	0.477121	0.065	0	1	AA+	AA-	1	0
112475.SZ	2018-06-15	0	1	5	0.477121	0.065	1	1	AA+	AA-	1	0
112476.SZ	2018-08-13	0	0	2	0.69897	0.0307	0	1	AAA	AAA	0	0
112476.SZ	2018-04-28	0	0	2	0.69897	0.0307	1	1	AAA	AAA	0	0
112483.SZ	2018-07-25	0	0	4	0.69897	0.0373	0	1	AA+	AA+	0	0
112487.SZ	2018-06-21	0	1	4	0.477121	0.047	1	1	AA+	AA+	1	0
112487.SZ	2017-11-17	0	1	4	0.477121	0.047	1	1	AA+	AA+	1	0
112491.SZ	2018-07-25	0	0	4	0.69897	0.0414	0	1	AA+	AA+	0	0
112500.SZ	2018-09-19	0	0	5	0.69897	0.0505	0	1	AA	AA	0	0
112502.SZ	2018-10-15	0	0	4	0.69897	0.0489	1	1	AA+	AA+	0	0
112502.SZ	2017-07-18	0	0	4	0.69897	0.0489	1	1	AA+	AA+	0	0
112506.SZ	2018-06-08	0	0	2	0.69897	0.046	1	1	AAA	AAA	0	0
112506.SZ	2017-07-03	0	0	2	0.69897	0.046	1	1	AAA	AAA	0	0
112511.SZ	2018-06-26	0	0	5	0.69897	0.06	1	1	AA	AA	0	0
112511.SZ	2018-06-20	0	0	5	0.69897	0.06	1	1	AA	AA	0	0
112512.SZ	2018-05-15	0	0	5.5	0.69897	0.0542	1	1	AA	AA-	0	0
112517.SZ	2018-06-25	0	0	5.5	0.69897	0.062	1	1	AA	AA-	0	0
112518.SZ	2018-08-09	0	0	2	0.69897	0.048	1	1	AAA	AAA	0	0
112518.SZ	2018-06-05	0	0	2	0.69897	0.048	1	1	AAA	AAA	0	0
112523.SZ	2018-06-25	0	1	4	0.845098	0.0593	0	1	AA+	AA+	1	0
112523.SZ	2016-04-21	0	1	4	0.845098	0.0593	1	1	AA+	AA+	1	0
112525.SZ	2018-11-02	0	0	6	0.477121	0.068	1	1	AA	A+	0	0
112525.SZ	2017-06-26	0	0	6	0.477121	0.068	1	1	AA	A+	0	0
112528.SZ	2018-06-15	0	0	5	0.477121	0.0605	1	1	AA	AA	0	0
112528.SZ	2017-08-14	0	0	5	0.477121	0.0605	1	1	AA	AA	0	0
112533.SZ	2018-06-22	0	0	5	0.69897	0.07	0	1	AA	AA	0	0
112533.SZ	2016-07-07	0	0	5	0.69897	0.07	1	1	AA	AA	0	0
112535.SZ	2018-10-17	0	0	5	0.477121	0.0648	1	1	AA	AA	0	0
112535.SZ	2018-07-06	0	0	5	0.477121	0.0648	1	1	AA	AA	0	0
112539.SZ	2018-06-08	0	0	2	0.69897	0.0487	1	1	AAA	AAA	0	0
112539.SZ	2017-07-03	0	0	2	0.69897	0.0487	1	1	AAA	AAA	0	0
112541.SZ	2018-06-11	0	0	7.5	0.477121	0.0745	1	1	AA	BBB+	0	0
112541.SZ	2017-05-24	0	0	7.5	0.477121	0.0745	1	1	AA	BBB+	0	0
112542.SZ	2018-08-09	0	0	2	0.69897	0.0493	1	1	AAA	AAA	0	0
112542.SZ	2018-06-05	0	0	2	0.69897	0.0493	1	1	AAA	AAA	0	0
112545.SZ	2018-07-20	0	0	5	0.477121	0.068	0	1	AA	AA	0	0
112545.SZ	2017-07-11	0	0	5	0.477121	0.068	1	1	AA	AA	0	0
112550.SZ	2018-10-15	0	0	4	0.477121	0.0538	1	1	AA+	AA+	0	0
112550.SZ	2017-07-18	0	0	4	0.477121	0.0538	1	1	AA+	AA+	0	0
112551.SZ	2018-06-25	0	0	5.5	0.69897	0.075	1	1	AA	AA-	0	0
112552.SZ	2018-08-30	0	0	2	0.477121	0.053	0	1	AAA	AAA	0	0
112552.SZ	2015-06-23	0	0	2	0.477121	0.053	1	1	AAA	AAA	0	0
112554.SZ	2018-07-25	0	0	5	0.69897	0.069	0	1	AA	AA	0	0
112554.SZ	2016-09-08	0	0	5	0.69897	0.069	1	1	AA	AA	0	0
112555.SZ	2018-06-01	0	0	6	0.69897	0.0672	1	1	AA	A+	0	0
112555.SZ	2017-07-24	0	0	6	0.69897	0.0672	1	1	AA	A+	0	0
112562.SZ	2018-07-10	0	0	2	0.69897	0.0478	0	1	AAA	AAA	0	0
112562.SZ	2018-07-16	0	0	2	0.69897	0.0478	1	1	AAA	AAA	0	0
112563.SZ	2018-07-10	0	0	2	1	0.0498	0	1	AAA	AAA	0	0
112563.SZ	2018-07-16	0	0	2	1	0.0498	1	1	AAA	AAA	0	0
112564.SZ	2018-07-20	0	0	2	0.845098	0.0497	0	1	AAA	AAA	0	0
112564.SZ	2018-10-08	0	0	2	0.845098	0.0497	1	1	AAA	AAA	0	0
112568.SZ	2018-06-15	0	0	5	0.477121	0.058	1	1	AA	AA	0	0
112568.SZ	2017-08-14	0	0	5	0.477121	0.058	1	1	AA	AA	0	0
112569.SZ	2018-06-15	0	1	5	0.477121	0.061	1	1	AA	AA	1	0
112569.SZ	2017-08-14	0	1	5	0.477121	0.061	1	1	AA	AA	1	0
112573.SZ	2018-06-20	0	0	3	0.69897	0.049	1	1	AAA	AA+	0	0
112573.SZ	2018-06-19	0	0	3	0.69897	0.049	1	1	AAA	AA+	0	0
112574.SZ	2018-05-24	0	0	5	0.477121	0.0598	1	1	AA	AA	0	0
112574.SZ	2017-06-09	0	0	5	0.477121	0.0598	1	1	AA	AA	0	0
112581.SZ	2018-06-20	0	0	3	0.69897	0.0488	1	1	AAA	AA+	0	0
112581.SZ	2018-06-19	0	0	3	0.69897	0.0488	1	1	AAA	AA+	0	0
112585.SZ	2018-10-12	0	0	3	0.69897	0.06	1	1	AAA	AA+	0	0
112585.SZ	2016-10-18	0	0	3	0.69897	0.06	1	1	AAA	AA+	0	0
112586.SZ	2018-09-27	0	0	2	0.477121	0.0475	1	1	AAA	AAA	0	0
112586.SZ	2016-01-07	0	0	2	0.477121	0.0475	1	1	AAA	AAA	0	0
112587.SZ	2018-10-08	0	0	2	0.69897	0.0492	0	0	AAA	AAA	0	0
112592.SZ	2018-06-26	0	1	2	0.477121	0.053	1	1	AAA	AAA	0	0
112592.SZ	2016-01-21	0	1	2	0.477121	0.053	1	1	AAA	AAA	0	0
112597.SZ	2018-10-12	0	0	2	0.69897	0.046	1	1	AAA	AAA	0	0
112597.SZ	2018-09-13	0	0	2	0.69897	0.046	1	1	AAA	AAA	0	0
112601.SZ	2018-06-26	0	0	5	0.69897	0.079	1	1	AA	AA	0	0
112601.SZ	2018-06-20	0	0	5	0.69897	0.079	1	1	AA	AA	0	0
112604.SZ	2018-08-08	0	0	5	0.69897	0.058	0	1	AA	AA	0	0
112604.SZ	2018-09-05	0	0	5	0.69897	0.058	1	1	AA	AA	0	0
112611.SZ	2018-08-24	0	0	2	0.69897	0.057	1	1	AAA	AAA	0	0
112611.SZ	2018-04-24	0	0	2	0.69897	0.057	1	1	AAA	AAA	0	0
112612.SZ	2018-06-12	0	1	5	0.69897	0.056	1	1	AA	AA	0	0
112612.SZ	2018-05-31	0	1	5	0.69897	0.056	1	1	AA	AA	0	0
112613.SZ	2018-08-24	0	0	2	0.69897	0.054	0	1	AAA	AAA	0	0
112613.SZ	2018-06-11	0	0	2	0.69897	0.054	1	1	AAA	AAA	0	0
112614.SZ	2018-08-24	0	0	2	0.477121	0.052	0	1	AAA	AAA	0	0
112614.SZ	2018-06-11	0	0	2	0.477121	0.052	1	1	AAA	AAA	0	0
112624.SZ	2018-07-27	0	1	4.5	0.69897	0.065	0	1	AA	AA+	1	0
112624.SZ	2015-06-01	0	1	4.5	0.69897	0.065	1	1	AA	AA+	1	0
112626.SZ	2018-06-14	0	0	5	0.69897	0.0653	1	1	AA	AA	0	0
112629.SZ	2018-11-09	0	0	2	0.477121	0.0528	1	1	AAA	AAA	0	0
112629.SZ	2018-06-07	0	0	2	0.477121	0.0528	1	1	AAA	AAA	0	0
112636.SZ	2018-11-07	0	1	2	0.69897	0.052	1	1	AAA	AAA	0	0
112636.SZ	2018-01-18	0	1	2	0.69897	0.052	1	1	AAA	AAA	0	0
112639.SZ	2018-06-22	0	0	4	0.69897	0.063	0	1	AA+	AA+	0	0
112639.SZ	2016-08-03	0	0	4	0.69897	0.063	1	1	AA+	AA+	0	0
112644.SZ	2018-10-26	0	0	2	0.954243	0.0565	0	0	AAA	AAA	0	0
112645.SZ	2018-06-19	0	0	5	0.477121	0.0626	0	1	AA	AA	0	0
112646.SZ	2018-06-19	0	0	5	0.69897	0.0648	0	1	AA	AA	0	0
112647.SZ	2018-07-25	0	1	2	0.477121	0.0515	0	1	AAA	AAA	0	0
112647.SZ	2018-02-05	0	1	2	0.477121	0.0515	1	1	AAA	AAA	0	0
112654.SZ	2018-07-26	0	0	4	0.69897	0.0669	0	1	AA+	AA+	0	0
112654.SZ	2016-04-07	0	0	4	0.69897	0.0669	1	1	AA+	AA+	0	0
112661.SZ	2018-06-14	0	0	5	0.477121	0.0715	1	1	AA	AA	0	0
112662.SZ	2018-11-02	0	0	6	0.477121	0.073	1	1	AA	A+	0	0
112662.SZ	2017-06-26	0	0	6	0.477121	0.073	1	1	AA	A+	0	0
112663.SZ	2018-07-05	0	0	4.5	0.69897	0.0605	0	1	AA+	AA	0	0
112663.SZ	2018-06-08	0	0	4.5	0.69897	0.0605	1	1	AA+	AA	0	0
112666.SZ	2018-10-15	0	0	4	0.30103	0.0584	1	1	AA+	AA+	0	0
112666.SZ	2017-07-18	0	0	4	0.30103	0.0584	1	1	AA+	AA+	0	0
112667.SZ	2018-06-19	0	0	2	0.477121	0.0596	0	1	AAA	AAA	0	0
112667.SZ	2018-03-20	0	0	2	0.477121	0.0596	1	1	AAA	AAA	0	0
112668.SZ	2018-05-18	0	0	4	0.477121	0.0648	1	1	AA+	AA+	0	0
112668.SZ	2017-04-05	0	0	4	0.477121	0.0648	1	1	AA+	AA+	0	0
112670.SZ	2018-10-26	0	0	2	0.954243	0.0545	0	0	AAA	AAA	0	0
112672.SZ	2018-08-13	0	0	2	0.69897	0.0485	1	1	AAA	AAA	0	0
112672.SZ	2018-06-13	0	0	2	0.69897	0.0485	1	1	AAA	AAA	0	0
112675.SZ	2018-08-30	0	0	2	0.477121	0.058	0	1	AAA	AAA	0	0
112675.SZ	2015-06-23	0	0	2	0.477121	0.058	1	1	AAA	AAA	0	0
112678.SZ	2018-08-24	0	0	2	0.69897	0.05	0	1	AAA	AAA	0	0
112678.SZ	2018-06-11	0	0	2	0.69897	0.05	1	1	AAA	AAA	0	0
112679.SZ	2018-08-24	0	0	2	0.477121	0.0483	0	1	AAA	AAA	0	0
112679.SZ	2018-06-11	0	0	2	0.477121	0.0483	1	1	AAA	AAA	0	0
112683.SZ	2018-11-02	0	0	2	0.69897	0.0468	1	1	AAA	AAA	0	0
112683.SZ	2016-08-17	0	0	2	0.69897	0.0468	1	1	AAA	AAA	0	0
112687.SZ	2018-08-24	0	0	2	0.477121	0.0564	1	1	AAA	AAA	0	0
112687.SZ	2018-04-24	0	0	2	0.477121	0.0564	1	1	AAA	AAA	0	0
112691.SZ	2018-06-22	0	0	5.5	0.477121	0.074	1	1	AA	AA-	0	0
112692.SZ	2018-10-26	0	0	2	0.954243	0.0509	0	0	AAA	AAA	0	0
112701.SZ	2018-09-27	0	0	2	0.477121	0.0485	1	1	AAA	AAA	0	0
112701.SZ	2016-01-07	0	0	2	0.477121	0.0485	1	1	AAA	AAA	0	0
112711.SZ	2018-07-26	0	0	4	0.69897	0.07	0	1	AA+	AA+	0	0
112711.SZ	2016-04-07	0	0	4	0.69897	0.07	1	1	AA+	AA+	0	0
112712.SZ	2018-06-22	0	0	4.5	0.69897	0.053	1	1	AA+	AA	0	0
112712.SZ	2018-05-17	0	0	4.5	0.69897	0.053	1	1	AA+	AA	0	0
112715.SZ	2018-08-24	0	0	2	0.69897	0.0525	0	1	AAA	AAA	0	0
112715.SZ	2018-06-11	0	0	2	0.69897	0.0525	1	1	AAA	AAA	0	0
112717.SZ	2018-08-09	0	0	2	0.69897	0.0548	1	1	AAA	AAA	0	0
112717.SZ	2018-06-05	0	0	2	0.69897	0.0548	1	1	AAA	AAA	0	0
112718.SZ	2018-08-24	0	0	2	0.477121	0.0497	0	1	AAA	AAA	0	0
112718.SZ	2018-06-11	0	0	2	0.477121	0.0497	1	1	AAA	AAA	0	0
112719.SZ	2018-11-09	0	0	2	0.477121	0.0478	1	1	AAA	AAA	0	0
112719.SZ	2018-06-07	0	0	2	0.477121	0.0478	1	1	AAA	AAA	0	0
112722.SZ	2018-08-16	0	0	5.5	0.477121	0.075	1	1	AA	AA-	0	0
112723.SZ	2018-10-18	0	0	2	0.477121	0.07	1	0	AAA	AAA	0	0
112723.SZ	2018-06-19	0	0	2	0.477121	0.07	1	0	AAA	AAA	0	0
112726.SZ	2018-07-02	0	0	5	0.477121	0.07	1	1	AA	AA	0	0
112726.SZ	2017-07-10	0	0	5	0.477121	0.07	1	1	AA	AA	0	0
112727.SZ	2018-10-26	0	0	2	0.954243	0.052	0	0	AAA	AAA	0	0
112732.SZ	2018-09-27	0	0	2	0.477121	0.045	1	1	AAA	AAA	0	0
112732.SZ	2016-01-07	0	0	2	0.477121	0.045	1	1	AAA	AAA	0	0
112734.SZ	2018-07-10	0	0	2	0.477121	0.045	0	1	AAA	AAA	0	0
112734.SZ	2018-07-16	0	0	2	0.477121	0.045	1	1	AAA	AAA	0	0
112735.SZ	2018-06-19	0	0	2	0.477121	0.055	0	1	AAA	AAA	0	0
112735.SZ	2018-03-20	0	0	2	0.477121	0.055	1	1	AAA	AAA	0	0
112737.SZ	2018-09-27	0	0	2	0.69897	0.044	0	1	AAA	AAA	0	0
112737.SZ	2018-10-15	0	0	2	0.69897	0.044	1	1	AAA	AAA	0	0
112738.SZ	2018-09-27	0	0	2	0.69897	0.0477	0	1	AAA	AAA	0	0
112738.SZ	2018-10-15	0	0	2	0.69897	0.0477	1	1	AAA	AAA	0	0
112739.SZ	2018-10-12	0	0	2	0.477121	0.0429	1	1	AAA	AAA	0	0
112739.SZ	2018-09-13	0	0	2	0.477121	0.0429	1	1	AAA	AAA	0	0
112744.SZ	2018-11-02	0	0	2	0.69897	0.0448	1	1	AAA	AAA	0	0
112744.SZ	2016-08-17	0	0	2	0.69897	0.0448	1	1	AAA	AAA	0	0
112747.SZ	2018-08-09	0	0	2	0.69897	0.053	1	1	AAA	AAA	0	0
112747.SZ	2018-06-05	0	0	2	0.69897	0.053	1	1	AAA	AAA	0	0
112750.SZ	2018-08-13	0	0	2	0.69897	0.0439	1	1	AAA	AAA	0	0
112750.SZ	2018-06-13	0	0	2	0.69897	0.0439	1	1	AAA	AAA	0	0
112752.SZ	2018-06-11	0	1	5.5	0.69897	0.063	0	1	AA	AA-	0	0
112754.SZ	2018-08-03	0	0	2	0.477121	0.0528	1	0	AAA	AAA	0	0
112755.SZ	2018-08-13	0	0	5	0.477121	0.068	1	1	AA	AA	0	0
112755.SZ	2017-03-28	0	0	5	0.477121	0.068	1	1	AA	AA	0	0
112759.SZ	2018-10-16	0	1	4	0.477121	0.0818	1	1	AA+	AA+	0	0
112763.SZ	2018-08-24	0	0	2	0.477121	0.0539	1	1	AAA	AAA	0	0
112763.SZ	2018-04-24	0	0	2	0.477121	0.0539	1	1	AAA	AAA	0	0
112765.SZ	2018-10-18	0	0	2	0.477121	0.07	1	0	AAA	AAA	0	0
112765.SZ	2018-06-19	0	0	2	0.477121	0.07	1	0	AAA	AAA	0	0
112771.SZ	2018-10-18	0	0	2	0.477121	0.07	1	0	AAA	AAA	0	0
112771.SZ	2018-06-19	0	0	2	0.477121	0.07	1	0	AAA	AAA	0	0
112772.SZ	2018-09-27	0	0	2	0.477121	0.0414	1	1	AAA	AAA	0	0
112772.SZ	2016-01-07	0	0	2	0.477121	0.0414	1	1	AAA	AAA	0	0
112776.SZ	2018-09-07	0	0	2	0.778151	0.04	1	1	AAA	AAA	0	0
112776.SZ	2018-02-01	0	0	2	0.778151	0.04	1	1	AAA	AAA	0	0
112777.SZ	2018-10-12	0	0	2	0.477121	0.0417	1	1	AAA	AAA	0	0
112777.SZ	2018-09-13	0	0	2	0.477121	0.0417	1	1	AAA	AAA	0	0
112782.SZ	2018-10-16	0	1	4	0.477121	0.0818	1	1	AA+	AA+	0	0
112783.SZ	2018-10-18	0	0	2	0.477121	0.07	1	0	AAA	AAA	0	0
112783.SZ	2018-06-19	0	0	2	0.477121	0.07	1	0	AAA	AAA	0	0
114003.SZ	2018-06-07	0	0	4.5	0.477121	0.07	1	1	AA+	AA	0	0
114007.SZ	2018-08-10	0	0	5	0.477121	0.0545	0	1	AA	AA	0	0
114007.SZ	2018-01-09	0	0	5	0.477121	0.0545	1	1	AA	AA	0	0
114009.SZ	2018-06-27	0	1	4.5	0.69897	0.0498	0	1	AA	AA+	1	0
114009.SZ	2017-07-07	0	1	4.5	0.69897	0.0498	1	1	AA	AA+	1	0
114010.SZ	2018-06-29	0	1	5	0.69897	0.075	0	1	AA	AA	0	0
114016.SZ	2018-06-29	0	0	4	0.477121	0.085	1	1	AA+	AA+	0	0
114016.SZ	2016-09-07	0	0	4	0.477121	0.085	1	1	AA+	AA+	0	0
114018.SZ	2018-10-23	0	0	5	0.69897	0.0379	0	1	AA	AA	0	0
114018.SZ	2018-05-02	0	0	5	0.69897	0.0379	1	1	AA	AA	0	0
114019.SZ	2018-08-13	0	0	5	0.477121	0.09	0	1	AA	AA	0	0
114019.SZ	2018-06-11	0	0	5	0.477121	0.09	1	1	AA	AA	0	0
114020.SZ	2018-08-13	0	0	5	0.69897	0.0668	0	1	AA	AA	0	0
114020.SZ	2018-06-11	0	0	5	0.69897	0.0668	1	1	AA	AA	0	0
114021.SZ	2018-06-25	0	0	5	0.778151	0.047	0	1	AA	AA	0	0
114025.SZ	2018-06-26	0	0	4	0.69897	0.0405	0	1	AA+	AA+	0	0
114025.SZ	2016-03-29	0	0	4	0.69897	0.0405	1	1	AA+	AA+	0	0
114028.SZ	2018-07-25	0	0	5	0.477121	0.065	1	1	AA	AA	0	0
114028.SZ	2017-05-12	0	0	5	0.477121	0.065	1	1	AA	AA	0	0
114035.SZ	2018-06-07	0	0	4.5	0.477121	0.07	1	1	AA+	AA	0	0
114037.SZ	2018-06-19	0	1	5	0.477121	0.073	1	1	AA	AA	1	0
114047.SZ	2018-06-25	0	0	5	0.69897	0.058	1	0	AA	AA	0	0
114048.SZ	2018-06-27	0	0	5	0.69897	0.055	1	0	AA	AA	0	0
114050.SZ	2018-06-26	0	0	4	0.69897	0.042	1	0	AA+	AA+	0	0
114050.SZ	2018-06-26	0	0	4	0.69897	0.042	1	0	AA+	AA+	0	0
114051.SZ	2018-07-27	0	0	5	0.477121	0.075	0	1	AA	AA	0	0
114051.SZ	2018-04-04	0	0	5	0.477121	0.075	1	1	AA	AA	0	0
114056.SZ	2018-09-12	0	1	4	0.477121	0.066	1	1	AA+	AA+	0	0
114056.SZ	2016-11-13	0	1	4	0.477121	0.066	1	1	AA+	AA+	0	0
114057.SZ	2018-09-12	0	1	4	0.477121	0.0785	1	1	AA+	AA+	0	0
114057.SZ	2016-11-13	0	1	4	0.477121	0.0785	1	1	AA+	AA+	0	0
114075.SZ	2018-10-09	0	0	2	0.477121	0.042	0	1	AAA	AAA	0	0
114075.SZ	2016-07-13	0	0	2	0.477121	0.042	1	1	AAA	AAA	0	0
114076.SZ	2017-06-26	0	0	5	0.69897	0.048	1	1	AA	AA	0	0
114077.SZ	2018-08-15	0	0	5	0.69897	0.047	1	1	AA	AA	0	0
114077.SZ	2018-04-26	0	0	5	0.69897	0.047	1	1	AA	AA	0	0
114078.SZ	2018-06-13	0	1	4	0.477121	0.0518	1	1	AA+	AA+	1	0
114078.SZ	2017-03-06	0	1	4	0.477121	0.0518	1	1	AA+	AA+	1	0
114086.SZ	2018-06-27	0	1	5	0.69897	0.058	0	1	AA	AA	1	0
114094.SZ	2018-09-20	0	0	4.5	0.69897	0.049	0	1	AA+	AA	0	0
114094.SZ	2018-06-12	0	0	4.5	0.69897	0.049	1	1	AA+	AA	0	0
114095.SZ	2018-06-27	0	0	5	0.845098	0.0605	1	1	AA	AA	0	0
114098.SZ	2018-10-16	0	1	4	0.477121	0.068	1	1	AA+	AA+	0	0
114099.SZ	2018-06-28	0	0	4.5	0.477121	0.056	0	1	AA	AA+	0	0
114100.SZ	2018-06-29	0	1	5	0.477121	0.059	0	1	AA	AA	0	0
114107.SZ	2018-06-26	0	0	5	0.69897	0.06	1	1	AA	AA	0	0
114109.SZ	2018-10-16	0	1	4	0.477121	0.068	1	1	AA+	AA+	0	0
114121.SZ	2018-06-26	0	0	4	0.69897	0.052	1	0	AA+	AA+	0	0
114121.SZ	2018-06-26	0	0	4	0.69897	0.052	1	0	AA+	AA+	0	0
114125.SZ	2018-08-15	0	0	5	0.69897	0.053	1	1	AA	AA	0	0
114125.SZ	2018-04-26	0	0	5	0.69897	0.053	1	1	AA	AA	0	0
114135.SZ	2018-06-26	0	0	5	0.69897	0.059	1	1	AA	AA	0	0
114137.SZ	2018-08-31	0	0	4	0.69897	0.053	0	1	AA+	AA+	0	0
114143.SZ	2018-06-26	0	0	5	0.477121	0.0676	1	1	AA	AA	0	0
114144.SZ	2018-07-11	0	0	5	0.477121	0.074	1	1	AA	AA	0	0
114148.SZ	2018-06-28	0	0	4.5	0.477121	0.0585	0	1	AA	AA+	0	0
114150.SZ	2017-06-26	0	0	5	0.69897	0.061	1	1	AA	AA	0	0
114154.SZ	2018-10-23	0	0	5	0.69897	0.052	0	1	AA	AA	0	0
114154.SZ	2018-05-02	0	0	5	0.69897	0.052	1	1	AA	AA	0	0
114166.SZ	2018-06-22	0	0	4	0.477121	0.057	0	1	AA+	AA+	0	0
114166.SZ	2017-07-28	0	0	4	0.477121	0.057	1	1	AA+	AA+	0	0
114174.SZ	2018-08-31	0	0	4	0.69897	0.063	0	1	AA+	AA+	0	0
114176.SZ	2018-06-27	0	0	5	0.69897	0.068	0	1	AA	AA	0	0
114176.SZ	2018-04-20	0	0	5	0.69897	0.068	1	1	AA	AA	0	0
114178.SZ	2018-07-11	0	0	5	0.477121	0.07	1	1	AA	AA	0	0
114180.SZ	2018-07-26	0	0	4	0.778151	0.057	1	1	AA+	AA+	0	0
114180.SZ	2018-08-23	0	0	4	0.778151	0.057	1	1	AA+	AA+	0	0
114183.SZ	2016-07-27	0	0	4	0.69897	0.062	1	0	AA+	AA+	0	0
114187.SZ	2017-06-26	0	0	5	0.69897	0.068	1	1	AA	AA	0	0
114195.SZ	2017-06-26	0	0	5	0.69897	0.07	1	1	AA	AA	0	0
114197.SZ	2018-07-24	0	0	5	0.69897	0.0638	0	1	AA	AA	0	0
114197.SZ	2017-04-05	0	0	5	0.69897	0.0638	1	1	AA	AA	0	0
114206.SZ	2018-07-26	0	0	5	0.954243	0.072	1	1	AA	AA	0	0
114225.SZ	2018-10-16	0	1	4	0.477121	0.07	1	1	AA+	AA+	0	0
114231.SZ	2018-06-27	0	0	5	0.69897	0.0785	1	1	AA	AA	0	0
114232.SZ	2018-06-27	0	0	5	0.477121	0.075	1	1	AA	AA	0	0
114236.SZ	2018-06-26	0	0	4.5	0.69897	0.062	0	1	AA	AA+	0	0
114242.SZ	2018-01-24	0	0	4	0.69897	0.068	1	1	AA+	AA+	0	0
114244.SZ	2018-06-27	0	0	5	0.69897	0.08	1	1	AA	AA	0	0
114245.SZ	2018-06-27	0	0	5	0.477121	0.075	1	1	AA	AA	0	0
114246.SZ	2018-06-27	0	0	5	0.69897	0.068	0	1	AA	AA	0	0
114246.SZ	2018-04-20	0	0	5	0.69897	0.068	1	1	AA	AA	0	0
114249.SZ	2018-06-27	0	0	5	0.845098	0.0799	1	1	AA	AA	0	0
114253.SZ	2018-07-11	0	0	5	0.477121	0.075	1	1	AA	AA	0	0
114261.SZ	2018-06-01	0	0	6	0.69897	0.0778	1	1	AA	A+	0	0
114261.SZ	2017-07-24	0	0	6	0.69897	0.0778	1	1	AA	A+	0	0
114263.SZ	2018-07-24	0	0	5	0.69897	0.0638	0	1	AA	AA	0	0
114263.SZ	2017-04-05	0	0	5	0.69897	0.0638	1	1	AA	AA	0	0
114268.SZ	2018-07-11	0	0	5	0.477121	0.075	1	1	AA	AA	0	0
114274.SZ	2018-06-12	0	0	5	0.477121	0.08	1	1	AA	AA	0	0
114281.SZ	2018-06-01	0	0	6	0.69897	0.074	1	1	AA	A+	0	0
114281.SZ	2017-07-24	0	0	6	0.69897	0.074	1	1	AA	A+	0	0
114287.SZ	2018-06-07	0	0	13.5	0.69897	0.07	0	1	B	BBB+	0	0
114296.SZ	2018-08-13	0	0	5.5	0.69897	0.069	1	1	AA	AA-	0	0
114296.SZ	2015-09-07	0	0	5.5	0.69897	0.069	1	1	AA	AA-	0	0
114300.SZ	2018-07-26	0	0	5	0.954243	0.075	1	1	AA	AA	0	0
114312.SZ	2018-08-13	0	0	5.5	0.69897	0.069	1	1	AA	AA-	0	0
114312.SZ	2015-09-07	0	0	5.5	0.69897	0.069	1	1	AA	AA-	0	0
114317.SZ	2018-10-16	0	1	4	0.477121	0.0785	1	1	AA+	AA+	0	0
114322.SZ	2018-06-08	0	0	4	0.69897	0.07	1	1	AA+	AA+	0	0
114322.SZ	2018-07-06	0	0	4	0.69897	0.07	1	1	AA+	AA+	0	0
114325.SZ	2018-07-24	0	0	5	0.69897	0.067	0	1	AA	AA	0	0
114325.SZ	2017-04-05	0	0	5	0.69897	0.067	1	1	AA	AA	0	0
114332.SZ	2018-06-12	0	0	5	0.477121	0.087	1	1	AA	AA	0	0
114335.SZ	2018-06-13	0	0	4	0.477121	0.075	1	1	AA+	AA+	0	0
114335.SZ	2017-03-06	0	0	4	0.477121	0.075	1	1	AA+	AA+	0	0
114347.SZ	2018-10-16	0	1	4	0.477121	0.075	1	1	AA+	AA+	0	0
114349.SZ	2018-01-24	0	0	4	0.69897	0.082	1	1	AA+	AA+	0	0
114353.SZ	2018-10-17	0	0	5	0.477121	0.07	1	1	AA	AA	0	0
114353.SZ	2018-07-06	0	0	5	0.477121	0.07	1	1	AA	AA	0	0
114355.SZ	2018-06-08	0	0	4	0.477121	0.065	1	1	AA+	AA+	0	0
114355.SZ	2018-07-06	0	0	4	0.477121	0.065	1	1	AA+	AA+	0	0
114363.SZ	2018-07-26	0	0	4	0.778151	0.0585	1	1	AA+	AA+	0	0
114363.SZ	2018-08-23	0	0	4	0.778151	0.0585	1	1	AA+	AA+	0	0
114365.SZ	2018-07-17	0	0	3	0.477121	0.075	1	1	AAA	AA+	0	0
114370.SZ	2018-07-25	0	0	5	0.69897	0.073	1	1	AA	AA	0	0
114370.SZ	2018-06-07	0	0	5	0.69897	0.073	1	1	AA	AA	0	0
114379.SZ	2018-06-08	0	0	4	0.477121	0.065	1	1	AA+	AA+	0	0
114379.SZ	2018-07-06	0	0	4	0.477121	0.065	1	1	AA+	AA+	0	0
114382.SZ	2018-07-17	0	0	3	0.477121	0.075	1	1	AAA	AA+	0	0
118332.SZ	2018-06-25	0	0	4	0.69897	0.078	0	1	AA+	AA+	0	0
118332.SZ	2016-04-21	0	0	4	0.69897	0.078	1	1	AA+	AA+	0	0
118333.SZ	2018-06-25	0	0	4	0.69897	0.066	0	1	AA+	AA+	0	0
118333.SZ	2016-04-21	0	0	4	0.69897	0.066	1	1	AA+	AA+	0	0
118341.SZ	2016-07-27	0	0	4	0.69897	0.0585	1	0	AA+	AA+	0	0
118347.SZ	2018-07-24	0	1	4	0.69897	0.068	1	0	AA+	AA+	0	0
118347.SZ	2018-07-24	0	1	4	0.69897	0.068	0	0	AA+	AA+	0	0
118347.SZ	2016-03-29	0	1	4	0.69897	0.068	1	0	AA+	AA+	0	0
118353.SZ	2018-07-24	0	1	4	0.69897	0.07	1	0	AA+	AA+	0	0
118353.SZ	2018-07-24	0	1	4	0.69897	0.07	0	0	AA+	AA+	0	0
118353.SZ	2016-03-29	0	1	4	0.69897	0.07	1	0	AA+	AA+	0	0
118360.SZ	2016-07-27	0	0	4	0.69897	0.0564	1	0	AA+	AA+	0	0
118364.SZ	2018-07-20	0	0	4	0.69897	0.061	0	1	AA+	AA+	0	0
118364.SZ	2016-02-22	0	0	4	0.69897	0.061	1	1	AA+	AA+	0	0
118373.SZ	2018-06-25	0	0	5	0.69897	0.083	0	1	AA	AA	0	0
118380.SZ	2018-09-07	0	0	5	0.69897	0.069	1	0	AA	AA	0	0
118385.SZ	2018-07-20	0	0	4	0.69897	0.061	0	1	AA+	AA+	0	0
118385.SZ	2016-02-22	0	0	4	0.69897	0.061	1	1	AA+	AA+	0	0
118407.SZ	2018-06-29	0	1	4	0.60206	0.085	1	1	AA+	AA+	1	0
118407.SZ	2016-09-07	0	1	4	0.60206	0.085	1	1	AA+	AA+	1	0
118413.SZ	2018-07-24	0	1	4	0.69897	0.0595	1	0	AA+	AA+	0	0
118413.SZ	2018-07-24	0	1	4	0.69897	0.0595	0	0	AA+	AA+	0	0
118413.SZ	2016-03-29	0	1	4	0.69897	0.0595	1	0	AA+	AA+	0	0
118414.SZ	2018-07-24	0	1	4	0.69897	0.0698	1	0	AA+	AA+	0	0
118414.SZ	2018-07-24	0	1	4	0.69897	0.0698	0	0	AA+	AA+	0	0
118414.SZ	2016-03-29	0	1	4	0.69897	0.0698	1	0	AA+	AA+	0	0
118416.SZ	2018-07-26	0	0	4.5	0.69897	0.077	0	1	AA+	AA	0	0
118416.SZ	2016-09-07	0	0	4.5	0.69897	0.077	1	1	AA+	AA	0	0
118417.SZ	2018-07-26	0	0	4.5	0.69897	0.063	0	1	AA+	AA	0	0
118417.SZ	2016-09-07	0	0	4.5	0.69897	0.063	1	1	AA+	AA	0	0
118422.SZ	2018-07-26	0	1	4	0.477121	0.075	0	1	AA+	AA+	1	0
118430.SZ	2018-06-21	0	1	5	0.69897	0.052	1	1	AA	AA	0	1
118435.SZ	2017-06-18	0	0	5	0.477121	0.075	1	1	AA	AA	0	0
118436.SZ	2018-06-22	0	0	5	0.477121	0.066	0	1	AA	AA	0	0
118440.SZ	2018-06-21	0	0	5	0.69897	0.069	1	0	AA	AA	0	0
118445.SZ	2018-08-09	0	0	5	0.477121	0.058	0	1	AA	AA	0	0
118445.SZ	2016-05-13	0	0	5	0.477121	0.058	1	1	AA	AA	0	0
118450.SZ	2018-06-29	0	1	4	0.477121	0.08	1	1	AA+	AA+	1	0
118450.SZ	2016-09-07	0	1	4	0.477121	0.08	1	1	AA+	AA+	1	0
118451.SZ	2018-06-29	0	1	4	0.477121	0.08	1	1	AA+	AA+	1	0
118451.SZ	2016-09-07	0	1	4	0.477121	0.08	1	1	AA+	AA+	1	0
118457.SZ	2018-06-26	0	0	5	0.477121	0.08	1	1	AA	AA	0	0
118458.SZ	2018-06-29	0	0	5	0.69897	0.075	1	1	AA	AA	0	0
118459.SZ	2018-06-29	0	0	5	0.69897	0.075	1	1	AA	AA	0	0
118461.SZ	2018-06-27	0	0	5	0.69897	0.075	1	0	AA	AA	0	0
118462.SZ	2018-06-28	0	0	3	0.477121	0.058	1	1	AAA	AA+	0	0
118462.SZ	2018-04-26	0	0	3	0.477121	0.058	1	1	AAA	AA+	0	0
118465.SZ	2018-06-26	0	1	4	0.69897	0.0825	0	1	AA+	AA+	1	0
118468.SZ	2018-06-29	0	1	4	0.477121	0.0788	1	1	AA+	AA+	1	0
118470.SZ	2018-07-17	0	0	3	0.845098	0.0639	1	1	AAA	AA+	0	0
118477.SZ	2018-07-26	0	0	5	0.69897	0.055	1	1	AA	AA	0	0
118487.SZ	2017-06-18	0	0	5	0.477121	0.075	1	1	AA	AA	0	0
118488.SZ	2018-06-01	0	0	6	0.477121	0.077	1	1	AA	A+	0	0
118488.SZ	2017-07-24	0	0	6	0.477121	0.077	1	1	AA	A+	0	0
118494.SZ	2018-10-23	0	0	5	0.69897	0.0479	0	1	AA	AA	0	0
118494.SZ	2018-05-02	0	0	5	0.69897	0.0479	1	1	AA	AA	0	0
118502.SZ	2018-08-22	0	0	5	0.477121	0.0648	0	1	AA	AA	0	0
118502.SZ	2017-03-16	0	0	5	0.477121	0.0648	1	1	AA	AA	0	0
118506.SZ	2018-06-27	0	0	5	0.69897	0.0587	0	1	AA	AA	0	0
118511.SZ	2018-07-27	0	1	5	0.477121	0.071	1	0	AA	AA	0	0
118515.SZ	2018-07-26	0	0	5	0.69897	0.07	1	1	AA	AA	0	0
118516.SZ	2018-06-07	0	0	4.5	0.477121	0.0718	1	1	AA+	AA	0	0
118517.SZ	2018-06-21	0	0	5	0.69897	0.062	0	1	AA	AA	0	0
118520.SZ	2018-06-29	0	1	4	0.477121	0.08	1	1	AA+	AA+	1	0
118520.SZ	2016-09-07	0	1	4	0.477121	0.08	1	1	AA+	AA+	1	0
118521.SZ	2018-10-26	0	1	4	0.477121	0.0678	1	1	AA+	AA+	1	0
118521.SZ	2017-07-24	0	1	4	0.477121	0.0678	1	1	AA+	AA+	1	0
118526.SZ	2018-05-25	0	1	2	0.477121	0.065	1	1	AAA	AAA	1	0
118528.SZ	2018-06-22	0	0	5	0.477121	0.05	1	1	AA	AA	0	0
118529.SZ	2018-06-26	0	0	4	0.69897	0.05	0	1	AA+	AA+	0	0
118529.SZ	2016-03-29	0	0	4	0.69897	0.05	1	1	AA+	AA+	0	0
118536.SZ	2018-06-12	0	0	5	0.477121	0.082	1	1	AA	AA	0	0
118537.SZ	2018-06-26	0	1	4	0.69897	0.078	0	1	AA+	AA+	1	0
118541.SZ	2018-06-08	0	0	2	0.69897	0.0383	0	1	AAA	AAA	0	0
118541.SZ	2018-03-23	0	0	2	0.69897	0.0383	1	1	AAA	AAA	0	0
118543.SZ	2018-06-28	0	0	5	0.69897	0.05	0	1	AA	AA	0	0
118550.SZ	2018-06-12	0	0	5	0.477121	0.0819	1	1	AA	AA	0	0
118551.SZ	2018-06-28	0	0	5	0.477121	0.058	1	1	AA	AA	0	0
118552.SZ	2018-06-27	0	0	5	0.69897	0.054	1	0	AA	AA	0	0
118553.SZ	2018-10-12	0	0	3	0.69897	0.0549	1	1	AAA	AA+	0	0
118553.SZ	2016-10-18	0	0	3	0.69897	0.0549	1	1	AAA	AA+	0	0
118555.SZ	2018-06-28	0	0	5	0.69897	0.0536	0	1	AA	AA	0	0
118568.SZ	2018-10-09	0	0	2	0.69897	0.0398	0	1	AAA	AAA	0	0
118568.SZ	2016-07-13	0	0	2	0.69897	0.0398	1	1	AAA	AAA	0	0
118569.SZ	2018-06-20	0	0	5	0.69897	0.0469	1	0	AA	AA	0	0
118575.SZ	2018-07-09	0	0	4	0.477121	0.055	0	1	AA+	AA+	0	0
118575.SZ	2016-07-20	0	0	4	0.477121	0.055	1	1	AA+	AA+	0	0
118580.SZ	2018-06-23	0	0	5	0.477121	0.0576	1	0	AA	AA	0	0
118581.SZ	2018-06-28	0	0	5	0.477121	0.058	1	1	AA	AA	0	0
118582.SZ	2017-06-18	0	0	5	0.477121	0.075	1	1	AA	AA	0	0
118584.SZ	2018-06-16	0	1	5	0.69897	0.0688	1	1	AA	AA	1	0
118588.SZ	2016-11-11	0	0	8.5	0.477121	0.065	1	1	AA-	BBB	0	0
118591.SZ	2018-07-27	0	0	4	0.69897	0.065	1	1	AA+	AA+	0	0
118591.SZ	2017-07-28	0	0	4	0.69897	0.065	1	1	AA+	AA+	0	0
118593.SZ	2018-06-26	0	1	4	0.69897	0.078	0	1	AA+	AA+	1	0
118599.SZ	2018-08-13	0	0	5	0.69897	0.055	0	1	AA	AA	0	0
118599.SZ	2018-06-11	0	0	5	0.69897	0.055	1	1	AA	AA	0	0
118606.SZ	2018-07-18	0	0	5	0.477121	0.053	1	1	AA	AA	0	0
118606.SZ	2018-06-19	0	0	5	0.477121	0.053	1	1	AA	AA	0	0
118609.SZ	2018-09-25	0	1	4	0.477121	0.078	1	1	AA+	AA+	1	0
118609.SZ	2017-07-18	0	1	4	0.477121	0.078	1	1	AA+	AA+	1	0
118611.SZ	2018-06-08	0	0	2	0.69897	0.038	0	1	AAA	AAA	0	0
118611.SZ	2018-03-23	0	0	2	0.69897	0.038	1	1	AAA	AAA	0	0
118617.SZ	2018-01-29	0	0	5	0.477121	0.05	1	1	AA	AA	0	0
118618.SZ	2018-06-27	0	1	5	0.69897	0.065	0	1	AA	AA	1	0
118620.SZ	2018-10-16	0	2	4	0.477121	0.075	1	1	AA+	AA+	1	0
118623.SZ	2018-08-06	0	0	4	0.69897	0.0395	0	0	AA+	AA+	0	0
118623.SZ	2017-02-28	0	0	4	0.69897	0.0395	1	0	AA+	AA+	0	0
118624.SZ	2018-10-26	0	1	4	0.477121	0.0698	1	1	AA+	AA+	1	0
118624.SZ	2017-07-24	0	1	4	0.477121	0.0698	1	1	AA+	AA+	1	0
118629.SZ	2018-06-22	0	0	5	0.477121	0.073	1	1	AA	AA	0	0
118635.SZ	2018-07-23	0	0	4	0.69897	0.0505	0	1	AA+	AA+	0	0
118643.SZ	2018-06-27	0	0	5	0.69897	0.0588	0	1	AA	AA	0	0
118648.SZ	2018-06-23	0	0	5	0.69897	0.0624	1	0	AA	AA	0	0
118650.SZ	2018-07-18	0	0	5	0.477121	0.066	1	1	AA	AA	0	0
118650.SZ	2018-06-19	0	0	5	0.477121	0.066	1	1	AA	AA	0	0
118665.SZ	2018-06-25	0	0	4	0.69897	0.0518	0	1	AA+	AA+	0	0
118665.SZ	2016-04-21	0	0	4	0.69897	0.0518	1	1	AA+	AA+	0	0
118685.SZ	2018-06-08	0	0	2	0.69897	0.0385	0	1	AAA	AAA	0	0
118685.SZ	2018-03-23	0	0	2	0.69897	0.0385	1	1	AAA	AAA	0	0
118692.SZ	2018-06-27	0	0	5	0.477121	0.0579	1	1	AA	AA	0	0
118692.SZ	2016-04-01	0	0	5	0.477121	0.0579	1	1	AA	AA	0	0
118698.SZ	2018-08-13	0	0	5	0.69897	0.06	0	1	AA	AA	0	0
118698.SZ	2018-06-11	0	0	5	0.69897	0.06	1	1	AA	AA	0	0
118701.SZ	2018-08-13	0	0	5	0.477121	0.08	0	1	AA	AA	0	0
118701.SZ	2018-06-11	0	0	5	0.477121	0.08	1	1	AA	AA	0	0
118702.SZ	2018-10-16	0	1	4	0.477121	0.075	1	1	AA+	AA+	0	0
118711.SZ	2018-06-27	0	1	5	0.69897	0.06	0	1	AA	AA	1	0
118719.SZ	2018-06-27	0	0	4	0.69897	0.0504	0	1	AA+	AA+	0	0
118719.SZ	2018-06-27	0	0	4	0.69897	0.0504	0	1	AA+	AA+	0	0
118722.SZ	2018-07-23	0	0	4	0.69897	0.05	0	1	AA+	AA+	0	0
118723.SZ	2018-07-26	0	0	5	0.69897	0.062	0	1	AA	AA	0	0
118728.SZ	2018-06-29	0	0	5	0.477121	0.065	0	1	AA	AA	0	0
118730.SZ	2018-06-21	0	0	5	0.69897	0.063	1	0	AA	AA	0	0
118735.SZ	2018-08-03	0	0	4.5	0.477121	0.085	1	1	AA+	AA	0	0
118738.SZ	2018-07-26	0	0	4.5	0.69897	0.0568	0	1	AA+	AA	0	0
118738.SZ	2016-09-07	0	0	4.5	0.69897	0.0568	1	1	AA+	AA	0	0
118739.SZ	2018-06-08	0	0	2	0.69897	0.0373	0	1	AAA	AAA	0	0
118739.SZ	2018-03-23	0	0	2	0.69897	0.0373	1	1	AAA	AAA	0	0
118742.SZ	2018-06-16	0	1	5	0.69897	0.0688	1	1	AA	AA	1	0
118744.SZ	2018-06-25	0	0	5	0.69897	0.054	0	1	AA	AA	0	0
118747.SZ	2016-07-27	0	0	4	0.69897	0.044	1	0	AA+	AA+	0	0
118749.SZ	2018-06-26	0	0	4	0.69897	0.0779	0	1	AA+	AA+	0	0
118765.SZ	2018-06-26	0	0	4	0.69897	0.043	0	1	AA+	AA+	0	0
118765.SZ	2016-03-29	0	0	4	0.69897	0.043	1	1	AA+	AA+	0	0
118778.SZ	2018-06-29	0	0	5	0.477121	0.065	0	1	AA	AA	0	0
118783.SZ	2018-07-05	0	0	5.5	0.477121	0.075	1	1	AA	AA-	0	0
118786.SZ	2018-06-26	0	0	4	0.69897	0.077	0	1	AA+	AA+	0	0
118791.SZ	2018-07-26	0	0	4.5	0.69897	0.0461	0	1	AA+	AA	0	0
118791.SZ	2016-09-07	0	0	4.5	0.69897	0.0461	1	1	AA+	AA	0	0
118792.SZ	2018-10-12	0	0	3	0.477121	0.0495	1	1	AAA	AA+	0	0
118792.SZ	2016-10-18	0	0	3	0.477121	0.0495	1	1	AAA	AA+	0	0
118797.SZ	2018-04-23	1	2	21	0.69897	0.065	0	1	C	C	0	1
118802.SZ	2018-06-29	0	0	4	0.477121	0.085	1	1	AA+	AA+	0	0
118802.SZ	2016-09-07	0	0	4	0.477121	0.085	1	1	AA+	AA+	0	0
118803.SZ	2018-08-03	0	0	4.5	0.477121	0.085	1	1	AA+	AA	0	0
118805.SZ	2018-05-25	0	0	5.5	0.477121	0.08	1	1	AA-	AA	0	0
118815.SZ	2018-08-07	0	0	4.5	0.69897	0.04	1	1	AA+	AA	0	0
118815.SZ	2018-06-19	0	0	4.5	0.69897	0.04	1	1	AA+	AA	0	0
118816.SZ	2018-06-21	0	0	4	0.69897	0.0598	1	1	AA+	AA+	0	0
118816.SZ	2018-10-15	0	0	4	0.69897	0.0598	1	1	AA+	AA+	0	0
118819.SZ	2018-07-09	0	0	4	0.477121	0.048	0	1	AA+	AA+	0	0
118819.SZ	2016-07-20	0	0	4	0.477121	0.048	1	1	AA+	AA+	0	0
118821.SZ	2018-08-03	0	0	4.5	0.477121	0.09	1	1	AA+	AA	0	0
118826.SZ	2018-06-27	0	1	4.5	0.69897	0.048	0	1	AA	AA+	1	0
118826.SZ	2017-07-07	0	1	4.5	0.69897	0.048	1	1	AA	AA+	1	0
118832.SZ	2018-06-19	0	0	4.5	0.477121	0.09	1	1	AA	AA+	0	0
118834.SZ	2018-09-25	0	1	4	0.477121	0.075	1	1	AA+	AA+	1	0
118834.SZ	2017-07-18	0	1	4	0.477121	0.075	1	1	AA+	AA+	1	0
118837.SZ	2018-07-27	0	0	4	0.477121	0.0375	0	0	AA+	AA+	0	0
118837.SZ	2018-04-27	0	0	4	0.477121	0.0375	1	0	AA+	AA+	0	0
118838.SZ	2018-06-29	0	0	4	0.477121	0.085	1	1	AA+	AA+	0	0
118838.SZ	2016-09-07	0	0	4	0.477121	0.085	1	1	AA+	AA+	0	0
118844.SZ	2018-08-13	0	0	5	0.69897	0.07	0	1	AA	AA	0	0
118844.SZ	2018-06-11	0	0	5	0.69897	0.07	1	1	AA	AA	0	0
118847.SZ	2018-07-27	0	0	5	0.69897	0.0465	1	0	AA	AA	0	0
118853.SZ	2018-08-03	0	0	4.5	0.477121	0.09	1	1	AA+	AA	0	0
118854.SZ	2018-07-26	0	0	4.5	0.69897	0.052	0	1	AA	AA+	0	0
118856.SZ	2018-06-27	0	1	5	0.69897	0.073	0	1	AA	AA	1	0
118859.SZ	2018-06-27	0	1	4.5	0.69897	0.052	0	1	AA	AA+	1	0
118859.SZ	2017-07-07	0	1	4.5	0.69897	0.052	1	1	AA	AA+	1	0
118861.SZ	2018-07-26	0	0	5	0.69897	0.052	0	1	AA	AA	0	0
118866.SZ	2018-01-30	1	1	13.5	0.477121	0.08	1	1	C	AA-	0	0
118866.SZ	2016-07-08	1	1	13.5	0.477121	0.08	1	1	C	AA-	0	0
118867.SZ	2018-01-30	0	1	13.5	0.477121	0.08	1	1	C	AA-	0	0
118867.SZ	2016-07-08	0	1	13.5	0.477121	0.08	1	1	C	AA-	0	0
118870.SZ	2018-06-25	0	0	5	0.69897	0.058	1	0	AA	AA	0	0
118880.SZ	2018-06-27	0	0	5	0.69897	0.073	1	0	AA	AA	0	0
118881.SZ	2018-06-27	0	0	5	0.69897	0.075	1	0	AA	AA	0	0
118882.SZ	2018-06-29	0	0	4	0.477121	0.085	1	1	AA+	AA+	0	0
118882.SZ	2016-09-07	0	0	4	0.477121	0.085	1	1	AA+	AA+	0	0
118885.SZ	2018-06-22	0	0	4	0.69897	0.0368	0	1	AA+	AA+	0	0
118885.SZ	2017-07-28	0	0	4	0.69897	0.0368	1	1	AA+	AA+	0	0
118886.SZ	2018-10-16	0	1	4	0.477121	0.062	1	1	AA+	AA+	0	0
118893.SZ	2018-06-22	0	0	5	0.477121	0.055	1	1	AA	AA	0	0
122017.SH	2018-04-23	0	0	2	1	0.05	1	1	AAA	AAA	0	0
122017.SH	2016-07-28	0	0	2	1	0.05	1	1	AAA	AAA	0	0
122046.SH	2018-10-30	0	1	2	1	0.0488	1	1	AAA	AAA	0	0
122046.SH	2016-07-29	0	1	2	1	0.0488	1	1	AAA	AAA	0	0
122054.SH	2018-10-30	0	1	2	1	0.0434	1	1	AAA	AAA	0	0
122054.SH	2016-07-29	0	1	2	1	0.0434	1	1	AAA	AAA	0	0
122055.SH	2018-10-30	0	1	2	1.17609	0.045	1	1	AAA	AAA	0	0
122055.SH	2016-07-29	0	1	2	1.17609	0.045	1	1	AAA	AAA	0	0
122057.SH	2017-07-24	0	0	2	1	0.0505	1	1	AAA	AAA	0	0
122062.SH	2018-05-30	0	0	4	1	0.053	1	1	AA+	AA+	0	0
122062.SH	2018-06-07	0	0	4	1	0.053	1	1	AA+	AA+	0	0
122064.SH	2017-07-24	0	0	2	1	0.0504	1	1	AAA	AAA	0	0
122066.SH	2018-04-23	0	0	2	1	0.0525	1	1	AAA	AAA	0	0
122066.SH	2016-07-28	0	0	2	1	0.0525	1	1	AAA	AAA	0	0
122072.SH	2018-05-25	0	0	2	1	0.053	1	1	AAA	AAA	0	0
122072.SH	2018-04-24	0	0	2	1	0.053	1	1	AAA	AAA	0	0
122077.SH	2018-06-08	0	2	5.5	0.90309	0.0675	1	1	AA	AA-	0	1
122105.SH	2018-04-12	0	2	5.5	0.845098	0.069	1	1	AA	AA-	0	1
122109.SH	2018-07-19	0	0	4	0.845098	0.054	0	1	AA+	AA+	0	0
122124.SH	2018-05-28	0	0	2	0.845098	0.0499	1	1	AAA	AAA	0	0
122124.SH	2016-04-01	0	0	2	0.845098	0.0499	1	1	AAA	AAA	0	0
122127.SH	2018-08-09	0	0	4.5	0.845098	0.07	0	1	AA+	AA	0	0
122127.SH	2016-07-14	0	0	4.5	0.845098	0.07	1	1	AA+	AA	0	0
122133.SH	2018-04-04	0	2	11.5	0.845098	0.07	1	1	B	AA-	0	1
122134.SH	2018-04-09	0	0	6.5	0.845098	0.08	1	1	AA-	A+	0	0
122134.SH	2013-05-28	0	0	6.5	0.845098	0.08	1	1	AA-	A+	0	0
122143.SH	2018-06-15	0	0	5	0.90309	0.073	1	1	AA	AA	0	0
122143.SH	2016-08-12	0	0	5	0.90309	0.073	1	1	AA	AA	0	0
122157.SH	2018-06-28	0	1	2	0.845098	0.0474	0	1	AAA	AAA	1	0
122157.SH	2016-04-05	0	1	2	0.845098	0.0474	1	1	AAA	AAA	1	0
122158.SH	2018-06-08	0	2	5.5	0.90309	0.065	1	1	AA	AA-	0	1
[truncated: 2,109 more rows]
