# Supplementary material for: Can the dual-rating regulation improve the rating quality of Chinese corporate bonds?
Source: PLoS One. 2021 Dec 2;16(12):e0259759. doi: 10.1371/journal.pone.0259759 (PMC8638972; doi:10.1371/journal.pone.0259759)
Supplement: S3 Data — (XLSX) [file pone.0259759.s003.xlsx]

## Sheet: Sheet1
Code	Date	The rating defaults	The efforts of rating agencies	The rating scores of corporate bonds provided by three rating agencies	The issuing year of corporate bonds	The coupon rate	The types of rating agencies	Industry dummy	Rating 1	Rating 2	Rating 3	Rating upgrades	Rating downgrades
112019.SZ	2018-06-26	0	2	8.33333	1	0.0575	1	1	A-	A	A	1	1
112048.SZ	2018-08-24	0	2	21	0.845098	0.085	1	1	C	C	C	0	1
112052.SZ	2018-05-23	0	1	5.66667	0.845098	0.0675	1	1	AA+	AA-	A+	1	0
112067.SZ	2018-04-20	0	1	4	0.90309	0.0558	1	1	AA+	AA+	AA+	0	0
112070.SZ	2018-03-30	0	1	4.33333	0.845098	0.065	1	1	AA+	AA+	AA	0	1
112114.SZ	2018-05-17	0	1	4	0.845098	0.059	1	1	AA+	AA+	AA+	0	0
112115.SZ	2018-05-17	0	1	4	1	0.06	1	1	AA+	AA+	AA+	0	0
112142.SZ	2018-06-25	0	0	5	0.90309	0.0665	1	1	AA	AA	AA	0	0
112162.SZ	2018-06-11	0	0	2	0.845098	0.0495	1	1	AAA	AAA	AAA	0	0
112208.SZ	2018-06-26	0	1	4	0.69897	0.0658	1	1	AA+	AA+	AA+	1	0
112209.SZ	2018-11-05	0	2	16	0.69897	0.088	1	1	C	C	AA-	1	1
112224.SZ	2018-06-07	0	1	2	0.69897	0.0549	1	1	AAA	AAA	AAA	1	0
112228.SZ	2018-06-15	0	0	5.33333	0.69897	0.075	1	1	AA	AA	AA-	0	0
112233.SZ	2018-06-12	0	1	6	0.69897	0.072	1	1	AA-	AA-	AA-	1	0
112260.SZ	2018-06-12	0	1	4	0.69897	0.07	1	1	AA+	AA+	AA+	1	0
112265.SZ	2018-06-13	0	1	4	0.69897	0.061	1	1	AA+	AA+	AA+	1	0
112267.SZ	2018-06-12	0	1	4	0.69897	0.073	1	1	AA+	AA+	AA+	1	0
112270.SZ	2018-06-26	0	1	4	0.69897	0.0572	1	1	AA+	AA+	AA+	1	0
112271.SZ	2018-05-08	0	0	4	0.69897	0.044	1	1	AA+	AA+	AA+	0	0
112272.SZ	2018-06-14	0	1	3.33333	0.69897	0.064	1	1	AA+	AAA	AA+	1	0
112285.SZ	2018-05-24	0	1	2	0.69897	0.035	1	1	AAA	AAA	AAA	0	0
112297.SZ	2018-06-26	0	1	2	0.845098	0.0472	1	0	AAA	AAA	AAA	1	0
112299.SZ	2018-06-04	0	0	5	0.69897	0.065	1	1	AA	AA	AA	0	0
112306.SZ	2018-06-25	0	1	5.33333	0.69897	0.0535	1	1	AA+	AA-	AA-	1	0
112310.SZ	2018-06-26	0	0	4.33333	0.477121	0.0428	1	1	AA+	AA+	AA	0	0
112313.SZ	2018-06-14	0	0	5	0.69897	0.053	1	1	AA	AA	AA	0	0
112314.SZ	2018-06-27	0	0	4.66667	0.477121	0.0598	1	1	AA	AA	AA+	0	0
112318.SZ	2018-06-26	0	0	2	0.69897	0.0295	0	1	AAA	AAA	AAA	0	0
112320.SZ	2018-06-12	0	0	5	0.69897	0.0399	1	1	AA	AA	AA	0	0
112340.SZ	2018-06-25	0	1	5.33333	0.69897	0.056	1	1	AA+	AA-	AA-	1	0
112351.SZ	2018-06-26	0	0	5.33333	0.69897	0.0559	1	1	AA	AA	AA-	0	0
112355.SZ	2018-06-22	0	0	2	0.845098	0.034	1	1	AAA	AAA	AAA	0	0
112362.SZ	2018-06-25	0	1	5.33333	0.69897	0.0529	1	1	AA+	AA-	AA-	1	0
112370.SZ	2018-04-19	0	1	7.33333	0.69897	0.058	1	1	AA-	AA-	BBB+	1	0
112375.SZ	2018-06-13	0	0	4.33333	0.69897	0.0389	1	1	AA+	AA	AA+	0	0
112385.SZ	2018-06-19	0	0	3.33333	0.69897	0.051	1	1	AA+	AA+	AAA	0	0
112387.SZ	2018-06-27	0	0	4.66667	0.477121	0.0685	1	1	AA	AA	AA+	0	0
112390.SZ	2018-06-13	0	1	5.66667	0.69897	0.055	1	1	AA+	AA-	A+	1	0
112394.SZ	2018-06-22	0	1	4	0.69897	0.06	1	1	AA+	AA+	AA+	0	0
112395.SZ	2018-06-22	0	1	4	0.69897	0.072	1	1	AA+	AA+	AA+	0	0
112413.SZ	2018-06-07	0	0	2	0.69897	0.0295	1	1	AAA	AAA	AAA	0	0
112416.SZ	2018-06-19	0	0	3.33333	0.69897	0.04	1	1	AA+	AA+	AAA	0	0
112427.SZ	2018-05-15	0	0	4	0.69897	0.0346	1	1	AA+	AA+	AA+	0	0
112428.SZ	2018-06-22	0	0	2	0.845098	0.0321	1	1	AAA	AAA	AAA	0	0
112431.SZ	2018-06-26	0	0	5.33333	0.69897	0.056	1	1	AA	AA	AA-	0	0
112436.SZ	2018-06-13	0	0	4	0.69897	0.048	1	1	AA+	AA+	AA+	0	0
112437.SZ	2018-06-14	0	0	5	0.69897	0.0449	1	1	AA	AA	AA	0	0
112441.SZ	2018-05-07	1	2	21	0.477121	0.061	1	1	C	C	C	0	1
112442.SZ	2018-05-07	1	2	21	0.69897	0.067	1	1	C	C	C	0	1
112444.SZ	2018-06-21	0	0	4	0.69897	0.052	1	1	AA+	AA+	AA+	0	0
112450.SZ	2018-06-22	0	0	5	0.69897	0.04	1	1	AA	AA	AA	0	0
112452.SZ	2018-06-13	0	0	4	0.69897	0.045	1	1	AA+	AA+	AA+	0	0
112454.SZ	2018-09-03	0	1	8.33333	0.69897	0.0495	1	1	A-	A	A	0	1
112461.SZ	2018-06-15	0	1	2.66667	0.69897	0.034	1	1	AAA	AA+	AAA	1	0
112470.SZ	2018-06-26	0	1	4.33333	0.69897	0.0386	0	1	AA+	AA+	AA	0	0
112478.SZ	2018-06-19	0	0	3.33333	0.69897	0.041	1	1	AA+	AA+	AAA	0	0
112494.SZ	2018-05-07	0	2	21	0.477121	0.07	1	1	C	C	C	0	1
112498.SZ	2018-06-21	0	0	4	0.69897	0.065	1	1	AA+	AA+	AA+	0	0
112499.SZ	2018-06-21	0	1	4.66667	0.477121	0.048	1	1	AA+	AA+	AA-	1	0
112510.SZ	2018-10-11	0	2	16	0.477121	0.0698	1	1	C	C	AA-	0	1
112515.SZ	2018-06-13	0	0	4	0.778151	0.051	1	1	AA+	AA+	AA+	0	0
112519.SZ	2018-06-08	0	0	4	0.477121	0.055	1	1	AA+	AA+	AA+	0	0
112530.SZ	2018-05-25	0	0	3.66667	0.69897	0.0487	1	1	AAA	AAA	A+	0	0
112534.SZ	2018-06-25	0	0	5	0.69897	0.07	1	1	AA	AA	AA	0	0
112537.SZ	2018-06-27	0	0	5	0.69897	0.07	1	0	AA	AA	AA	0	0
112543.SZ	2018-05-21	0	0	2	0.69897	0.0451	1	0	AAA	AAA	AAA	0	0
112546.SZ	2018-05-24	0	1	2	0.69897	0.045	1	1	AAA	AAA	AAA	0	0
112548.SZ	2018-05-23	0	0	6.66667	0.69897	0.059	1	1	AA	A+	A	0	0
112561.SZ	2018-05-24	0	1	2	0.69897	0.0454	1	1	AAA	AAA	AAA	0	0
112565.SZ	2018-06-21	0	0	4	0.69897	0.069	1	1	AA+	AA+	AA+	0	0
112570.SZ	2018-05-25	0	0	4	0.69897	0.065	1	1	AA+	AA+	AA+	0	0
112571.SZ	2018-05-21	0	0	2	0.69897	0.0463	1	0	AAA	AAA	AAA	0	0
112575.SZ	2018-06-22	0	0	5	0.69897	0.0627	1	1	AA	AA	AA	0	0
112579.SZ	2018-06-13	0	1	6	0.477121	0.055	1	1	AA-	AA-	AA-	0	0
112580.SZ	2018-06-21	0	0	4.66667	0.477121	0.0557	1	1	AA+	AA+	AA-	0	0
112583.SZ	2018-06-12	0	0	5.33333	0.477121	0.07	1	1	AA	AA	AA-	0	0
112591.SZ	2018-06-27	0	0	5	0.69897	0.063	1	0	AA	AA	AA	0	0
112594.SZ	2018-06-21	0	0	4	0.69897	0.0698	1	1	AA+	AA+	AA+	0	0
112596.SZ	2018-06-22	0	0	4.66667	0.477121	0.057	1	1	AA+	AA+	AA-	0	0
112598.SZ	2018-06-08	0	0	4	0.477121	0.0593	1	1	AA+	AA+	AA+	0	0
112599.SZ	2018-06-13	0	0	4	0.778151	0.058	1	1	AA+	AA+	AA+	0	0
112602.SZ	2018-06-26	0	0	5.33333	0.477121	0.0722	1	1	AA	AA	AA-	0	0
112603.SZ	2018-06-20	0	0	6.33333	0.69897	0.075	1	1	AA	AA	A-	0	0
112606.SZ	2018-06-04	0	0	5	0.477121	0.065	1	1	AA	AA	AA	0	0
112607.SZ	2018-05-15	0	0	4	0.69897	0.058	1	1	AA+	AA+	AA+	0	0
112610.SZ	2018-05-29	0	0	5	0.477121	0.056	1	1	AA	AA	AA	0	0
112615.SZ	2018-06-11	0	0	2	0.69897	0.0525	1	1	AAA	AAA	AAA	0	0
112616.SZ	2018-06-11	0	0	2	0.477121	0.052	1	1	AAA	AAA	AAA	0	0
112617.SZ	2018-06-11	0	0	2	0.69897	0.0525	1	1	AAA	AAA	AAA	0	0
112620.SZ	2018-05-29	0	0	5	0.69897	0.061	1	1	AA	AA	AA	0	0
112621.SZ	2018-06-13	0	0	4	0.778151	0.065	1	1	AA+	AA+	AA+	0	0
112638.SZ	2018-06-26	0	1	5.33333	0.69897	0.0595	1	1	AA+	AA+	A	0	0
112641.SZ	2018-05-25	0	0	4	0.69897	0.0728	1	1	AA+	AA+	AA+	0	0
112648.SZ	2018-06-22	0	0	2	0.69897	0.0587	1	1	AAA	AAA	AAA	0	0
112650.SZ	2018-06-15	0	0	3.33333	0.60206	0.072	1	1	AA+	AAA	AA+	0	0
112651.SZ	2018-06-15	0	0	3.33333	0.69897	0.075	1	1	AA+	AAA	AA+	0	0
112652.SZ	2018-06-13	0	0	5	0.30103	0.075	1	1	AA	AA	AA	0	0
112674.SZ	2018-05-25	0	0	3.66667	0.69897	0.0517	1	1	AAA	AAA	A+	0	0
112676.SZ	2018-06-22	0	0	4.66667	0.477121	0.068	1	1	AA+	AA+	AA-	0	0
112680.SZ	2018-06-08	0	0	4	0.477121	0.065	1	1	AA+	AA+	AA+	0	0
112685.SZ	2018-06-27	0	0	2	0.845098	0.0497	0	0	AAA	AAA	AAA	0	0
112688.SZ	2018-06-27	0	0	2	0.477121	0.058	1	1	AAA	AAA	AAA	0	0
112695.SZ	2018-04-17	0	0	5	0.477121	0.0638	1	1	AA	AA	AA	0	0
112703.SZ	2018-05-09	0	0	2	0.69897	0.048	1	0	AAA	AAA	AAA	0	0
112713.SZ	2018-06-11	0	0	2	0.69897	0.048	1	1	AAA	AAA	AAA	0	0
112724.SZ	2018-05-23	0	0	4	0.477121	0.075	1	1	AA+	AA+	AA+	0	0
112728.SZ	2018-05-14	0	0	2	0.69897	0.044	0	0	AAA	AAA	AAA	0	0
112729.SZ	2018-05-14	0	0	2	0.69897	0.048	0	0	AAA	AAA	AAA	0	0
112730.SZ	2018-07-02	0	0	2	0.845098	0.048	0	0	AAA	AAA	AAA	0	0
112731.SZ	2018-07-02	0	0	2	0.69897	0.0467	0	0	AAA	AAA	AAA	0	0
112736.SZ	2018-07-12	0	0	2	0.477121	0.06	1	1	AAA	AAA	AAA	0	0
112742.SZ	2018-07-13	0	1	2	0.69897	0.0405	1	1	AAA	AAA	AAA	0	0
112748.SZ	2018-07-25	0	0	3.66667	0.60206	0.0575	1	1	AAA	AAA	A+	0	0
112753.SZ	2018-08-10	0	0	5	0.69897	0.085	1	0	AA	AA	AA	0	0
112757.SZ	2018-07-31	0	0	4.33333	0.69897	0.068	1	1	AA+	AA+	AA	0	0
112761.SZ	2018-08-22	0	0	4	0.477121	0.06	1	1	AA+	AA+	AA+	0	0
112764.SZ	2018-08-16	0	1	4	0.477121	0.075	1	1	AA+	AA+	AA+	0	0
112767.SZ	2018-08-10	0	0	4.33333	0.477121	0.075	1	1	AA+	AA+	AA	0	0
112768.SZ	2018-09-10	0	0	4.33333	0.69897	0.0696	1	1	AA+	AA+	AA	0	0
112770.SZ	2018-09-12	0	0	4	0.477121	0.075	1	1	AA+	AA+	AA+	0	0
112784.SZ	2018-10-18	0	1	2	0.69897	0.0418	1	1	AAA	AAA	AAA	0	0
112785.SZ	2018-10-18	0	1	4	0.477121	0.0735	1	1	AA+	AA+	AA+	0	0
112788.SZ	2018-10-24	0	0	2	0.69897	0.0397	1	0	AAA	AAA	AAA	0	0
112789.SZ	2018-10-24	0	0	2	0.477121	0.0405	1	0	AAA	AAA	AAA	0	0
112793.SZ	2018-10-26	0	1	4	0.477121	0.069	1	1	AA+	AA+	AA+	0	0
114022.SZ	2018-05-25	0	1	2.66667	0.778151	0.0439	1	1	AAA	AAA	AA+	0	0
114034.SZ	2018-06-25	0	0	5	0.69897	0.0499	1	1	AA	AA	AA	0	0
114039.SZ	2018-06-27	0	1	5	0.69897	0.0599	1	1	AA	AA	AA	0	0
114129.SZ	2018-06-27	0	0	4.66667	0.477121	0.081	1	1	AA	AA	AA+	0	0
114179.SZ	2018-06-25	0	0	5	0.477121	0.07	1	1	AA	AA	AA	0	0
114205.SZ	2018-06-22	0	1	4	0.477121	0.075	1	1	AA+	AA+	AA+	0	0
114216.SZ	2018-06-22	0	0	6	0.477121	0.07	1	1	AA	AA-	A+	0	0
114219.SZ	2018-06-22	0	1	4	0.477121	0.075	1	1	AA+	AA+	AA+	0	0
114221.SZ	2018-06-25	0	0	5	0.69897	0.068	1	1	AA	AA	AA	0	0
114224.SZ	2018-08-31	0	2	8	0.477121	0.085	1	1	A	A	A	0	1
114272.SZ	2018-08-31	0	2	8	0.477121	0.075	1	1	A	A	A	0	1
114280.SZ	2018-06-22	0	0	6	0.477121	0.073	1	1	AA	AA-	A+	0	0
114344.SZ	2018-07-10	0	0	3.33333	0.477121	0.0806	1	1	AA+	AAA	AA+	0	0
114357.SZ	2018-06-08	0	1	4	0.477121	0.085	1	1	AA+	AA+	AA+	0	0
114362.SZ	2018-06-20	0	1	2	0.477121	0.049	1	1	AAA	AAA	AAA	0	0
114373.SZ	2018-09-12	0	1	4	0.477121	0.075	1	1	AA+	AA+	AA+	0	0
114381.SZ	2018-06-20	0	1	2	0.477121	0.05	1	1	AAA	AAA	AAA	0	0
118405.SZ	2018-05-30	0	0	4	0.477121	0.0696	1	1	AA+	AA+	AA+	0	0
118420.SZ	2018-06-21	0	1	2.66667	0.477121	0.0645	1	1	AAA	AAA	AA+	1	0
118427.SZ	2017-04-28	0	1	3.33333	0.477121	0.072	1	1	AA+	AAA	AA+	1	0
118437.SZ	2018-06-22	0	2	4	0.60206	0.0775	1	1	AA+	AA+	AA+	1	0
118438.SZ	2018-06-22	0	2	4	0.60206	0.0795	1	1	AA+	AA+	AA+	1	0
118482.SZ	2018-06-21	0	1	2.66667	0.477121	0.0645	1	1	AAA	AAA	AA+	1	0
118485.SZ	2018-08-06	0	1	2.66667	0.69897	0.067	1	1	AAA	AAA	AA+	1	0
118490.SZ	2017-06-06	0	1	4	0.477121	0.075	1	1	AA+	AA+	AA+	1	0
118492.SZ	2018-06-21	0	1	2.66667	0.477121	0.0645	1	1	AAA	AAA	AA+	1	0
118496.SZ	2018-06-22	0	0	4.33333	0.69897	0.058	1	1	AA+	AA+	AA	0	0
118499.SZ	2018-06-25	0	1	5.33333	0.477121	0.0765	1	1	AA+	AA-	AA-	1	0
118501.SZ	2018-06-07	0	0	5	0.477121	0.056	1	1	AA	AA	AA	0	0
118535.SZ	2018-11-05	0	2	16	0.477121	0.072	1	1	C	C	AA-	0	1
118544.SZ	2016-06-29	0	1	2	0.69897	0.0415	1	1	AAA	AAA	AAA	0	0
118561.SZ	2017-04-28	0	1	3.33333	0.477121	0.069	1	1	AA+	AAA	AA+	1	0
118562.SZ	2017-04-28	0	1	3.33333	0.477121	0.062	1	1	AA+	AAA	AA+	1	0
118574.SZ	2015-12-17	0	0	4.33333	0.69897	0.0413	0	1	AA+	AA	AA+	0	0
118577.SZ	2017-06-26	0	0	4	0.69897	0.0443	1	1	AA+	AA+	AA+	0	0
118585.SZ	2018-06-22	0	2	4	0.477121	0.073	1	1	AA+	AA+	AA+	1	0
118595.SZ	2017-08-28	0	0	5.66667	0.69897	0.07	1	1	AA-	AA-	AA	0	0
118600.SZ	2018-08-06	0	1	2.66667	0.69897	0.065	1	1	AAA	AAA	AA+	1	0
118612.SZ	2018-06-15	0	0	5.33333	0.477121	0.08	1	1	AA	AA	AA-	0	0
118642.SZ	2018-06-21	0	1	2.66667	0.477121	0.06	1	1	AAA	AAA	AA+	1	0
118658.SZ	2018-06-11	0	0	5	0.69897	0.066	1	1	AA	AA	AA	0	0
118661.SZ	2018-06-15	0	1	3.33333	0.477121	0.073	1	1	AA+	AAA	AA+	1	0
118662.SZ	2018-06-15	0	1	3.33333	0.69897	0.072	1	1	AA+	AAA	AA+	1	0
118663.SZ	2018-06-07	0	0	5	0.69897	0.055	1	1	AA	AA	AA	0	0
118668.SZ	2018-11-05	0	2	16	0.477121	0.068	1	1	C	C	AA-	0	1
118672.SZ	2017-05-24	0	0	4.33333	0.69897	0.0529	1	0	AA+	AA	AA+	0	0
118673.SZ	2018-06-11	0	0	5	0.69897	0.0647	1	1	AA	AA	AA	0	0
118682.SZ	2018-06-27	0	0	5	0.477121	0.057	1	1	AA	AA	AA	0	0
118691.SZ	2015-08-26	0	1	8	0.477121	0.08	1	1	A	A	A	0	0
118696.SZ	2016-05-10	0	0	4	0.477121	0.075	1	1	AA+	AA+	AA+	0	0
118709.SZ	2018-06-22	0	0	4.33333	0.69897	0.054	1	1	AA+	AA+	AA	0	0
118717.SZ	2015-08-26	0	1	8	0.477121	0.085	1	1	A	A	A	0	0
118724.SZ	2018-05-25	0	1	2.66667	0.60206	0.075	1	1	AAA	AAA	AA+	0	0
118736.SZ	2018-06-07	0	0	5	0.477121	0.0516	1	1	AA	AA	AA	0	0
118743.SZ	2015-08-26	0	1	8	0.477121	0.085	1	1	A	A	A	0	0
118752.SZ	2015-10-21	0	1	2	0.69897	0.038	1	1	AAA	AAA	AAA	0	0
118753.SZ	2016-05-10	0	0	4	0.477121	0.075	1	1	AA+	AA+	AA+	0	0
118763.SZ	2018-06-15	0	1	3.33333	0.477121	0.064	1	1	AA+	AAA	AA+	1	0
118779.SZ	2018-10-11	1	2	16	0.477121	0.077	1	1	C	C	AA-	0	1
118787.SZ	2018-06-25	0	0	3.33333	0.69897	0.04	1	0	AAA	AA+	AA+	0	0
118800.SZ	2018-06-07	0	0	5	0.477121	0.072	1	1	AA	AA	AA	0	0
118806.SZ	2018-07-18	0	1	2.66667	0.477121	0.055	1	1	AAA	AAA	AA+	1	0
118811.SZ	2018-06-27	0	0	5.33333	0.69897	0.05	1	1	AA	AA	AA-	0	0
118851.SZ	2018-06-21	0	0	4.66667	0.477121	0.08	1	1	AA	AA	AA+	0	0
118871.SZ	2018-06-11	0	0	4	0.69897	0.0391	1	1	AA+	AA+	AA+	0	0
118874.SZ	2018-06-07	0	0	5	0.69897	0.046	1	1	AA	AA	AA	0	0
118897.SZ	2018-06-27	0	0	4	0.69897	0.0556	1	0	AA+	AA+	AA+	0	0
122015.SH	2018-05-25	0	0	2	1	0.0478	1	1	AAA	AAA	AAA	0	0
122052.SH	2018-05-23	0	1	2	1	0.0405	1	1	AAA	AAA	AAA	0	0
122071.SH	2018-04-12	0	2	3.33333	1	0.062	0	1	AAA	AAA	AA-	1	0
122110.SH	2018-04-25	0	0	5	0.845098	0.0685	1	1	AA	AA	AA	0	0
122147.SH	2018-04-20	0	1	4.33333	0.845098	0.0565	1	1	AAA	AA+	A+	1	0
122150.SH	2018-05-23	0	1	2	1	0.049	1	1	AAA	AAA	AAA	0	0
122152.SH	2018-05-17	0	0	2	0.845098	0.0475	1	1	AAA	AAA	AAA	0	0
122168.SH	2018-04-19	0	1	2	1	0.0495	1	1	AAA	AAA	AAA	0	0
122181.SH	2018-04-20	0	1	5	0.845098	0.075	1	1	AA	AA+	AA-	1	0
122188.SH	2018-04-20	0	1	4.33333	0.845098	0.059	1	1	AAA	AA+	A+	1	0
122201.SH	2018-05-11	0	1	3.33333	0.845098	0.054	1	1	AA+	AAA	AA+	0	0
122210.SH	2018-05-22	0	0	2	1	0.049	1	1	AAA	AAA	AAA	0	0
122211.SH	2018-05-22	0	0	2	1.17609	0.0504	1	1	AAA	AAA	AAA	0	0
122240.SH	2018-05-22	0	0	2	1	0.0488	1	1	AAA	AAA	AAA	0	0
122248.SH	2018-06-25	0	0	2	1	0.053	1	1	AAA	AAA	AAA	0	0
122271.SH	2018-04-19	0	1	2	0.69897	0.0592	1	1	AAA	AAA	AAA	0	0
122272.SH	2018-04-19	0	1	2	1	0.0615	1	1	AAA	AAA	AAA	0	0
122295.SH	2018-06-22	0	1	2	0.69897	0.0612	1	1	AAA	AAA	AAA	1	0
122301.SH	2018-06-26	0	0	4	0.69897	0.0588	1	1	AA+	AA+	AA+	0	0
122302.SH	2017-08-28	0	1	5.33333	0.845098	0.089	1	1	AA	AA	AA-	1	0
122305.SH	2018-05-29	0	0	2.66667	0.69897	0.0584	1	1	AAA	AAA	AA+	0	0
122328.SH	2018-05-11	0	1	3.33333	0.778151	0.063	1	1	AA+	AAA	AA+	0	0
122335.SH	2018-06-05	0	0	5	0.845098	0.06	1	1	AA	AA	AA	0	0
122341.SH	2018-06-25	0	0	5	0.69897	0.062	1	1	AA	AA	AA	0	0
122348.SH	2018-05-21	0	0	4.33333	0.69897	0.0565	1	1	AA+	AA+	AA	0	0
122350.SH	2018-05-10	0	0	5.33333	0.69897	0.077	1	1	AA	AA	AA-	0	0
122351.SH	2018-05-21	0	0	4.33333	0.845098	0.052	1	1	AA+	AA+	AA	0	0
122354.SH	2018-05-15	0	1	3.66667	0.845098	0.0533	1	1	AAA	AAA	A+	1	0
122361.SH	2018-06-13	0	0	4.33333	0.69897	0.051	1	1	AA+	AA+	AA	0	0
122378.SH	2018-06-26	0	0	4	0.69897	0.0458	1	1	AA+	AA+	AA+	0	0
122390.SH	2018-06-21	0	0	2	0.69897	0.046	1	1	AAA	AAA	AAA	0	0
122395.SH	2018-05-25	0	2	2.66667	0.69897	0.07	1	1	AAA	AAA	AA+	1	0
122397.SH	2018-05-22	0	1	5	0.69897	0.0688	1	1	AA	AA	AA	1	0
122402.SH	2018-05-08	0	1	3.66667	0.845098	0.044	1	1	AA+	AAA	AA	1	0
122405.SH	2018-05-22	0	1	5	0.69897	0.0688	1	1	AA	AA	AA	1	0
122406.SH	2018-06-22	0	1	4	0.69897	0.072	1	1	AA+	AA+	AA+	1	0
122409.SH	2018-06-22	0	0	2	0.69897	0.055	0	1	AAA	AAA	AAA	0	0
122410.SH	2018-06-22	0	0	2	0.845098	0.042	0	1	AAA	AAA	AAA	0	0
122411.SH	2018-06-20	0	0	2.66667	0.69897	0.048	1	1	AAA	AAA	AA+	0	0
122421.SH	2018-04-24	0	0	5.33333	0.69897	0.075	1	1	AA	AA	AA-	0	0
122429.SH	2018-06-27	0	0	4.66667	0.69897	0.0539	1	1	AA+	AA+	AA-	0	0
122435.SH	2018-05-30	0	1	4.66667	0.69897	0.052	1	1	AA	AA	AA+	1	0
122440.SH	2018-06-15	0	1	2.66667	0.69897	0.073	1	1	AAA	AA+	AAA	1	0
122441.SH	2018-05-29	0	0	5.33333	0.69897	0.073	1	1	AA	AA	AA-	0	0
122448.SH	2018-06-15	0	1	2.66667	0.60206	0.0535	1	1	AAA	AA+	AAA	1	0
122452.SH	2018-06-26	0	1	2.66667	1	0.0448	1	0	AAA	AAA	AA+	1	0
122461.SH	2018-06-26	0	1	2.66667	1	0.0436	1	0	AAA	AAA	AA+	1	0
122466.SH	2018-06-26	0	0	2	0.69897	0.0397	1	0	AAA	AAA	AAA	0	0
122472.SH	2018-05-10	0	0	5.33333	0.69897	0.07	1	1	AA	AA	AA-	0	0
122482.SH	2018-06-27	0	2	8	0.69897	0.08	1	1	A	BBB	AA	0	1
122483.SH	2018-11-06	1	2	21	0.69897	0.08	1	0	C	C	C	1	1
122486.SH	2018-06-27	0	1	2.66667	0.69897	0.052	0	1	AAA	AA+	AAA	1	0
122488.SH	2018-05-29	0	0	2.66667	0.845098	0.0418	1	1	AAA	AAA	AA+	0	0
122492.SH	2018-11-06	1	2	21	0.69897	0.08	1	0	C	C	C	1	1
122493.SH	2018-05-17	0	0	2	0.69897	0.0387	1	1	AAA	AAA	AAA	0	0
122494.SH	2018-05-30	0	1	2	0.845098	0.051	1	1	AAA	AAA	AAA	1	0
123048.SH	2018-08-06	0	0	4.33333	0.69897	0.0535	1	1	AA+	AA+	AA	0	0
125611.SH	2018-06-12	0	1	2	0.69897	0.0499	1	1	AAA	AAA	AAA	0	0
125629.SH	2018-06-26	0	1	4.33333	0.69897	0.058	1	1	AA+	AA+	AA	1	0
125641.SH	2018-06-26	0	1	4.33333	0.69897	0.0581	1	1	AA+	AA+	AA	1	0
125642.SH	2018-06-26	0	0	5	0.69897	0.058	1	1	AA	AA	AA	0	0
125651.SH	2018-06-15	0	0	4.66667	0.477121	0.06	1	1	AA	AA+	AA	0	0
125655.SH	2018-06-25	0	0	5	0.69897	0.063	1	1	AA	AA	AA	0	0
125659.SH	2018-06-25	0	0	5	0.69897	0.063	1	1	AA	AA	AA	0	0
125668.SH	2018-08-06	0	1	2.66667	0.69897	0.0675	1	1	AAA	AAA	AA+	1	0
125679.SH	2018-06-26	0	0	4	0.69897	0.05	1	1	AA+	AA+	AA+	0	0
125680.SH	2018-06-22	0	1	2	0.477121	0.0416	1	1	AAA	AAA	AAA	0	0
125748.SH	2018-09-07	0	1	5	0.69897	0.065	1	1	AA	AA	AA	0	0
125773.SH	2018-06-27	0	0	5.33333	0.69897	0.0705	1	1	AA	AA	AA-	0	0
125785.SH	2018-06-25	0	1	2	0.69897	0.065	1	1	AAA	AAA	AAA	0	0
125786.SH	2018-06-25	0	1	2	0.69897	0.062	1	1	AAA	AAA	AAA	0	0
125791.SH	2018-06-26	0	0	4	0.778151	0.0745	1	1	AA+	AA+	AA+	0	0
125798.SH	2018-06-22	0	2	6	0.69897	0.076	0	1	AA	AA+	A-	0	1
125828.SH	2018-06-22	0	1	4	0.60206	0.073	1	1	AA+	AA+	AA+	1	0
125833.SH	2015-08-27	0	0	5	0.69897	0.075	1	1	AA	AA	AA	0	0
125837.SH	2018-05-30	0	1	2	0.60206	0.06	1	1	AAA	AAA	AAA	1	0
125848.SH	2018-05-30	0	1	2	0.60206	0.06	1	1	AAA	AAA	AAA	1	0
125885.SH	2018-09-29	0	0	5.33333	0.69897	0.09	1	1	AA	AA	AA-	0	0
135056.SH	2018-09-06	0	0	2	0.477121	0.042	1	1	AAA	AAA	AAA	0	0
135065.SH	2015-08-27	0	0	5	0.69897	0.0618	1	1	AA	AA	AA	0	0
135082.SH	2018-05-30	0	1	2	0.69897	0.054	1	1	AAA	AAA	AAA	1	0
135086.SH	2018-06-26	0	1	4.33333	0.69897	0.055	1	1	AA+	AA+	AA	1	0
135088.SH	2018-06-22	0	1	2	0.477121	0.0375	1	1	AAA	AAA	AAA	0	0
135092.SH	2018-06-06	0	1	6.33333	0.69897	0.063	1	1	AA-	AA-	A+	0	0
135093.SH	2018-05-04	0	1	2	0.477121	0.067	1	1	AAA	AAA	AAA	1	0
135200.SH	2018-06-15	0	0	5	0.477121	0.073	1	1	AA	AA	AA	0	0
135212.SH	2018-09-07	0	1	5	0.69897	0.061	1	1	AA	AA	AA	0	0
135230.SH	2018-06-25	0	0	5	0.477121	0.072	0	1	AA	AA	AA	0	0
135240.SH	2018-06-20	0	0	2	0.69897	0.044	1	1	AAA	AAA	AAA	0	0
135256.SH	2018-06-22	0	1	5	0.477121	0.075	1	1	AA	AA	AA	0	0
135261.SH	2018-06-12	0	1	2	0.69897	0.0475	1	1	AAA	AAA	AAA	0	0
135262.SH	2018-06-27	0	0	4.66667	0.477121	0.0578	1	1	AA	AA	AA+	0	0
135281.SH	2018-07-10	0	0	5	0.69897	0.061	1	1	AA	AA	AA	0	0
135292.SH	2018-06-20	0	0	2	0.69897	0.0414	1	1	AAA	AAA	AAA	0	0
135302.SH	2018-05-30	0	1	2	0.69897	0.0519	1	1	AAA	AAA	AAA	1	0
135350.SH	2018-05-04	0	1	2	0.477121	0.067	1	1	AAA	AAA	AAA	1	0
135355.SH	2018-06-12	0	1	2	0.60206	0.0455	1	1	AAA	AAA	AAA	0	0
135356.SH	2018-06-25	0	0	4.33333	0.69897	0.048	1	1	AA+	AA	AA+	0	0
135360.SH	2015-06-18	0	0	4	0.778151	0.0573	1	1	AA+	AA+	AA+	0	0
135361.SH	2015-06-18	0	0	4	0.778151	0.0573	1	1	AA+	AA+	AA+	0	0
135391.SH	2018-05-30	0	1	2	0.69897	0.053	1	1	AAA	AAA	AAA	1	0
135403.SH	2018-05-21	0	0	4.33333	0.69897	0.0448	1	1	AA+	AA+	AA	0	0
135420.SH	2018-06-26	0	0	4	0.69897	0.0458	1	1	AA+	AA+	AA+	0	0
135465.SH	2018-05-30	0	1	2	0.69897	0.0538	1	1	AAA	AAA	AAA	1	0
135468.SH	2018-05-25	0	1	2.66667	0.778151	0.052	1	1	AAA	AAA	AA+	0	0
135475.SH	2018-05-04	0	0	4.33333	0.69897	0.049	1	1	AA+	AA+	AA	0	0
135507.SH	2018-05-30	0	1	2	0.60206	0.0519	1	1	AAA	AAA	AAA	1	0
135508.SH	2018-05-25	0	1	2.66667	0.60206	0.065	1	1	AAA	AAA	AA+	0	0
135525.SH	2018-06-22	0	0	4	0.69897	0.045	1	1	AA+	AA+	AA+	0	0
135531.SH	2018-06-12	0	1	2	0.69897	0.046	1	1	AAA	AAA	AAA	0	0
135539.SH	2018-06-20	0	0	2	0.477121	0.0625	1	1	AAA	AAA	AAA	0	0
135557.SH	2018-05-30	0	1	2	0.60206	0.0695	1	1	AAA	AAA	AAA	1	0
135572.SH	2018-06-26	0	0	5	0.69897	0.059	1	1	AA	AA	AA	0	0
135582.SH	2018-06-22	0	0	4.33333	0.69897	0.049	1	1	AA+	AA	AA+	0	0
135607.SH	2018-09-29	0	0	4	0.69897	0.0699	1	1	AA+	AA+	AA+	0	0
135608.SH	2018-09-29	0	0	4	0.778151	0.0699	1	1	AA+	AA+	AA+	0	0
135616.SH	2018-06-26	0	0	5	0.477121	0.0798	1	1	AA	AA	AA	0	0
135621.SH	2018-06-20	0	0	5	0.477121	0.0575	1	1	AA	AA	AA	0	0
135633.SH	2018-06-15	0	0	4.66667	0.477121	0.048	1	1	AA	AA+	AA	0	0
135668.SH	2018-06-20	0	0	2	0.477121	0.045	1	1	AAA	AAA	AAA	0	0
135669.SH	2018-06-20	0	0	2	0.69897	0.045	1	1	AAA	AAA	AAA	0	0
135670.SH	2018-06-20	0	0	2	0.69897	0.048	1	1	AAA	AAA	AAA	0	0
135692.SH	2018-05-10	0	0	5.33333	0.477121	0.08	1	1	AA	AA	AA-	0	0
135705.SH	2015-12-31	0	0	4	0.477121	0.068	1	1	AA+	AA+	AA+	0	0
135736.SH	2018-05-04	0	1	2	0.69897	0.0448	1	1	AAA	AAA	AAA	1	0
135778.SH	2018-06-22	0	1	5	0.477121	0.058	1	1	AA	AA	AA	0	0
135796.SH	2018-06-12	0	1	2	0.60206	0.068	1	1	AAA	AAA	AAA	0	0
135797.SH	2018-06-12	0	1	2	0.845098	0.0565	1	1	AAA	AAA	AAA	0	0
135810.SH	2017-05-24	0	0	4.33333	0.69897	0.0425	1	0	AA+	AA	AA+	0	0
135838.SH	2018-05-04	0	1	2	0.845098	0.048	1	1	AAA	AAA	AAA	1	0
135842.SH	2018-04-17	0	1	2.66667	0.69897	0.043	1	1	AAA	AA+	AAA	1	0
135843.SH	2018-04-17	0	1	2.66667	0.69897	0.055	1	1	AAA	AA+	AAA	1	0
135845.SH	2018-06-25	0	1	2	0.69897	0.075	1	1	AAA	AAA	AAA	0	0
135872.SH	2018-06-22	0	0	5	0.69897	0.045	1	1	AA	AA	AA	0	0
136009.SH	2018-06-25	0	1	2.66667	0.69897	0.0437	0	1	AAA	AAA	AA+	1	0
136014.SH	2018-06-26	0	0	2	0.90309	0.0386	1	0	AAA	AAA	AAA	0	0
136019.SH	2018-05-10	0	0	2	0.845098	0.0408	1	1	AAA	AAA	AAA	0	0
136021.SH	2018-05-04	0	1	2	0.69897	0.07	1	1	AAA	AAA	AAA	1	0
136023.SH	2018-06-11	0	2	4.33333	0.69897	0.07	1	1	AA+	AA+	AA	1	0
136024.SH	2018-06-13	0	0	4.66667	0.845098	0.0447	1	1	AA+	AA	AA	0	0
136032.SH	2018-05-28	0	0	2.66667	0.69897	0.059	0	1	AAA	AAA	AA+	0	0
136035.SH	2018-06-26	0	0	2	0.69897	0.048	1	0	AAA	AAA	AAA	0	0
136037.SH	2018-06-27	0	1	2.66667	0.69897	0.0596	0	1	AAA	AA+	AAA	1	0
136039.SH	2018-05-23	0	1	2	0.477121	0.033	1	1	AAA	AAA	AAA	0	0
136040.SH	2018-05-23	0	1	2	0.69897	0.037	1	1	AAA	AAA	AAA	0	0
136043.SH	2018-06-11	0	0	5.33333	0.69897	0.065	1	1	AA-	AA	AA	0	0
136057.SH	2018-06-11	0	1	4	0.69897	0.045	1	1	AA+	AA+	AA+	1	0
136062.SH	2018-06-26	0	0	2.66667	0.69897	0.0394	1	1	AAA	AAA	AA+	0	0
136065.SH	2018-06-22	0	0	4.33333	1	0.0429	1	1	AA+	AA+	AA	0	0
136067.SH	2018-06-26	0	1	2.66667	0.845098	0.0407	1	1	AAA	AA+	AAA	1	0
136069.SH	2018-06-22	0	0	5	0.69897	0.073	1	1	AA	AA	AA	0	0
136074.SH	2018-06-22	0	0	5	0.69897	0.0443	1	1	AA	AA	AA	0	0
136079.SH	2018-06-25	0	0	2	0.69897	0.0372	1	1	AAA	AAA	AAA	0	0
136082.SH	2018-06-19	0	0	2	0.69897	0.0368	1	1	AAA	AAA	AAA	0	0
136083.SH	2018-06-19	0	0	2	1	0.04	1	1	AAA	AAA	AAA	0	0
136087.SH	2018-06-14	0	0	2	0.69897	0.034	1	1	AAA	AAA	AAA	0	0
136088.SH	2018-06-14	0	0	2	0.845098	0.0368	1	1	AAA	AAA	AAA	0	0
136092.SH	2018-06-25	0	0	5	0.69897	0.0393	1	1	AA	AA	AA	0	0
136093.SH	2018-05-22	0	2	21	0.69897	0.0498	1	1	C	C	C	1	1
136094.SH	2018-06-22	0	0	4.33333	1	0.0399	1	1	AA+	AA+	AA	0	0
136095.SH	2018-06-26	0	0	2.66667	0.69897	0.0388	0	1	AAA	AAA	AA+	0	0
136096.SH	2018-06-28	0	0	2	0.69897	0.0378	0	1	AAA	AAA	AAA	0	0
136097.SH	2018-06-25	0	0	2	0.69897	0.0367	1	1	AAA	AAA	AAA	0	0
136103.SH	2018-06-25	0	1	2	0.69897	0.041	1	1	AAA	AAA	AAA	1	0
136116.SH	2018-06-22	0	0	5	0.69897	0.043	1	1	AA	AA	AA	0	0
136120.SH	2018-06-25	0	1	3.33333	0.69897	0.0376	1	1	AA+	AAA	AA+	1	0
136123.SH	2018-06-08	0	0	2	0.845098	0.036	1	0	AAA	AAA	AAA	0	0
136125.SH	2018-06-27	0	1	5	0.69897	0.058	1	1	AA	AA	AA	0	0
136130.SH	2018-05-30	0	0	3.66667	0.69897	0.0314	0	1	AAA	AAA	A+	0	0
136135.SH	2018-06-26	0	1	4.66667	0.778151	0.0575	1	1	AA+	AA	AA	1	0
136140.SH	2018-05-25	0	2	2.66667	0.69897	0.0395	1	1	AAA	AAA	AA+	1	0
136144.SH	2018-06-26	0	0	2	0.69897	0.03	1	0	AAA	AAA	AAA	0	0
136151.SH	2018-06-14	0	0	2	0.69897	0.0295	1	1	AAA	AAA	AAA	0	0
136152.SH	2018-06-14	0	0	2	0.845098	0.0319	1	1	AAA	AAA	AAA	0	0
136155.SH	2018-06-26	0	0	4.33333	0.69897	0.037	1	1	AA+	AA+	AA	0	0
136161.SH	2018-06-26	0	0	2	0.69897	0.031	1	1	AAA	AAA	AAA	0	0
136164.SH	2018-05-22	0	0	2	0.69897	0.0303	1	1	AAA	AAA	AAA	0	0
136165.SH	2018-05-22	0	0	2	1	0.035	1	1	AAA	AAA	AAA	0	0
136166.SH	2018-06-26	0	0	3.33333	0.69897	0.0333	1	1	AAA	AA+	AA+	0	0
136167.SH	2018-05-30	0	1	2	0.845098	0.0488	1	1	AAA	AAA	AAA	1	0
136168.SH	2018-06-27	0	0	2	0.845098	0.033	1	0	AAA	AAA	AAA	0	0
136183.SH	2018-06-26	0	0	4	0.69897	0.065	1	1	AA+	AA+	AA+	0	0
136185.SH	2018-06-22	0	1	2	0.69897	0.0333	1	0	AAA	AAA	AAA	1	0
136188.SH	2018-05-25	0	2	2.66667	0.69897	0.0395	1	1	AAA	AAA	AA+	1	0
136191.SH	2018-06-22	0	0	5	0.69897	0.0448	1	1	AA	AA	AA	0	0
136193.SH	2018-06-26	0	0	2	0.845098	0.0338	1	0	AAA	AAA	AAA	0	0
136194.SH	2018-06-26	0	0	2	1	0.0373	1	0	AAA	AAA	AAA	0	0
136195.SH	2018-05-10	0	0	2	0.69897	0.033	1	1	AAA	AAA	AAA	0	0
136196.SH	2018-05-10	0	0	2	0.90309	0.0368	1	1	AAA	AAA	AAA	0	0
136208.SH	2018-06-26	0	0	3.33333	0.69897	0.0375	1	1	AAA	AA+	AA+	0	0
136218.SH	2018-06-11	0	0	5.33333	0.69897	0.0695	1	1	AA-	AA	AA	0	0
136220.SH	2018-06-25	0	0	4	0.69897	0.0419	1	1	AA+	AA+	AA+	0	0
136231.SH	2018-06-27	0	2	8	0.69897	0.0697	1	1	A	BBB	AA	0	1
136233.SH	2018-06-14	0	0	2	0.69897	0.0296	1	1	AAA	AAA	AAA	0	0
136234.SH	2018-06-14	0	0	2	1	0.0419	1	1	AAA	AAA	AAA	0	0
136235.SH	2018-06-26	0	0	4.33333	0.69897	0.032	1	1	AA+	AA+	AA	0	0
136239.SH	2018-06-21	0	0	3.33333	0.69897	0.0298	1	1	AAA	AAA	AA-	0	0
136244.SH	2018-05-30	0	1	2	0.69897	0.0404	1	1	AAA	AAA	AAA	1	0
136253.SH	2018-05-22	0	0	2	0.69897	0.0315	1	1	AAA	AAA	AAA	0	0
136254.SH	2018-05-22	0	0	2	1	0.037	1	1	AAA	AAA	AAA	0	0
136257.SH	2018-06-25	0	0	4	0.69897	0.037	1	1	AA+	AA+	AA+	0	0
136259.SH	2018-05-10	0	0	2	0.778151	0.0319	1	1	AAA	AAA	AAA	0	0
136260.SH	2018-05-10	0	0	2	1	0.0375	1	1	AAA	AAA	AAA	0	0
136267.SH	2018-06-26	0	0	2	0.845098	0.032	1	0	AAA	AAA	AAA	0	0
136268.SH	2018-06-26	0	0	2	1	0.038	1	0	AAA	AAA	AAA	0	0
136270.SH	2018-06-26	0	0	2	0.69897	0.0314	1	1	AAA	AAA	AAA	0	0
136271.SH	2018-06-27	0	0	5	0.69897	0.0376	1	1	AA	AA	AA	0	0
136274.SH	2018-06-27	0	0	4.66667	0.477121	0.053	1	1	AA+	AA+	AA-	0	0
136283.SH	2018-06-19	0	0	2	0.69897	0.032	1	1	AAA	AAA	AAA	0	0
136284.SH	2018-06-19	0	0	2	1	0.0384	1	1	AAA	AAA	AAA	0	0
136287.SH	2018-06-15	0	1	2	0.69897	0.033	1	1	AAA	AAA	AAA	1	0
136288.SH	2018-06-27	0	0	2	0.845098	0.032	1	0	AAA	AAA	AAA	0	0
136295.SH	2018-06-26	0	0	4.33333	0.69897	0.0338	1	1	AA+	AA	AA+	0	0
136300.SH	2018-06-26	0	1	4.66667	0.778151	0.0568	1	1	AA+	AA	AA	1	0
136303.SH	2018-05-18	0	1	3.66667	0.477121	0.0329	1	1	AA	AA+	AAA	1	0
136309.SH	2018-06-25	0	0	2.66667	0.69897	0.034	1	0	AAA	AAA	AA+	0	0
136310.SH	2018-06-11	0	1	4.33333	0.69897	0.0375	1	1	AA+	AA+	AA	0	0
136312.SH	2018-06-26	0	0	3	0.69897	0.0296	0	0	AAA	AAA	AA	0	0
136315.SH	2018-05-25	0	0	2	0.69897	0.0303	1	0	AAA	AAA	AAA	0	0
136318.SH	2018-05-22	0	0	2	0.69897	0.0308	1	1	AAA	AAA	AAA	0	0
136319.SH	2018-05-22	0	0	2	1	0.036	1	1	AAA	AAA	AAA	0	0
136325.SH	2018-05-29	0	0	2.66667	0.778151	0.03	1	1	AAA	AAA	AA+	0	0
136326.SH	2018-05-29	0	0	2.66667	0.90309	0.035	1	1	AAA	AAA	AA+	0	0
136330.SH	2018-06-27	0	0	4.33333	0.69897	0.0335	1	0	AA+	AA+	AA	0	0
136339.SH	2018-06-22	0	0	2	0.69897	0.033	1	1	AAA	AAA	AAA	0	0
136341.SH	2018-06-25	0	0	2	1	0.0324	1	1	AAA	AAA	AAA	0	0
136348.SH	2018-06-22	0	0	2	0.69897	0.0339	1	1	AAA	AAA	AAA	0	0
136353.SH	2018-06-27	0	1	2	0.845098	0.038	1	1	AAA	AAA	AAA	1	0
136354.SH	2018-06-25	0	0	4	0.845098	0.0366	1	1	AA+	AA+	AA+	0	0
136357.SH	2018-06-12	0	1	5	0.69897	0.06	1	1	AA	AA	AA	0	0
136358.SH	2018-06-26	0	0	4.33333	0.69897	0.0344	1	1	AA+	AA	AA+	0	0
136360.SH	2018-05-25	0	1	2.66667	0.778151	0.0348	1	1	AAA	AAA	AA+	0	0
136361.SH	2018-05-25	0	1	2.66667	0.845098	0.0395	1	1	AAA	AAA	AA+	0	0
136363.SH	2018-06-28	0	0	2	0.69897	0.037	0	1	AAA	AAA	AAA	0	0
136366.SH	2018-06-11	0	1	4.33333	0.69897	0.039	1	1	AA+	AA+	AA	0	0
136369.SH	2018-04-20	0	1	5	0.845098	0.0535	1	1	AA	AA+	AA-	1	0
136380.SH	2018-06-22	0	0	4	0.69897	0.052	1	1	AA+	AA+	AA+	0	0
136383.SH	2018-06-26	0	0	4	0.69897	0.0406	1	1	AA+	AA+	AA+	0	0
136387.SH	2018-06-26	0	0	2	0.90309	0.0367	1	0	AAA	AAA	AAA	0	0
136389.SH	2018-06-25	0	0	4	0.69897	0.0368	1	1	AA+	AA+	AA+	0	0
136399.SH	2017-06-27	0	0	4.33333	0.477121	0.044	1	1	AA+	AA+	AA	0	0
136402.SH	2018-06-25	0	1	2.66667	0.69897	0.047	1	1	AAA	AAA	AA+	1	0
136403.SH	2018-06-25	0	1	2.66667	0.845098	0.053	1	1	AAA	AAA	AA+	1	0
136412.SH	2017-08-28	0	0	5.66667	0.69897	0.06	1	1	AA-	AA-	AA	0	0
136414.SH	2018-06-26	0	0	4	0.69897	0.055	1	1	AA+	AA+	AA+	0	0
136420.SH	2018-06-22	0	0	3	0.69897	0.035	1	1	AAA	AAA	AA	0	0
136422.SH	2018-06-26	0	1	4	0.69897	0.062	1	1	AA+	AA+	AA+	1	0
136424.SH	2018-06-25	0	0	5	0.477121	0.077	1	1	AA	AA	AA	0	0
136427.SH	2018-05-30	0	0	3.66667	0.69897	0.0327	0	1	AAA	AAA	A+	0	0
136434.SH	2018-05-30	0	0	3.66667	0.69897	0.0345	0	1	AAA	AAA	A+	0	0
136435.SH	2018-06-27	0	0	5	0.477121	0.073	0	1	AA	AA	AA	0	0
136440.SH	2018-06-26	0	0	2	0.69897	0.0363	1	1	AAA	AAA	AAA	0	0
136447.SH	2018-06-28	0	0	2	0.69897	0.038	0	1	AAA	AAA	AAA	0	0
136453.SH	2017-05-23	0	0	4	0.477121	0.0565	1	1	AA+	AA+	AA+	0	0
136465.SH	2018-06-27	0	1	2	0.845098	0.0379	1	1	AAA	AAA	AAA	0	0
136479.SH	2018-05-07	0	0	2	0.69897	0.0348	1	1	AAA	AAA	AAA	0	0
136480.SH	2018-05-07	0	0	2	1	0.0398	1	1	AAA	AAA	AAA	0	0
136488.SH	2018-06-26	0	0	4	0.69897	0.0365	1	1	AA+	AA+	AA+	0	0
136490.SH	2018-05-28	0	0	2.66667	0.69897	0.043	0	1	AAA	AAA	AA+	0	0
136491.SH	2018-05-28	0	0	2.66667	0.845098	0.0529	0	1	AAA	AAA	AA+	0	0
136493.SH	2018-05-28	0	0	3.33333	0.69897	0.0348	1	1	AAA	AAA	AA-	0	0
136498.SH	2018-06-27	0	0	2.66667	0.69897	0.0347	1	0	AAA	AAA	AA+	0	0
136499.SH	2018-06-26	0	1	2.66667	0.845098	0.0351	1	1	AAA	AA+	AAA	1	0
136505.SH	2018-06-27	0	0	5	0.477121	0.075	0	1	AA	AA	AA	0	0
136506.SH	2018-06-27	0	1	5	0.69897	0.0553	1	1	AA	AA	AA	0	0
136509.SH	2018-08-31	0	1	8	0.69897	0.066	1	1	A	A	A	0	1
136510.SH	2018-06-26	0	0	2	0.477121	0.0299	1	1	AAA	AAA	AAA	0	0
136513.SH	2018-06-26	0	0	2	0.477121	0.0288	1	1	AAA	AAA	AAA	0	0
136514.SH	2018-05-25	0	0	2	0.69897	0.0315	1	0	AAA	AAA	AAA	0	0
136517.SH	2018-06-25	0	0	2.66667	0.69897	0.0364	1	0	AAA	AAA	AA+	0	0
136518.SH	2018-06-25	0	0	2	0.69897	0.0332	1	1	AAA	AAA	AAA	0	0
136523.SH	2018-06-26	0	0	3.33333	0.69897	0.0358	1	1	AAA	AA+	AA+	0	0
136528.SH	2018-05-18	0	1	3.66667	0.477121	0.0338	1	1	AA	AA+	AAA	1	0
136542.SH	2018-06-25	0	0	4	0.69897	0.0399	1	0	AA+	AA+	AA+	0	0
136543.SH	2018-05-10	0	0	2	0.69897	0.0306	1	1	AAA	AAA	AAA	0	0
136546.SH	2018-05-10	0	0	2	0.845098	0.0368	1	1	AAA	AAA	AAA	0	0
136558.SH	2018-06-26	0	0	2	0.69897	0.0295	1	1	AAA	AAA	AAA	0	0
136559.SH	2018-06-26	0	0	2	0.69897	0.0325	1	1	AAA	AAA	AAA	0	0
136563.SH	2018-06-26	0	0	2	0.90309	0.033	1	0	AAA	AAA	AAA	0	0
136569.SH	2018-06-27	0	0	4.66667	0.69897	0.0499	1	1	AA+	AA+	AA-	0	0
136574.SH	2018-06-27	0	0	2.66667	0.69897	0.032	1	0	AAA	AAA	AA+	0	0
136577.SH	2018-06-25	0	1	3.33333	0.69897	0.0318	1	1	AA+	AAA	AA+	1	0
136582.SH	2018-06-21	0	0	3.33333	0.69897	0.03	1	1	AAA	AAA	AA-	0	0
136585.SH	2018-06-27	0	0	5	0.477121	0.065	0	1	AA	AA	AA	0	0
136586.SH	2018-06-08	0	0	2	0.778151	0.0339	1	0	AAA	AAA	AAA	0	0
136595.SH	2018-06-26	0	0	4	0.69897	0.033	1	1	AA+	AA+	AA+	0	0
136596.SH	2018-06-26	0	0	4	0.845098	0.0355	1	1	AA+	AA+	AA+	0	0
136607.SH	2018-06-26	0	0	2	0.69897	0.0298	1	1	AAA	AAA	AAA	0	0
136608.SH	2018-06-26	0	0	3.33333	0.69897	0.0335	1	1	AAA	AA+	AA+	0	0
136611.SH	2018-06-26	0	0	2	0.69897	0.0294	1	1	AAA	AAA	AAA	0	0
136620.SH	2018-06-26	0	0	2.66667	0.69897	0.0324	0	1	AAA	AAA	AA+	0	0
136638.SH	2018-06-27	0	0	4	0.845098	0.034	1	1	AA+	AA+	AA+	0	0
136639.SH	2018-06-26	0	0	3	0.69897	0.0292	0	0	AAA	AAA	AA	0	0
136640.SH	2018-06-27	0	0	4.66667	0.477121	0.07	1	1	AA+	AA+	AA-	0	0
136641.SH	2018-06-27	0	0	4.66667	0.69897	0.0538	1	1	AA+	AA+	AA-	0	0
136647.SH	2018-04-20	0	1	4.33333	0.69897	0.0479	1	1	AAA	AA+	A+	1	0
136650.SH	2018-06-25	0	0	4	0.778151	0.0307	1	1	AA+	AAA	AA-	0	0
136651.SH	2018-06-25	0	0	4	1	0.0335	1	1	AA+	AAA	AA-	0	0
136652.SH	2018-06-26	0	1	2.66667	0.845098	0.0323	1	1	AAA	AA+	AAA	1	0
136664.SH	2018-06-25	0	0	4	0.69897	0.0397	1	0	AA+	AA+	AA+	0	0
136680.SH	2018-06-26	0	0	4.33333	0.69897	0.0335	1	1	AA+	AA	AA+	0	0
136682.SH	2018-06-01	0	1	2	0.477121	0.0292	1	1	AAA	AAA	AAA	0	0
136683.SH	2018-06-01	0	1	2	1	0.0339	1	1	AAA	AAA	AAA	0	0
136685.SH	2018-06-26	0	0	4	0.69897	0.0359	1	0	AA+	AA+	AA+	0	0
136692.SH	2018-06-25	0	1	3.33333	0.845098	0.0335	1	1	AA+	AAA	AA+	1	0
136693.SH	2018-06-26	0	0	4.33333	0.69897	0.0315	1	1	AA+	AA+	AA	0	0
136698.SH	2018-05-22	1	2	21	0.69897	0.0408	1	1	C	C	C	1	1
136700.SH	2018-05-30	0	1	4	0.69897	0.055	1	1	AA+	AA+	AA+	1	0
136703.SH	2018-06-26	0	0	5	0.845098	0.0359	1	0	AA	AA	AA	0	0
136706.SH	2018-06-11	0	1	4.33333	0.69897	0.035	1	1	AA+	AA+	AA	0	0
136710.SH	2018-06-25	0	0	2	0.69897	0.0297	1	1	AAA	AAA	AAA	0	0
136724.SH	2018-06-14	0	0	5.33333	0.69897	0.039	1	1	AA	AA	AA-	0	0
136725.SH	2018-06-21	0	0	2	0.69897	0.0309	1	1	AAA	AAA	AAA	0	0
136726.SH	2018-06-21	0	0	2	0.845098	0.0345	1	1	AAA	AAA	AAA	0	0
136734.SH	2018-06-12	0	0	2	0.778151	0.0294	1	1	AAA	AAA	AAA	0	0
136735.SH	2018-06-12	0	0	2	1	0.0338	1	1	AAA	AAA	AAA	0	0
136740.SH	2018-06-22	0	2	6.66667	0.69897	0.078	1	1	A+	AA-	A+	1	0
136745.SH	2018-06-26	0	0	4	0.69897	0.0318	1	1	AA+	AA+	AA+	0	0
136746.SH	2018-06-26	0	0	4	0.845098	0.0355	1	1	AA+	AA+	AA+	0	0
136747.SH	2018-06-26	0	0	4	1	0.037	1	1	AA+	AA+	AA+	0	0
136759.SH	2018-08-31	0	2	8	0.69897	0.063	1	1	A	A	A	0	1
136760.SH	2018-06-12	0	0	4	0.477121	0.05	1	1	AA+	AA+	AA+	0	0
136762.SH	2018-05-25	0	0	2	1	0.0335	1	1	AAA	AAA	AAA	0	0
136764.SH	2018-05-30	0	1	4	0.69897	0.0525	1	1	AA+	AA+	AA+	1	0
136794.SH	2018-10-30	0	2	21	0.69897	0.05	1	1	C	C	C	0	1
136801.SH	2018-05-23	0	0	4.33333	0.69897	0.0313	1	1	AA+	AA+	AA	0	0
136802.SH	2018-09-06	0	0	2	0.69897	0.0305	1	1	AAA	AAA	AAA	0	0
136803.SH	2018-06-24	0	2	4	0.69897	0.0635	1	1	AA+	AA+	AA+	1	0
136810.SH	2018-06-25	0	0	2	0.69897	0.0302	1	1	AAA	AAA	AAA	0	0
136811.SH	2018-06-25	0	0	2	0.845098	0.0318	1	1	AAA	AAA	AAA	0	0
136813.SH	2018-06-22	0	0	3	0.69897	0.0328	1	1	AAA	AAA	AA	0	0
136824.SH	2018-06-22	0	0	2	0.69897	0.0316	1	1	AAA	AAA	AAA	0	0
136825.SH	2018-06-22	0	0	2	0.69897	0.036	1	1	AAA	AAA	AAA	0	0
136826.SH	2018-06-23	0	1	2	0.477121	0.0299	1	1	AAA	AAA	AAA	0	0
136827.SH	2018-06-23	0	1	2	0.69897	0.0315	1	1	AAA	AAA	AAA	0	0
136833.SH	2018-06-01	0	1	2	0.477121	0.0456	1	1	AAA	AAA	AAA	0	0
136836.SH	2018-06-28	0	0	2	1	0.037	1	0	AAA	AAA	AAA	0	0
136843.SH	2018-06-26	0	0	3.33333	0.69897	0.0438	1	1	AAA	AA+	AA+	0	0
136849.SH	2018-06-13	0	0	2	1	0.0365	1	1	AAA	AAA	AAA	0	0
136850.SH	2018-06-26	0	1	4	0.69897	0.062	1	1	AA+	AA+	AA+	1	0
136854.SH	2018-06-25	0	0	4.66667	0.69897	0.0365	1	1	AA+	AA	AA	0	0
136857.SH	2018-06-22	0	1	2	0.69897	0.035	1	1	AAA	AAA	AAA	1	0
136869.SH	2018-06-26	0	0	2	1	0.0384	1	1	AAA	AAA	AAA	0	0
136880.SH	2018-06-20	0	0	5.66667	0.69897	0.065	1	1	AA	AA	A+	0	0
136881.SH	2018-06-25	0	0	2.66667	0.69897	0.045	1	1	AAA	AAA	AA+	0	0
136882.SH	2018-06-25	0	0	5	0.69897	0.07	1	1	AA	AA	AA	0	0
136883.SH	2018-06-25	0	0	5	0.69897	0.062	1	1	AA	AA	AA	0	0
136886.SH	2018-06-25	0	0	5	0.69897	0.069	1	1	AA	AA	AA	0	0
136888.SH	2018-06-21	0	0	2	0.69897	0.0395	1	1	AAA	AAA	AAA	0	0
136889.SH	2018-10-30	0	2	21	0.69897	0.056	1	1	C	C	C	0	1
136894.SH	2018-06-14	0	0	5.33333	0.69897	0.071	1	1	AA	AA	AA-	0	0
136923.SH	2018-10-15	0	0	2	0.477121	0.064	1	1	AAA	AAA	AAA	0	0
136934.SH	2018-10-26	0	1	3.33333	0.477121	0.0735	1	1	AAA	AAA	AA-	0	0
136936.SH	2018-10-22	0	0	2	0.69897	0.0488	1	1	AAA	AAA	AAA	0	0
136937.SH	2018-10-22	0	0	2	1	0.053	1	1	AAA	AAA	AAA	0	0
136938.SH	2018-10-18	0	0	2	0.69897	0.0488	1	1	AAA	AAA	AAA	0	0
136939.SH	2018-10-18	0	0	2	1	0.053	1	1	AAA	AAA	AAA	0	0
136943.SH	2018-10-10	0	0	2	0.69897	0.0498	1	1	AAA	AAA	AAA	0	0
136944.SH	2018-10-10	0	0	2	0.477121	0.0477	1	1	AAA	AAA	AAA	0	0
136945.SH	2018-10-10	0	0	2	0.30103	0.0464	1	1	AAA	AAA	AAA	0	0
136946.SH	2018-10-10	0	1	3.33333	0.477121	0.0745	1	1	AAA	AAA	AA-	0	0
136947.SH	2018-10-12	0	0	2	0.477121	0.049	1	1	AAA	AAA	AAA	0	0
136948.SH	2018-10-12	0	0	2	0.69897	0.0525	1	1	AAA	AAA	AAA	0	0
136956.SH	2018-09-17	0	1	3.33333	0.477121	0.0745	1	1	AAA	AAA	AA-	0	0
136957.SH	2018-08-10	0	0	2	0.477121	0.0505	1	1	AAA	AAA	AAA	0	0
136960.SH	2018-09-06	0	1	3.33333	0.477121	0.076	1	1	AAA	AAA	AA-	0	0
136963.SH	2018-08-06	0	0	2	0.477121	0.0491	1	1	AAA	AAA	AAA	0	0
136966.SH	2018-08-13	0	0	2	0.477121	0.053	1	0	AAA	AAA	AAA	0	0
136972.SH	2018-05-09	0	1	2	0.477121	0.0498	1	1	AAA	AAA	AAA	0	0
136974.SH	2018-06-12	0	0	4	0.477121	0.06	1	1	AA+	AA+	AA+	0	0
136977.SH	2018-06-21	0	0	2	0.69897	0.0455	1	1	AAA	AAA	AAA	0	0
136983.SH	2018-06-22	0	0	4.33333	0.69897	0.053	1	1	AA+	AA+	AA	0	0
136987.SH	2018-05-09	0	1	2	0.477121	0.0499	1	1	AAA	AAA	AAA	0	0
136989.SH	2018-06-26	0	0	2.66667	0.69897	0.0528	1	1	AAA	AAA	AA+	0	0
136992.SH	2018-05-29	0	0	3.66667	0.477121	0.0315	1	1	AAA	AAA	A+	0	0
136993.SH	2018-05-29	0	0	3.66667	0.69897	0.0343	1	1	AAA	AAA	A+	0	0
136994.SH	2018-05-29	0	0	3.66667	0.477121	0.0324	1	1	AAA	AAA	A+	0	0
136995.SH	2018-05-29	0	0	3.66667	0.69897	0.0348	1	1	AAA	AAA	A+	0	0
136996.SH	2018-06-26	0	0	2	0.69897	0.0365	1	1	AAA	AAA	AAA	0	0
136997.SH	2018-05-21	0	0	2	0.477121	0.0353	1	1	AAA	AAA	AAA	0	0
136999.SH	2018-06-19	0	0	2	0.69897	0.036	1	1	AAA	AAA	AAA	0	0
143001.SH	2018-04-28	0	0	4.66667	0.477121	0.0446	0	1	AA+	AA	AA	0	0
143006.SH	2018-06-27	0	1	5	0.69897	0.064	1	1	AA	AA	AA	0	0
143010.SH	2018-06-26	0	0	2	0.69897	0.0435	1	0	AAA	AAA	AAA	0	0
143018.SH	2018-07-04	0	0	2.66667	0.69897	0.05	1	1	AAA	AAA	AA+	0	0
143024.SH	2017-06-27	0	0	4.33333	0.477121	0.055	1	1	AA+	AA+	AA	0	0
143031.SH	2018-06-27	0	0	2.66667	0.69897	0.0548	0	0	AA+	AAA	AAA	0	0
143034.SH	2018-05-28	0	0	2	0.69897	0.0449	1	0	AAA	AAA	AAA	0	0
143039.SH	2018-06-19	0	1	3.33333	0.69897	0.05	1	1	AAA	AAA	AA-	1	0
143042.SH	2018-06-22	0	0	3.33333	0.69897	0.05	1	1	AA+	AAA	AA+	0	0
143044.SH	2018-06-22	0	0	4.33333	0.69897	0.0528	1	1	AA+	AA+	AA	0	0
143048.SH	2018-06-25	0	0	2	0.69897	0.0424	1	1	AAA	AAA	AAA	0	0
143055.SH	2018-06-24	0	2	4	0.69897	0.068	1	1	AA+	AA+	AA+	1	0
143062.SH	2018-06-25	0	1	2	0.69897	0.0463	1	1	AAA	AAA	AAA	1	0
143065.SH	2018-06-27	0	0	4	0.845098	0.0503	1	1	AA+	AA+	AA+	0	0
143070.SH	2018-06-22	0	0	2	0.477121	0.0434	1	1	AAA	AAA	AAA	0	0
143071.SH	2018-06-22	0	0	2	0.69897	0.0458	1	1	AAA	AAA	AAA	0	0
143073.SH	2018-06-25	0	0	2.66667	0.69897	0.0462	1	1	AAA	AA+	AAA	0	0
143075.SH	2018-06-22	0	1	2	0.69897	0.052	1	1	AAA	AAA	AAA	1	0
143081.SH	2018-05-25	0	0	2	0.477121	0.045	1	1	AAA	AAA	AAA	0	0
143086.SH	2018-06-26	0	0	2	0.69897	0.0478	1	0	AAA	AAA	AAA	0	0
143092.SH	2018-06-22	0	0	5	0.477121	0.0729	1	1	AA	AA	AA	0	0
143097.SH	2018-10-30	0	2	21	0.69897	0.057	1	1	C	C	C	0	1
143101.SH	2018-06-11	0	1	4.33333	0.69897	0.059	1	1	AA+	AA+	AA	0	0
143103.SH	2018-06-22	0	0	2	0.69897	0.055	1	1	AAA	AAA	AAA	0	0
143106.SH	2018-06-25	0	0	2	1	0.0495	1	1	AAA	AAA	AAA	0	0
143112.SH	2018-06-25	0	0	2	1	0.0505	1	1	AAA	AAA	AAA	0	0
143114.SH	2018-06-26	0	0	2	0.477121	0.048	1	1	AAA	AAA	AAA	0	0
143115.SH	2018-06-26	0	0	2	0.69897	0.0485	1	1	AAA	AAA	AAA	0	0
143120.SH	2018-06-26	0	0	2	0.477121	0.0479	1	1	AAA	AAA	AAA	0	0
143121.SH	2018-06-26	0	0	2	0.69897	0.048	1	1	AAA	AAA	AAA	0	0
143122.SH	2018-06-23	0	1	2	0.69897	0.0495	1	1	AAA	AAA	AAA	0	0
143123.SH	2018-06-23	0	1	2	0.69897	0.051	1	1	AAA	AAA	AAA	0	0
143130.SH	2018-06-22	0	0	2	0.69897	0.048	1	1	AAA	AAA	AAA	0	0
143133.SH	2018-05-24	0	0	4	0.69897	0.057	1	1	AA+	AA+	AA+	0	0
143134.SH	2018-07-19	0	0	5	0.477121	0.078	1	1	AA	AA	AA	0	0
143142.SH	2018-06-19	0	0	2	0.845098	0.0499	1	1	AAA	AAA	AAA	0	0
143143.SH	2018-06-22	0	1	5.33333	0.69897	0.06	1	1	AA	AA	AA-	0	0
143144.SH	2018-06-26	0	1	5	0.69897	0.0798	1	1	AA	AA	AA	0	0
143147.SH	2018-06-20	0	0	4	0.477121	0.0564	1	1	AA+	AA+	AA+	0	0
143148.SH	2018-06-20	0	0	4	0.69897	0.0605	1	1	AA+	AA+	AA+	0	0
143160.SH	2018-06-26	0	0	2	0.477121	0.045	1	1	AAA	AAA	AAA	0	0
143161.SH	2018-06-26	0	0	2	0.69897	0.046	1	1	AAA	AAA	AAA	0	0
143162.SH	2018-06-26	0	0	2	0.477121	0.0449	1	1	AAA	AAA	AAA	0	0
143163.SH	2018-06-26	0	0	2	0.69897	0.0453	1	1	AAA	AAA	AAA	0	0
143165.SH	2018-05-18	0	0	3.66667	0.477121	0.0495	1	1	AA	AA+	AAA	0	0
143175.SH	2018-05-29	0	0	2.66667	0.69897	0.0485	1	1	AAA	AAA	AA+	0	0
143176.SH	2018-05-29	0	0	2.66667	0.845098	0.0505	1	1	AAA	AAA	AA+	0	0
143180.SH	2018-06-22	0	0	2	0.69897	0.0442	1	1	AAA	AAA	AAA	0	0
143181.SH	2018-06-22	0	0	2	1	0.0464	1	1	AAA	AAA	AAA	0	0
143182.SH	2018-06-22	0	0	2	0.69897	0.046	1	1	AAA	AAA	AAA	0	0
143183.SH	2018-06-22	0	0	2	0.845098	0.0489	1	1	AAA	AAA	AAA	0	0
143187.SH	2018-06-26	0	0	2.66667	0.69897	0.0458	1	1	AAA	AA+	AAA	0	0
143188.SH	2018-07-16	0	0	2	0.477121	0.0419	1	1	AAA	AAA	AAA	0	0
143189.SH	2018-07-20	0	0	3	0.69897	0.0528	1	1	AAA	AAA	AA	0	0
143193.SH	2018-06-26	0	0	2	0.477121	0.044	1	1	AAA	AAA	AAA	0	0
143194.SH	2018-06-26	0	0	2	0.69897	0.0445	1	1	AAA	AAA	AAA	0	0
143195.SH	2018-09-11	0	0	5	0.69897	0.053	1	1	AA	AA	AA	0	0
143200.SH	2018-06-22	0	0	2	1	0.0485	1	1	AAA	AAA	AAA	0	0
143205.SH	2018-06-26	0	0	2	0.90309	0.0469	1	0	AAA	AAA	AAA	0	0
143207.SH	2018-06-23	0	1	2	0.69897	0.045	1	1	AAA	AAA	AAA	0	0
143208.SH	2018-06-23	0	1	2	0.69897	0.047	1	1	AAA	AAA	AAA	0	0
143214.SH	2018-06-26	0	0	4.33333	0.69897	0.05	1	1	AA+	AA+	AA	0	0
143217.SH	2018-05-30	0	0	5	0.60206	0.065	1	1	AA	AA	AA	0	0
143219.SH	2018-06-27	0	0	4.33333	0.69897	0.0505	1	1	AA+	AA+	AA	0	0
143220.SH	2018-06-01	0	0	4	0.69897	0.051	0	1	AA+	AA+	AA+	0	0
143221.SH	2018-06-27	0	0	4	0.845098	0.0499	1	1	AA+	AA+	AA+	0	0
143226.SH	2018-09-11	0	0	5	0.69897	0.055	1	1	AA	AA	AA	0	0
143236.SH	2018-06-28	0	0	2	0.845098	0.0477	1	0	AAA	AAA	AAA	0	0
143237.SH	2018-06-26	0	0	3.33333	0.69897	0.051	1	1	AAA	AA+	AA+	0	0
143238.SH	2018-06-25	0	0	4	0.954243	0.0499	1	1	AA+	AAA	AA-	0	0
143239.SH	2018-06-26	0	0	2	0.477121	0.0445	1	1	AAA	AAA	AAA	0	0
143240.SH	2018-06-26	0	0	2	0.69897	0.045	1	1	AAA	AAA	AAA	0	0
143242.SH	2018-06-25	0	1	2	0.69897	0.05	1	1	AAA	AAA	AAA	1	0
143245.SH	2018-06-26	0	0	2	0.477121	0.0458	1	1	AAA	AAA	AAA	0	0
143246.SH	2018-06-26	0	0	2	0.69897	0.0464	1	1	AAA	AAA	AAA	0	0
143249.SH	2018-06-22	0	0	2	0.69897	0.0455	1	1	AAA	AAA	AAA	0	0
143255.SH	2018-05-22	0	0	2	0.477121	0.043	1	1	AAA	AAA	AAA	0	0
143258.SH	2018-06-25	0	0	2	0.954243	0.0462	1	1	AAA	AAA	AAA	0	0
143260.SH	2018-06-27	0	1	2	0.69897	0.0455	1	1	AAA	AAA	AAA	0	0
143268.SH	2018-05-25	0	0	2	0.477121	0.0475	1	0	AAA	AAA	AAA	0	0
143269.SH	2018-05-25	0	0	2	0.69897	0.0519	1	0	AAA	AAA	AAA	0	0
143276.SH	2018-06-26	0	0	4.33333	0.69897	0.0558	1	1	AA+	AA	AA+	0	0
143280.SH	2018-06-26	0	0	5	0.69897	0.056	1	0	AA	AA	AA	0	0
143289.SH	2018-07-19	0	0	4	0.30103	0.07	1	1	AA+	AA+	AA+	0	0
143291.SH	2018-06-27	0	0	2.66667	0.69897	0.0493	1	1	AAA	AAA	AA+	0	0
143303.SH	2018-06-19	0	1	3.33333	0.69897	0.0512	1	1	AAA	AAA	AA-	1	0
143305.SH	2018-06-26	0	0	4.33333	0.69897	0.0558	1	1	AA+	AA+	AA	0	0
143307.SH	2018-06-26	0	0	2	0.477121	0.0466	1	0	AAA	AAA	AAA	0	0
143308.SH	2018-05-18	0	0	3.66667	0.477121	0.0515	1	1	AA	AA+	AAA	0	0
143309.SH	2018-06-25	0	0	2	0.69897	0.048	1	1	AAA	AAA	AAA	0	0
143310.SH	2018-06-26	0	0	4	0.477121	0.0548	1	0	AA+	AA+	AA+	0	0
143313.SH	2018-05-30	0	0	5	0.60206	0.062	1	1	AA	AA	AA	0	0
143315.SH	2018-06-22	0	0	5	0.477121	0.0748	1	1	AA	AA	AA	0	0
143324.SH	2018-06-27	0	0	2	0.69897	0.0495	1	1	AAA	AAA	AAA	0	0
143328.SH	2018-06-21	0	0	2	0.845098	0.0499	1	1	AAA	AAA	AAA	0	0
143329.SH	2018-06-01	0	1	2	0.477121	0.0468	1	1	AAA	AAA	AAA	0	0
143332.SH	2018-05-18	0	0	3.66667	0.477121	0.0519	1	1	AA	AA+	AAA	0	0
143334.SH	2018-06-22	0	1	3	0.69897	0.053	1	1	AAA	AAA	AA	1	0
143343.SH	2018-06-26	0	0	2.66667	0.69897	0.0488	1	1	AAA	AA+	AAA	0	0
143344.SH	2018-06-25	0	0	2.66667	0.69897	0.057	1	1	AAA	AAA	AA+	0	0
143345.SH	2018-06-25	0	0	2.66667	0.845098	0.065	1	1	AAA	AAA	AA+	0	0
143350.SH	2018-06-25	0	0	5	0.69897	0.075	1	1	AA	AA	AA	0	0
143356.SH	2018-05-15	0	0	4	0.69897	0.0507	1	1	AA+	AA+	AA+	0	0
143361.SH	2018-05-09	0	1	2	0.69897	0.0499	1	1	AAA	AAA	AAA	0	0
143363.SH	2018-07-16	0	0	5	0.477121	0.073	1	1	AA	AA	AA	0	0
143368.SH	2018-06-20	0	0	2.66667	0.69897	0.051	1	1	AAA	AAA	AA+	0	0
143372.SH	2018-06-22	0	0	2	0.69897	0.048	1	1	AAA	AAA	AAA	0	0
143373.SH	2018-06-22	0	0	2	0.69897	0.0467	1	1	AAA	AAA	AAA	0	0
143380.SH	2018-05-07	0	0	2	0.477121	0.0499	1	1	AAA	AAA	AAA	0	0
143381.SH	2018-07-20	0	0	2	0.69897	0.0415	1	1	AAA	AAA	AAA	0	0
143394.SH	2018-06-20	0	0	2.66667	0.69897	0.051	1	1	AAA	AAA	AA+	0	0
143395.SH	2018-06-19	0	0	4.33333	0.69897	0.0568	1	1	AA+	AA+	AA	0	0
143397.SH	2018-07-09	0	0	3.33333	0.69897	0.05	1	1	AA+	AAA	AA+	0	0
143408.SH	2018-08-01	0	0	2.66667	0.69897	0.0419	1	1	AAA	AAA	AA+	0	0
143413.SH	2018-06-21	0	0	4.33333	0.69897	0.062	1	1	AA+	AA+	AA	0	0
143414.SH	2018-05-24	0	0	4	0.69897	0.0598	1	1	AA+	AA+	AA+	0	0
143427.SH	2018-06-25	0	0	2.66667	0.69897	0.062	1	1	AAA	AAA	AA+	0	0
143430.SH	2018-06-26	0	0	2	0.69897	0.0578	1	0	AAA	AAA	AAA	0	0
143432.SH	2018-07-10	0	0	4	0.477121	0.075	1	0	AA+	AA+	AA+	0	0
143446.SH	2018-05-28	0	0	2	0.69897	0.0648	1	1	AAA	AAA	AAA	0	0
143453.SH	2018-06-26	0	0	2.66667	0.69897	0.0615	1	1	AAA	AA+	AAA	0	0
143459.SH	2018-06-26	0	0	4	0.69897	0.068	1	1	AA+	AA+	AA+	0	0
143463.SH	2018-06-07	0	0	2	0.69897	0.0523	1	1	AAA	AAA	AAA	0	0
143469.SH	2018-07-30	0	0	2	0.477121	0.0403	1	1	AAA	AAA	AAA	0	0
143470.SH	2018-07-30	0	0	2	0.69897	0.0425	1	1	AAA	AAA	AAA	0	0
143475.SH	2018-06-22	0	0	2	0.477121	0.055	1	1	AAA	AAA	AAA	0	0
143478.SH	2018-06-26	0	0	3	0.69897	0.055	0	0	AAA	AAA	AA	0	0
143479.SH	2018-04-28	0	0	4.66667	0.60206	0.0557	0	1	AA+	AA	AA	0	0
143484.SH	2017-10-25	0	0	5.66667	0.69897	0.08	1	1	AA-	AA-	AA	0	0
143485.SH	2017-10-25	0	0	5.66667	0.69897	0.095	1	1	AA-	AA-	AA	0	0
143488.SH	2018-05-28	0	0	2	0.69897	0.068	1	1	AAA	AAA	AAA	0	0
143489.SH	2018-06-27	0	0	2.66667	0.69897	0.0536	1	1	AAA	AAA	AA+	0	0
143493.SH	2018-06-27	0	0	2	0.69897	0.0559	1	1	AAA	AAA	AAA	0	0
143500.SH	2018-05-29	0	1	3	0.69897	0.0558	1	1	AAA	AAA	AA	1	0
143502.SH	2018-05-21	0	0	2	0.477121	0.0556	1	1	AAA	AAA	AAA	0	0
143503.SH	2018-06-20	0	0	2.66667	0.477121	0.0545	1	1	AAA	AAA	AA+	0	0
143504.SH	2018-03-23	0	0	2	0.477121	0.049	1	1	AAA	AAA	AAA	0	0
143507.SH	2018-06-22	0	0	2	0.477121	0.0537	1	1	AAA	AAA	AAA	0	0
143510.SH	2018-05-10	0	0	2	0.69897	0.056	1	1	AAA	AAA	AAA	0	0
143516.SH	2018-06-11	0	1	4.33333	0.477121	0.07	1	1	AA+	AA+	AA	0	0
143518.SH	2018-06-14	0	0	2.66667	0.60206	0.0528	1	1	AAA	AA+	AAA	0	0
143519.SH	2018-06-14	0	0	2.66667	0.69897	0.0528	1	1	AAA	AA+	AAA	0	0
143520.SH	2018-05-29	0	0	2.66667	0.69897	0.0568	1	1	AAA	AAA	AA+	0	0
143522.SH	2018-06-26	0	0	2.66667	0.69897	0.0608	1	1	AAA	AA+	AAA	0	0
143523.SH	2018-06-26	0	0	2	0.69897	0.0536	1	1	AAA	AAA	AAA	0	0
143533.SH	2018-06-27	0	1	2	0.69897	0.0517	1	1	AAA	AAA	AAA	0	0
143536.SH	2018-05-08	0	0	2	0.477121	0.0617	1	1	AAA	AAA	AAA	0	0
143545.SH	2018-11-06	0	0	2	0.477121	0	1	1	AAA	AAA	AAA	0	0
143547.SH	2018-04-13	0	0	2.66667	0.477121	0.0546	1	1	AAA	AA+	AAA	0	0
143550.SH	2018-05-22	0	0	2	0.60206	0.068	1	1	AAA	AAA	AAA	0	0
143551.SH	2018-05-22	0	0	2	0.69897	0.068	1	1	AAA	AAA	AAA	0	0
143556.SH	2018-06-20	0	0	4	0.477121	0.0583	1	1	AA+	AA+	AA+	0	0
143557.SH	2018-06-20	0	0	4	0.69897	0.0615	1	1	AA+	AA+	AA+	0	0
143559.SH	2018-06-25	0	0	2.66667	0.477121	0.0529	1	1	AAA	AA+	AAA	0	0
143564.SH	2018-06-25	0	0	2	0.69897	0.0479	1	1	AAA	AAA	AAA	0	0
143565.SH	2018-06-25	0	0	2	1	0.0509	1	1	AAA	AAA	AAA	0	0
143568.SH	2018-11-06	0	0	2	0.69897	0	1	1	AAA	AAA	AAA	0	0
143570.SH	2018-06-25	0	0	2	0.69897	0.0477	1	1	AAA	AAA	AAA	0	0
143581.SH	2018-06-27	0	0	2	0.69897	0.048	1	1	AAA	AAA	AAA	0	0
143583.SH	2018-07-06	0	0	2	0.69897	0.0496	1	1	AAA	AAA	AAA	0	0
143584.SH	2018-06-29	0	0	2	0.477121	0.045	1	1	AAA	AAA	AAA	0	0
143589.SH	2018-06-22	0	0	2	0.477121	0.0459	1	1	AAA	AAA	AAA	0	0
143590.SH	2018-06-22	0	0	2	0.69897	0.0478	1	1	AAA	AAA	AAA	0	0
143593.SH	2018-08-13	0	0	2.66667	0.477121	0.0447	1	1	AAA	AAA	AA+	0	0
143599.SH	2018-06-25	0	0	2.66667	0.69897	0.0468	1	1	AAA	AAA	AA+	0	0
143605.SH	2018-06-27	0	0	4.33333	0.69897	0.055	1	0	AA+	AA+	AA	0	0
143606.SH	2018-06-22	0	1	5.33333	0.69897	0.07	1	1	AA	AA	AA-	0	0
143609.SH	2018-05-23	0	0	4.33333	0.69897	0.0517	1	1	AA+	AA+	AA	0	0
143623.SH	2018-06-27	0	0	2	0.477121	0.0472	1	1	AAA	AAA	AAA	0	0
143625.SH	2018-06-21	0	0	4.33333	0.69897	0.066	1	1	AA+	AA+	AA	0	0
143629.SH	2018-05-25	0	0	4.66667	0.69897	0.0549	0	1	AA	AA+	AA	0	0
143631.SH	2018-08-28	0	0	4	0.69897	0.057	1	1	AA+	AA+	AA+	0	0
143634.SH	2018-04-23	0	1	2	0.477121	0.0478	1	1	AAA	AAA	AAA	0	0
143635.SH	2018-04-23	0	1	2	0.69897	0.0498	1	1	AAA	AAA	AAA	0	0
143636.SH	2018-04-23	0	0	3.33333	0.69897	0.0488	1	1	AAA	AAA	AA-	0	0
143637.SH	2018-05-15	0	0	4	0.69897	0.0538	1	1	AA+	AA+	AA+	0	0
143640.SH	2018-05-03	0	0	4.33333	0.477121	0.048	1	1	AAA	AA+	A+	0	0
143642.SH	2018-05-04	0	0	2	0.477121	0.0474	1	1	AAA	AAA	AAA	0	0
143645.SH	2018-05-09	0	0	2	0.477121	0.0484	1	1	AAA	AAA	AAA	0	0
143647.SH	2018-05-09	0	0	2	0.477121	0.0483	1	1	AAA	AAA	AAA	0	0
143648.SH	2018-05-08	0	1	2	0.69897	0.0474	1	1	AAA	AAA	AAA	0	0
143657.SH	2018-05-03	0	0	2.66667	0.477121	0.0529	1	1	AAA	AAA	AA+	0	0
143658.SH	2018-05-03	0	0	2.66667	0.69897	0.0538	1	1	AAA	AAA	AA+	0	0
143662.SH	2018-05-25	0	0	2	0.477121	0.0472	1	1	AAA	AAA	AAA	0	0
143665.SH	2018-05-24	0	0	4	0.845098	0.0603	1	1	AA+	AA+	AA+	0	0
143672.SH	2018-05-24	0	0	4	0.845098	0.064	1	1	AA+	AA+	AA+	0	0
143675.SH	2018-08-17	0	0	2	0.69897	0.0605	1	1	AAA	AAA	AAA	0	0
143678.SH	2018-06-04	0	0	3.33333	0.30103	0.0579	1	1	AAA	AAA	AA-	0	0
143679.SH	2018-08-06	0	0	2	0.69897	0.0498	1	1	AAA	AAA	AAA	0	0
143681.SH	2018-06-06	0	0	2	0.477121	0.049	1	0	AAA	AAA	AAA	0	0
143684.SH	2018-06-22	0	0	2	0.477121	0.0497	1	1	AAA	AAA	AAA	0	0
143687.SH	2018-06-22	0	0	2	0.69897	0.0519	1	1	AAA	AAA	AAA	0	0
143691.SH	2018-06-05	0	0	2.66667	0.69897	0.0538	1	1	AAA	AA+	AAA	0	0
143692.SH	2018-06-11	0	1	4.33333	0.69897	0.0755	1	1	AA+	AA+	AA	0	0
143693.SH	2018-06-06	0	0	2	0.60206	0.0715	1	1	AAA	AAA	AAA	0	0
143694.SH	2018-05-31	0	0	2.66667	0.477121	0.0558	1	1	AAA	AAA	AA+	0	0
143695.SH	2018-05-31	0	0	2.66667	0.69897	0.057	1	1	AAA	AAA	AA+	0	0
143696.SH	2018-05-10	0	0	5.33333	0.69897	0.075	1	1	AA	AA	AA-	0	0
143714.SH	2018-05-22	0	0	4.33333	0.477121	0.075	1	1	AA+	AA+	AA	0	0
143716.SH	2018-06-29	0	0	2	0.477121	0.0443	1	1	AAA	AAA	AAA	0	0
143719.SH	2018-07-03	0	0	2.66667	0.69897	0.046	1	1	AAA	AAA	AA+	0	0
143720.SH	2018-07-02	0	0	4.66667	0.30103	0.07	1	1	AA+	AA	AA	0	0
143721.SH	2018-07-02	0	0	2	0.477121	0.0465	1	1	AAA	AAA	AAA	0	0
143722.SH	2018-07-02	0	0	2	0.69897	0.0489	1	1	AAA	AAA	AAA	0	0
143730.SH	2018-07-03	0	0	3.66667	0.477121	0.068	1	1	AAA	AAA	A+	0	0
143735.SH	2018-05-21	0	0	2	0.69897	0.062	1	1	AAA	AAA	AAA	0	0
143738.SH	2018-07-06	0	0	2.66667	0.69897	0.0495	1	1	AAA	AAA	AA+	0	0
143739.SH	2018-07-06	0	0	2.66667	0.69897	0.0475	1	1	AAA	AAA	AA+	0	0
143740.SH	2018-07-11	0	0	3	0.69897	0.0465	1	1	AAA	AAA	AA	0	0
143743.SH	2018-07-11	0	0	3	0.69897	0.0489	1	1	AAA	AAA	AA	0	0
143744.SH	2018-07-13	0	1	2	0.477121	0.04	1	1	AAA	AAA	AAA	0	0
143745.SH	2018-07-13	0	1	2	0.69897	0.042	1	1	AAA	AAA	AAA	0	0
143749.SH	2018-06-20	0	0	2	0.477121	0.059	1	1	AAA	AAA	AAA	0	0
143750.SH	2018-06-20	0	0	2	0.69897	0.062	1	1	AAA	AAA	AAA	0	0
143753.SH	2018-08-06	0	0	2	0.69897	0.042	1	1	AAA	AAA	AAA	0	0
143754.SH	2018-08-06	0	0	2	1	0.048	1	1	AAA	AAA	AAA	0	0
143755.SH	2018-05-15	0	0	2	1	0.0489	1	1	AAA	AAA	AAA	0	0
143756.SH	2018-05-15	0	0	2	1	0.0514	1	1	AAA	AAA	AAA	0	0
143757.SH	2018-05-15	0	0	2	0.69897	0.0448	1	1	AAA	AAA	AAA	0	0
143758.SH	2018-05-15	0	0	2	0.177277	0.039	1	1	AAA	AAA	AAA	0	0
143761.SH	2018-08-08	0	0	2	0.477121	0.0438	1	1	AAA	AAA	AAA	0	0
143764.SH	2018-08-17	0	0	2	0.477121	0.0434	1	1	AAA	AAA	AAA	0	0
143777.SH	2018-08-16	0	0	2.66667	0.477121	0.065	1	1	AAA	AAA	AA+	0	0
143781.SH	2018-08-16	0	0	2	0.69897	0.045	1	1	AAA	AAA	AAA	0	0
143787.SH	2018-08-29	0	0	2	0.69897	0.043	1	1	AAA	AAA	AAA	0	0
143788.SH	2018-08-29	0	0	2	1	0.049	1	1	AAA	AAA	AAA	0	0
143791.SH	2018-08-27	0	0	2	0.477121	0.0429	1	1	AAA	AAA	AAA	0	0
143794.SH	2018-07-30	0	0	2	0.69897	0.0427	1	1	AAA	AAA	AAA	0	0
143798.SH	2018-08-30	0	0	2	1	0.0505	1	1	AAA	AAA	AAA	0	0
143801.SH	2018-08-21	0	0	5	0.477121	0.078	1	1	AA	AA	AA	0	0
143802.SH	2018-08-17	0	0	5	0.69897	0.062	1	1	AA	AA	AA	0	0
143807.SH	2018-09-05	0	0	2	0.477121	0.0434	1	1	AAA	AAA	AAA	0	0
143817.SH	2018-08-30	0	0	5	0.477121	0.072	1	1	AA	AA	AA	0	0
143821.SH	2018-08-15	0	0	2.66667	0.60206	0.0639	1	1	AAA	AA+	AAA	0	0
143825.SH	2018-09-17	0	0	2	0.477121	0.0388	1	1	AAA	AAA	AAA	0	0
143826.SH	2018-08-28	0	0	2	0.477121	0.043	1	1	AAA	AAA	AAA	0	0
143842.SH	2018-09-19	0	0	3.66667	0.69897	0.068	1	1	AAA	AAA	A+	0	0
143844.SH	2018-09-25	0	0	4	0.69897	0.055	1	1	AA+	AA+	AA+	0	0
143847.SH	2018-09-27	0	0	2	0.69897	0.0605	1	1	AAA	AAA	AAA	0	0
143852.SH	2018-10-08	0	0	4.66667	0.69897	0.0468	0	1	AA	AA+	AA	0	0
143858.SH	2018-06-29	0	0	2.66667	0.69897	0.0424	1	1	AAA	AAA	AA+	0	0
143867.SH	2018-10-10	0	0	2	0.477121	0.041	1	1	AAA	AAA	AAA	0	0
143868.SH	2018-10-10	0	0	2	0.69897	0.0445	1	1	AAA	AAA	AAA	0	0
143869.SH	2018-09-10	0	0	2	0.69897	0.0424	1	1	AAA	AAA	AAA	0	0
143871.SH	2018-06-14	0	0	2.66667	0.477121	0.0448	1	1	AAA	AAA	AA+	0	0
143874.SH	2018-08-06	0	0	4.33333	0.477121	0.075	1	1	AA+	AA+	AA	0	0
143876.SH	2018-10-17	0	1	2	0.477121	0.0408	1	1	AAA	AAA	AAA	0	0
143885.SH	2018-10-22	0	0	2	0.477121	0.058	1	1	AAA	AAA	AAA	0	0
143893.SH	2018-07-11	0	0	2	0.69897	0.0449	1	1	AAA	AAA	AAA	0	0
143894.SH	2018-07-11	0	0	2	0.69897	0.0417	1	1	AAA	AAA	AAA	0	0
143896.SH	2018-09-26	0	0	2	0.60206	0.0743	1	1	AAA	AAA	AAA	0	0
143900.SH	2018-06-20	0	0	2.66667	0.69897	0.0543	1	1	AAA	AAA	AA+	0	0
143901.SH	2018-06-22	0	0	2	0.477121	0.059	1	1	AAA	AAA	AAA	0	0
143902.SH	2018-05-09	0	1	2	0.477121	0.051	1	1	AAA	AAA	AAA	0	0
143904.SH	2018-05-25	0	0	2	0.477121	0.055	1	0	AAA	AAA	AAA	0	0
143907.SH	2018-05-09	0	1	2	0.477121	0.051	1	1	AAA	AAA	AAA	0	0
143909.SH	2018-06-25	0	0	2	0.477121	0.05	1	1	AAA	AAA	AAA	0	0
143915.SH	2018-06-26	0	0	2	0.69897	0.051	1	1	AAA	AAA	AAA	0	0
143916.SH	2018-05-18	0	1	2	0.477121	0.057	1	1	AAA	AAA	AAA	0	0
143918.SH	2018-05-07	0	0	2	0.477121	0.0505	1	1	AAA	AAA	AAA	0	0
143919.SH	2018-05-07	0	0	2	0.69897	0.0517	1	1	AAA	AAA	AAA	0	0
143922.SH	2018-06-26	0	0	2.66667	0.69897	0.0556	1	1	AAA	AAA	AA+	0	0
143923.SH	2018-06-22	0	0	2	0.477121	0.0518	1	1	AAA	AAA	AAA	0	0
143924.SH	2018-06-22	0	0	2	0.69897	0.053	1	1	AAA	AAA	AAA	0	0
143925.SH	2018-06-26	0	0	2	0.69897	0.0514	1	1	AAA	AAA	AAA	0	0
143926.SH	2018-06-26	0	0	2	0.69897	0.0513	1	1	AAA	AAA	AAA	0	0
143927.SH	2018-06-22	0	0	2	0.477121	0.0522	1	1	AAA	AAA	AAA	0	0
143929.SH	2018-06-27	0	0	2	0.69897	0.054	1	0	AAA	AAA	AAA	0	0
143930.SH	2018-05-28	0	0	2	0.477121	0.053	1	0	AAA	AAA	AAA	0	0
143931.SH	2018-05-28	0	0	2	0.69897	0.0549	1	0	AAA	AAA	AAA	0	0
143933.SH	2018-07-25	0	0	2	0.477121	0.0512	1	0	AAA	AAA	AAA	0	0
143936.SH	2018-06-25	0	0	2	0.477121	0.053	1	1	AAA	AAA	AAA	0	0
143938.SH	2018-06-22	0	0	2	0.477121	0.053	1	1	AAA	AAA	AAA	0	0
143940.SH	2018-06-27	0	0	2	0.69897	0.0569	1	0	AAA	AAA	AAA	0	0
143943.SH	2018-05-22	1	1	21	0.477121	0.078	1	1	C	C	C	0	1
143944.SH	2018-05-22	0	1	21	0.477121	0.078	1	1	C	C	C	0	1
143946.SH	2018-07-19	0	0	3.33333	0.477121	0.0654	1	1	AA+	AAA	AA+	0	0
143956.SH	2018-06-22	0	0	2	0.477121	0.0557	1	1	AAA	AAA	AAA	0	0
143957.SH	2018-06-22	0	0	2	0.477121	0.057	1	1	AAA	AAA	AAA	0	0
143959.SH	2018-05-18	0	1	2	0.477121	0.06	1	1	AAA	AAA	AAA	0	0
143961.SH	2018-05-21	0	0	2	0.477121	0.0523	1	1	AAA	AAA	AAA	0	0
143963.SH	2018-08-01	0	0	2	0.477121	0.0487	1	1	AAA	AAA	AAA	0	0
143964.SH	2018-06-12	0	0	2	0.477121	0.063	1	1	AAA	AAA	AAA	0	0
143965.SH	2018-08-01	0	0	2	0.69897	0.0505	1	1	AAA	AAA	AAA	0	0
143978.SH	2018-05-15	0	0	2	0.477121	0.053	1	1	AAA	AAA	AAA	0	0
143980.SH	2018-06-22	0	0	2	0.477121	0.055	1	1	AAA	AAA	AAA	0	0
143981.SH	2018-06-22	0	0	2	0.69897	0.057	1	1	AAA	AAA	AAA	0	0
143982.SH	2018-05-28	0	0	2	0.69897	0.055	1	1	AAA	AAA	AAA	0	0
143983.SH	2018-05-28	0	0	2	0.69897	0.0557	1	1	AAA	AAA	AAA	0	0
143992.SH	2018-07-06	0	0	2	0.477121	0.05	1	1	AAA	AAA	AAA	0	0
143993.SH	2018-07-06	0	0	2	0.69897	0.052	1	1	AAA	AAA	AAA	0	0
143995.SH	2018-07-26	0	0	2	0.477121	0.047	1	1	AAA	AAA	AAA	0	0
143996.SH	2018-07-26	0	0	2	0.69897	0.05	1	1	AAA	AAA	AAA	0	0
143997.SH	2018-06-20	0	0	2	0.477121	0.0503	1	1	AAA	AAA	AAA	0	0
143998.SH	2018-07-25	0	0	2	0.477121	0.0479	1	1	AAA	AAA	AAA	0	0
143999.SH	2018-07-25	0	0	2	0.69897	0.05	1	1	AAA	AAA	AAA	0	0
145003.SH	2018-06-25	0	1	2	0.69897	0.075	1	1	AAA	AAA	AAA	0	0
145015.SH	2018-06-22	0	0	4	0.69897	0.0378	1	1	AA+	AA+	AA+	0	0
145020.SH	2018-06-27	0	0	2	0.69897	0.0375	0	1	AAA	AAA	AAA	0	0
145027.SH	2018-06-22	0	0	4	0.69897	0.0375	1	1	AA+	AA+	AA+	0	0
145033.SH	2018-05-28	0	0	2	0.69897	0.037	1	0	AAA	AAA	AAA	0	0
145038.SH	2018-06-27	0	0	2	0.69897	0.037	0	1	AAA	AAA	AAA	0	0
145043.SH	2018-05-04	0	1	2	0.69897	0.0441	1	1	AAA	AAA	AAA	1	0
145045.SH	2018-07-10	0	0	5	0.69897	0.0446	1	1	AA	AA	AA	0	0
145070.SH	2018-06-22	0	0	4	0.69897	0.0376	1	1	AA+	AA+	AA+	0	0
145078.SH	2018-06-25	0	0	5	0.69897	0.045	1	1	AA	AA	AA	0	0
145099.SH	2018-06-26	0	0	4.66667	0.477121	0.072	1	1	AA+	AA+	AA-	0	0
145167.SH	2018-05-10	0	0	5.33333	0.477121	0.08	1	1	AA	AA	AA-	0	0
145171.SH	2018-06-27	0	0	4.66667	0.477121	0.0538	1	1	AA	AA	AA+	0	0
145215.SH	2018-06-26	0	0	4.66667	0.477121	0.07	1	1	AA	AA+	AA	0	0
145225.SH	2016-11-30	0	0	4.66667	0.477121	0.065	1	1	AA	AA+	AA	0	0
145256.SH	2018-05-22	0	1	2	0.477121	0.055	1	1	AAA	AAA	AAA	0	0
145366.SH	2018-06-25	0	0	5	0.69897	0.058	1	1	AA	AA	AA	0	0
145417.SH	2018-06-20	0	0	7	0.69897	0.06	1	1	AA	A+	A-	0	0
145486.SH	2018-06-22	0	0	5	0.477121	0.066	1	1	AA	AA	AA	0	0
145530.SH	2018-06-25	0	0	5	0.477121	0.077	1	1	AA	AA	AA	0	0
145532.SH	2017-08-24	0	0	2	0.69897	0.06	1	1	AAA	AAA	AAA	0	0
145574.SH	2018-05-11	0	1	4.66667	0.69897	0.06	0	1	AA+	AA	AA	0	0
145616.SH	2018-06-25	0	0	5	0.477121	0.075	1	1	AA	AA	AA	0	0
145641.SH	2018-06-29	0	0	5	0.69897	0.065	0	1	AA	AA	AA	0	0
145642.SH	2018-05-11	0	1	4.66667	0.69897	0.0595	0	1	AA+	AA	AA	0	0
145652.SH	2018-06-25	0	0	2	0.477121	0.058	1	1	AAA	AAA	AAA	0	0
145712.SH	2018-06-25	0	0	2	0.477121	0.056	1	1	AAA	AAA	AAA	0	0
145739.SH	2018-05-22	0	1	2	0.477121	0.0568	1	1	AAA	AAA	AAA	0	0
145744.SH	2018-06-25	0	1	2	0.69897	0.0658	1	1	AAA	AAA	AAA	0	0
145756.SH	2018-06-28	0	0	2	0.477121	0.06	0	1	AAA	AAA	AAA	0	0
145819.SH	2018-06-27	0	1	4	0.69897	0.0615	1	1	AA+	AA+	AA+	1	0
145843.SH	2018-06-22	0	0	4	0.69897	0.0598	1	1	AA+	AA+	AA+	0	0
145864.SH	2017-07-26	0	0	2.66667	0.69897	0.0532	1	1	AAA	AAA	AA+	0	0
145881.SH	2018-06-15	0	0	5.33333	0.69897	0.078	1	1	AA	AA-	AA	0	0
150031.SH	2018-06-26	0	1	2.66667	0.69897	0.073	1	1	AAA	AAA	AA+	1	0
150051.SH	2018-06-22	0	0	2.66667	0.69897	0.0634	1	0	AA+	AAA	AAA	0	0
150101.SH	2018-05-22	0	1	21	0	0.068	1	1	C	C	C	0	1
150123.SH	2018-04-18	0	0	2.66667	0.60206	0.0699	1	1	AAA	AA+	AAA	0	0
150137.SH	2018-06-05	0	0	5.33333	0.69897	0.068	1	1	AA	AA	AA-	0	0
150151.SH	2018-05-22	0	1	21	0	0.068	1	1	C	C	C	0	1
150166.SH	2018-05-25	0	0	2.66667	0.60206	0.065	1	1	AAA	AA+	AAA	0	0
150167.SH	2018-05-25	0	0	2.66667	0.69897	0.068	1	1	AAA	AA+	AAA	0	0
150176.SH	2018-06-20	0	0	2	0.477121	0.066	1	1	AAA	AAA	AAA	0	0
150198.SH	2018-03-09	0	1	4.66667	0.477121	0.0678	1	1	AA+	AA	AA	0	0
150215.SH	2018-02-13	0	0	4	0.477121	0.075	1	1	AA+	AA+	AA+	0	0
150216.SH	2018-02-13	0	0	4	0.477121	0.072	1	1	AA+	AA+	AA+	0	0
150218.SH	2018-07-27	0	0	4	0.69897	0.0646	1	1	AA+	AA+	AA+	0	0
150219.SH	2018-06-22	0	0	4	0.60206	0.075	1	1	AA+	AA+	AA+	0	0
150236.SH	2018-06-22	0	0	4.33333	0.69897	0.078	1	0	AA+	AA	AA+	0	0
150245.SH	2018-06-22	0	0	4	0.69897	0.0698	1	1	AA+	AA+	AA+	0	0
150276.SH	2018-06-20	0	0	2	0.477121	0.0648	1	1	AAA	AAA	AAA	0	0
150347.SH	2018-06-22	0	0	4	0.69897	0.0699	1	1	AA+	AA+	AA+	0	0
150370.SH	2018-06-26	0	0	4.66667	0.477121	0.075	1	1	AA+	AA+	AA-	0	0
150402.SH	2018-05-08	0	1	4.66667	0.69897	0.06	0	1	AA+	AA	AA	0	0
150431.SH	2018-05-14	0	0	2.66667	0.69897	0.0547	1	1	AAA	AAA	AA+	0	0
150433.SH	2018-08-09	0	0	2.66667	0.69897	0.053	1	1	AAA	AAA	AA+	0	0
150440.SH	2018-06-06	0	0	2	0.477121	0.07	1	1	AAA	AAA	AAA	0	0
150476.SH	2018-07-05	0	1	2.66667	0.477121	0.073	1	1	AAA	AAA	AA+	0	0
150577.SH	2018-07-20	0	0	4	0.69897	0.073	1	1	AA+	AA+	AA+	0	0
150611.SH	2018-08-01	0	1	2.66667	0.477121	0.073	1	1	AAA	AAA	AA+	0	0
150612.SH	2018-08-01	0	1	2.66667	0.60206	0.077	1	1	AAA	AAA	AA+	0	0
150619.SH	2018-07-05	0	0	4	0.69897	0.065	1	1	AA+	AA+	AA+	0	0
150634.SH	2018-07-30	0	0	4.33333	0.69897	0.0575	1	1	AA+	AA	AA+	0	0
150655.SH	2018-08-13	0	0	2	0.477121	0.0649	1	1	AAA	AAA	AAA	0	0
150681.SH	2018-07-12	0	0	4.33333	0.30103	0.069	1	1	AA+	AA+	AA	0	0
150685.SH	2018-06-20	0	0	4	0.60206	0.078	1	1	AA+	AA+	AA+	0	0
150689.SH	2018-09-14	0	0	2	0.477121	0.0658	1	1	AAA	AAA	AAA	0	0
150749.SH	2018-06-22	0	1	6	0.477121	0.079	0	1	AA	AA+	A-	0	0
150802.SH	2018-10-09	0	1	4.66667	0.477121	0.0649	1	1	AA+	AA	AA	0	0
155001.SH	2018-10-22	0	0	2.66667	0.477121	0.063	1	1	AAA	AAA	AA+	0	0
155010.SH	2018-10-16	0	0	2	0.69897	0.048	1	1	AAA	AAA	AAA	0	0
155012.SH	2018-10-24	0	0	2	0.477121	0.0396	1	1	AAA	AAA	AAA	0	0
155015.SH	2018-11-02	0	0	2	0.477121	0.0403	1	1	AAA	AAA	AAA	0	0
155016.SH	2018-11-02	0	0	2	0.69897	0.0434	1	1	AAA	AAA	AAA	0	0
155017.SH	2018-10-31	0	0	4	0.477121	0	1	1	AA+	AA+	AA+	0	0
155021.SH	2018-11-02	0	0	4.33333	0.477121	0	1	1	AA+	AA+	AA	0	0
155022.SH	2018-11-02	0	0	4.33333	0.477121	0	1	1	AA+	AA+	AA	0	0
155023.SH	2018-11-02	0	0	4.33333	0.477121	0	1	1	AA+	AA+	AA	0	0
155027.SH	2018-10-10	0	0	2	0.69897	0	1	1	AAA	AAA	AAA	0	0
155028.SH	2018-11-02	0	0	2	0.69897	0	1	0	AAA	AAA	AAA	0	0
155036.SH	2018-11-08	0	0	2	0.477121	0	1	1	AAA	AAA	AAA	0	0
155037.SH	2018-11-08	0	0	2	0.69897	0	1	1	AAA	AAA	AAA	0	0
q17021401.SZ	2016-10-19	0	1	2	0.69897	0	1	1	AAA	AAA	AAA	0	0
112019.SZ	2018-09-03	0	2	8.33333	1	0.0575	1	1	A-	A	A	1	1
112048.SZ	2018-08-24	0	2	21	0.845098	0.085	1	1	C	C	C	0	1
112052.SZ	2018-05-23	0	1	5.66667	0.845098	0.0675	1	1	AA+	AA-	A+	1	0
112052.SZ	2017-05-24	0	1	5.66667	0.845098	0.0675	1	1	AA+	AA-	A+	1	0
112067.SZ	2018-05-17	0	1	4	0.90309	0.0558	1	1	AA+	AA+	AA+	0	0
112067.SZ	2016-07-28	0	1	4	0.90309	0.0558	1	1	AA+	AA+	AA+	0	0
112070.SZ	2018-09-10	0	1	4.33333	0.845098	0.065	1	1	AA+	AA+	AA	0	1
112070.SZ	2018-06-01	0	1	4.33333	0.845098	0.065	1	1	AA+	AA+	AA	0	1
112114.SZ	2018-05-17	0	1	4	0.845098	0.059	1	1	AA+	AA+	AA+	0	0
112114.SZ	2016-07-28	0	1	4	0.845098	0.059	1	1	AA+	AA+	AA+	0	0
112115.SZ	2018-05-17	0	1	4	1	0.06	1	1	AA+	AA+	AA+	0	0
112115.SZ	2016-07-28	0	1	4	1	0.06	1	1	AA+	AA+	AA+	0	0
112142.SZ	2018-06-25	0	0	5	0.90309	0.0665	1	1	AA	AA	AA	0	0
112142.SZ	2017-07-24	0	0	5	0.90309	0.0665	1	1	AA	AA	AA	0	0
112162.SZ	2018-08-15	0	0	2	0.845098	0.0495	0	1	AAA	AAA	AAA	0	0
112162.SZ	2018-04-08	0	0	2	0.845098	0.0495	1	1	AAA	AAA	AAA	0	0
112208.SZ	2018-07-26	0	1	4	0.69897	0.0658	0	1	AA+	AA+	AA+	1	0
112208.SZ	2017-04-24	0	1	4	0.69897	0.0658	1	1	AA+	AA+	AA+	1	0
112209.SZ	2018-11-05	0	2	16	0.69897	0.088	0	1	C	C	AA-	1	1
112209.SZ	2018-11-05	0	2	16	0.69897	0.088	1	1	C	C	AA-	1	1
112209.SZ	2017-02-17	0	2	16	0.69897	0.088	1	1	C	C	AA-	1	1
112224.SZ	2018-06-22	0	1	2	0.69897	0.0549	0	1	AAA	AAA	AAA	1	0
112224.SZ	2016-06-03	0	1	2	0.69897	0.0549	1	1	AAA	AAA	AAA	1	0
112228.SZ	2018-08-13	0	0	5.33333	0.69897	0.075	0	1	AA	AA	AA-	0	0
112228.SZ	2017-07-17	0	0	5.33333	0.69897	0.075	1	1	AA	AA	AA-	0	0
112233.SZ	2018-06-12	0	1	6	0.69897	0.072	1	1	AA-	AA-	AA-	1	0
112260.SZ	2018-09-12	0	1	4	0.69897	0.07	1	1	AA+	AA+	AA+	1	0
112260.SZ	2018-06-06	0	1	4	0.69897	0.07	1	1	AA+	AA+	AA+	1	0
112265.SZ	2018-06-13	0	1	4	0.69897	0.061	0	1	AA+	AA+	AA+	1	0
112265.SZ	2018-06-13	0	1	4	0.69897	0.061	1	1	AA+	AA+	AA+	1	0
112265.SZ	2017-05-22	0	1	4	0.69897	0.061	1	1	AA+	AA+	AA+	1	0
112267.SZ	2018-09-12	0	1	4	0.69897	0.073	1	1	AA+	AA+	AA+	1	0
112267.SZ	2018-06-06	0	1	4	0.69897	0.073	1	1	AA+	AA+	AA+	1	0
112270.SZ	2018-07-26	0	1	4	0.69897	0.0572	0	1	AA+	AA+	AA+	1	0
112270.SZ	2017-04-24	0	1	4	0.69897	0.0572	1	1	AA+	AA+	AA+	1	0
112271.SZ	2018-10-23	0	0	4	0.69897	0.044	0	1	AA+	AA+	AA+	0	0
112271.SZ	2018-07-16	0	0	4	0.69897	0.044	1	1	AA+	AA+	AA+	0	0
112272.SZ	2018-09-30	0	1	3.33333	0.69897	0.064	0	1	AA+	AAA	AA+	1	0
112285.SZ	2018-11-01	0	1	2	0.69897	0.035	0	1	AAA	AAA	AAA	0	0
112285.SZ	2018-05-04	0	1	2	0.69897	0.035	1	1	AAA	AAA	AAA	0	0
112297.SZ	2018-06-27	0	1	2	0.845098	0.0472	0	0	AAA	AAA	AAA	1	0
112297.SZ	2018-04-20	0	1	2	0.845098	0.0472	1	0	AAA	AAA	AAA	1	0
112299.SZ	2018-06-04	0	0	5	0.69897	0.065	1	1	AA	AA	AA	0	0
112299.SZ	2016-02-25	0	0	5	0.69897	0.065	1	1	AA	AA	AA	0	0
112306.SZ	2018-07-19	0	1	5.33333	0.69897	0.0535	1	1	AA+	AA-	AA-	1	0
112310.SZ	2018-08-10	0	0	4.33333	0.477121	0.0428	1	1	AA+	AA+	AA	0	0
112313.SZ	2018-06-15	0	0	5	0.69897	0.053	0	1	AA	AA	AA	0	0
112313.SZ	2017-07-17	0	0	5	0.69897	0.053	1	1	AA	AA	AA	0	0
112314.SZ	2018-07-26	0	0	4.66667	0.477121	0.0598	1	1	AA	AA	AA+	0	0
112314.SZ	2016-09-06	0	0	4.66667	0.477121	0.0598	1	1	AA	AA	AA+	0	0
112318.SZ	2018-06-26	0	0	2	0.69897	0.0295	0	1	AAA	AAA	AAA	0	0
112318.SZ	2014-09-19	0	0	2	0.69897	0.0295	1	1	AAA	AAA	AAA	0	0
112320.SZ	2018-07-24	0	0	5	0.69897	0.0399	0	1	AA	AA	AA	0	0
112340.SZ	2018-07-19	0	1	5.33333	0.69897	0.056	1	1	AA+	AA-	AA-	1	0
112351.SZ	2018-06-29	0	0	5.33333	0.69897	0.0559	0	1	AA	AA	AA-	0	0
112351.SZ	2017-07-21	0	0	5.33333	0.69897	0.0559	1	1	AA	AA	AA-	0	0
112355.SZ	2018-09-10	0	0	2	0.845098	0.034	0	1	AAA	AAA	AAA	0	0
112355.SZ	2016-07-14	0	0	2	0.845098	0.034	1	1	AAA	AAA	AAA	0	0
112362.SZ	2018-07-19	0	1	5.33333	0.69897	0.0529	1	1	AA+	AA-	AA-	1	0
112370.SZ	2018-04-19	0	1	7.33333	0.69897	0.058	1	1	AA-	AA-	BBB+	1	0
112375.SZ	2018-06-13	0	0	4.33333	0.69897	0.0389	1	1	AA+	AA	AA+	0	0
112375.SZ	2017-04-01	0	0	4.33333	0.69897	0.0389	1	1	AA+	AA	AA+	0	0
112385.SZ	2018-06-22	0	0	3.33333	0.69897	0.051	0	1	AA+	AA+	AAA	0	0
112385.SZ	2016-08-17	0	0	3.33333	0.69897	0.051	1	1	AA+	AA+	AAA	0	0
112387.SZ	2018-07-26	0	0	4.66667	0.477121	0.0685	1	1	AA	AA	AA+	0	0
112387.SZ	2016-09-06	0	0	4.66667	0.477121	0.0685	1	1	AA	AA	AA+	0	0
112390.SZ	2018-06-13	0	1	5.66667	0.69897	0.055	1	1	AA+	AA-	A+	1	0
112394.SZ	2018-09-12	0	1	4	0.69897	0.06	1	1	AA+	AA+	AA+	0	0
112395.SZ	2018-09-12	0	1	4	0.69897	0.072	1	1	AA+	AA+	AA+	0	0
112413.SZ	2018-06-22	0	0	2	0.69897	0.0295	0	1	AAA	AAA	AAA	0	0
112413.SZ	2016-06-03	0	0	2	0.69897	0.0295	1	1	AAA	AAA	AAA	0	0
112416.SZ	2018-06-22	0	0	3.33333	0.69897	0.04	0	1	AA+	AA+	AAA	0	0
112416.SZ	2016-08-17	0	0	3.33333	0.69897	0.04	1	1	AA+	AA+	AAA	0	0
112427.SZ	2018-10-31	0	0	4	0.69897	0.0346	0	1	AA+	AA+	AA+	0	0
112427.SZ	2018-07-05	0	0	4	0.69897	0.0346	1	1	AA+	AA+	AA+	0	0
112428.SZ	2018-09-10	0	0	2	0.845098	0.0321	0	1	AAA	AAA	AAA	0	0
112428.SZ	2016-07-14	0	0	2	0.845098	0.0321	1	1	AAA	AAA	AAA	0	0
112431.SZ	2018-06-29	0	0	5.33333	0.69897	0.056	0	1	AA	AA	AA-	0	0
112431.SZ	2017-07-21	0	0	5.33333	0.69897	0.056	1	1	AA	AA	AA-	0	0
112436.SZ	2018-09-12	0	0	4	0.69897	0.048	1	1	AA+	AA+	AA+	0	0
112436.SZ	2018-06-06	0	0	4	0.69897	0.048	1	1	AA+	AA+	AA+	0	0
112437.SZ	2018-06-15	0	0	5	0.69897	0.0449	0	1	AA	AA	AA	0	0
112437.SZ	2017-07-17	0	0	5	0.69897	0.0449	1	1	AA	AA	AA	0	0
112441.SZ	2018-08-24	1	2	21	0.477121	0.061	1	1	C	C	C	0	1
112442.SZ	2018-08-24	1	2	21	0.69897	0.067	1	1	C	C	C	0	1
112444.SZ	2016-01-22	0	0	4	0.69897	0.052	1	1	AA+	AA+	AA+	0	0
112450.SZ	2018-06-25	0	0	5	0.69897	0.04	1	1	AA	AA	AA	0	0
112450.SZ	2017-07-24	0	0	5	0.69897	0.04	1	1	AA	AA	AA	0	0
112452.SZ	2018-09-12	0	0	4	0.69897	0.045	1	1	AA+	AA+	AA+	0	0
112452.SZ	2018-06-06	0	0	4	0.69897	0.045	1	1	AA+	AA+	AA+	0	0
112454.SZ	2018-09-03	0	1	8.33333	0.69897	0.0495	1	1	A-	A	A	0	1
112461.SZ	2018-06-15	0	1	2.66667	0.69897	0.034	1	1	AAA	AA+	AAA	1	0
112470.SZ	2018-06-26	0	1	4.33333	0.69897	0.0386	0	1	AA+	AA+	AA	0	0
112478.SZ	2018-06-22	0	0	3.33333	0.69897	0.041	0	1	AA+	AA+	AAA	0	0
112478.SZ	2016-08-17	0	0	3.33333	0.69897	0.041	1	1	AA+	AA+	AAA	0	0
112494.SZ	2018-08-24	0	2	21	0.477121	0.07	1	1	C	C	C	0	1
112498.SZ	2016-01-22	0	0	4	0.69897	0.065	1	1	AA+	AA+	AA+	0	0
112499.SZ	2018-07-23	0	1	4.66667	0.477121	0.048	0	1	AA+	AA+	AA-	1	0
112499.SZ	2018-06-14	0	1	4.66667	0.477121	0.048	1	1	AA+	AA+	AA-	1	0
112510.SZ	2018-10-11	0	2	16	0.477121	0.0698	1	1	C	C	AA-	0	1
112510.SZ	2017-12-04	0	2	16	0.477121	0.0698	1	1	C	C	AA-	0	1
112515.SZ	2018-06-13	0	0	4	0.778151	0.051	1	1	AA+	AA+	AA+	0	0
112515.SZ	2017-04-01	0	0	4	0.778151	0.051	1	1	AA+	AA+	AA+	0	0
112519.SZ	2018-08-22	0	0	4	0.477121	0.055	1	1	AA+	AA+	AA+	0	0
112519.SZ	2017-04-22	0	0	4	0.477121	0.055	1	1	AA+	AA+	AA+	0	0
112530.SZ	2018-07-25	0	0	3.66667	0.69897	0.0487	1	1	AAA	AAA	A+	0	0
112530.SZ	2017-08-01	0	0	3.66667	0.69897	0.0487	1	1	AAA	AAA	A+	0	0
112534.SZ	2018-07-27	0	0	5	0.69897	0.07	0	1	AA	AA	AA	0	0
112534.SZ	2017-06-21	0	0	5	0.69897	0.07	1	1	AA	AA	AA	0	0
112537.SZ	2018-08-10	0	0	5	0.69897	0.07	1	0	AA	AA	AA	0	0
112537.SZ	2016-04-12	0	0	5	0.69897	0.07	1	0	AA	AA	AA	0	0
112543.SZ	2018-10-24	0	0	2	0.69897	0.0451	1	0	AAA	AAA	AAA	0	0
112543.SZ	2015-07-06	0	0	2	0.69897	0.0451	1	0	AAA	AAA	AAA	0	0
112546.SZ	2018-11-01	0	1	2	0.69897	0.045	0	1	AAA	AAA	AAA	0	0
112546.SZ	2018-05-04	0	1	2	0.69897	0.045	1	1	AAA	AAA	AAA	0	0
112548.SZ	2018-05-23	0	0	6.66667	0.69897	0.059	1	1	AA	A+	A	0	0
112548.SZ	2017-07-18	0	0	6.66667	0.69897	0.059	1	1	AA	A+	A	0	0
112561.SZ	2018-11-01	0	1	2	0.69897	0.0454	0	1	AAA	AAA	AAA	0	0
112561.SZ	2018-05-04	0	1	2	0.69897	0.0454	1	1	AAA	AAA	AAA	0	0
112565.SZ	2016-01-22	0	0	4	0.69897	0.069	1	1	AA+	AA+	AA+	0	0
112570.SZ	2018-07-19	0	0	4	0.69897	0.065	0	1	AA+	AA+	AA+	0	0
112570.SZ	2017-06-06	0	0	4	0.69897	0.065	1	1	AA+	AA+	AA+	0	0
112571.SZ	2018-10-24	0	0	2	0.69897	0.0463	1	0	AAA	AAA	AAA	0	0
112571.SZ	2015-07-06	0	0	2	0.69897	0.0463	1	0	AAA	AAA	AAA	0	0
112575.SZ	2018-06-25	0	0	5	0.69897	0.0627	1	1	AA	AA	AA	0	0
112575.SZ	2017-07-24	0	0	5	0.69897	0.0627	1	1	AA	AA	AA	0	0
112579.SZ	2018-06-13	0	1	6	0.477121	0.055	1	1	AA-	AA-	AA-	0	0
112580.SZ	2018-07-23	0	0	4.66667	0.477121	0.0557	0	1	AA+	AA+	AA-	0	0
112580.SZ	2018-06-14	0	0	4.66667	0.477121	0.0557	1	1	AA+	AA+	AA-	0	0
112583.SZ	2018-07-23	0	0	5.33333	0.477121	0.07	0	1	AA	AA	AA-	0	0
112583.SZ	2018-05-02	0	0	5.33333	0.477121	0.07	1	1	AA	AA	AA-	0	0
112591.SZ	2018-08-10	0	0	5	0.69897	0.063	1	0	AA	AA	AA	0	0
112591.SZ	2016-04-12	0	0	5	0.69897	0.063	1	0	AA	AA	AA	0	0
112594.SZ	2016-01-22	0	0	4	0.69897	0.0698	1	1	AA+	AA+	AA+	0	0
112596.SZ	2018-07-30	0	0	4.66667	0.477121	0.057	0	1	AA+	AA+	AA-	0	0
112596.SZ	2017-10-18	0	0	4.66667	0.477121	0.057	1	1	AA+	AA+	AA-	0	0
112598.SZ	2018-08-22	0	0	4	0.477121	0.0593	1	1	AA+	AA+	AA+	0	0
112598.SZ	2017-04-22	0	0	4	0.477121	0.0593	1	1	AA+	AA+	AA+	0	0
112599.SZ	2018-06-13	0	0	4	0.778151	0.058	1	1	AA+	AA+	AA+	0	0
112599.SZ	2017-04-01	0	0	4	0.778151	0.058	1	1	AA+	AA+	AA+	0	0
112602.SZ	2018-06-29	0	0	5.33333	0.477121	0.0722	0	1	AA	AA	AA-	0	0
112602.SZ	2017-07-21	0	0	5.33333	0.477121	0.0722	1	1	AA	AA	AA-	0	0
112603.SZ	2018-06-20	0	0	6.33333	0.69897	0.075	1	1	AA	AA	A-	0	0
112606.SZ	2018-06-04	0	0	5	0.477121	0.065	1	1	AA	AA	AA	0	0
112606.SZ	2016-02-25	0	0	5	0.477121	0.065	1	1	AA	AA	AA	0	0
112607.SZ	2018-10-31	0	0	4	0.69897	0.058	0	1	AA+	AA+	AA+	0	0
112607.SZ	2018-07-05	0	0	4	0.69897	0.058	1	1	AA+	AA+	AA+	0	0
112610.SZ	2018-05-29	0	0	5	0.477121	0.056	1	1	AA	AA	AA	0	0
112610.SZ	2018-04-27	0	0	5	0.477121	0.056	1	1	AA	AA	AA	0	0
112615.SZ	2018-07-13	0	0	2	0.69897	0.0525	1	1	AAA	AAA	AAA	0	0
112615.SZ	2017-01-11	0	0	2	0.69897	0.0525	1	1	AAA	AAA	AAA	0	0
112616.SZ	2018-07-13	0	0	2	0.477121	0.052	1	1	AAA	AAA	AAA	0	0
112616.SZ	2017-01-11	0	0	2	0.477121	0.052	1	1	AAA	AAA	AAA	0	0
112617.SZ	2018-07-13	0	0	2	0.69897	0.0525	1	1	AAA	AAA	AAA	0	0
112617.SZ	2017-01-11	0	0	2	0.69897	0.0525	1	1	AAA	AAA	AAA	0	0
112620.SZ	2018-05-29	0	0	5	0.69897	0.061	1	1	AA	AA	AA	0	0
112620.SZ	2018-04-27	0	0	5	0.69897	0.061	1	1	AA	AA	AA	0	0
112621.SZ	2018-06-13	0	0	4	0.778151	0.065	1	1	AA+	AA+	AA+	0	0
112621.SZ	2017-04-01	0	0	4	0.778151	0.065	1	1	AA+	AA+	AA+	0	0
112638.SZ	2018-07-24	0	1	5.33333	0.69897	0.0595	1	1	AA+	AA+	A	0	0
112638.SZ	2016-04-15	0	1	5.33333	0.69897	0.0595	1	1	AA+	AA+	A	0	0
112641.SZ	2018-07-19	0	0	4	0.69897	0.0728	0	1	AA+	AA+	AA+	0	0
112641.SZ	2017-06-06	0	0	4	0.69897	0.0728	1	1	AA+	AA+	AA+	0	0
112648.SZ	2018-09-10	0	0	2	0.69897	0.0587	0	1	AAA	AAA	AAA	0	0
112648.SZ	2016-07-14	0	0	2	0.69897	0.0587	1	1	AAA	AAA	AAA	0	0
112650.SZ	2018-09-30	0	0	3.33333	0.60206	0.072	0	1	AA+	AAA	AA+	0	0
112651.SZ	2018-09-30	0	0	3.33333	0.69897	0.075	0	1	AA+	AAA	AA+	0	0
112652.SZ	2018-06-13	0	0	5	0.30103	0.075	1	1	AA	AA	AA	0	0
112652.SZ	2016-08-01	0	0	5	0.30103	0.075	1	1	AA	AA	AA	0	0
112674.SZ	2018-07-25	0	0	3.66667	0.69897	0.0517	1	1	AAA	AAA	A+	0	0
112674.SZ	2017-08-01	0	0	3.66667	0.69897	0.0517	1	1	AAA	AAA	A+	0	0
112676.SZ	2018-07-30	0	0	4.66667	0.477121	0.068	0	1	AA+	AA+	AA-	0	0
112676.SZ	2017-10-18	0	0	4.66667	0.477121	0.068	1	1	AA+	AA+	AA-	0	0
112680.SZ	2018-08-22	0	0	4	0.477121	0.065	1	1	AA+	AA+	AA+	0	0
112680.SZ	2017-04-22	0	0	4	0.477121	0.065	1	1	AA+	AA+	AA+	0	0
112685.SZ	2018-06-27	0	0	2	0.845098	0.0497	0	0	AAA	AAA	AAA	0	0
112685.SZ	2018-04-20	0	0	2	0.845098	0.0497	1	0	AAA	AAA	AAA	0	0
112688.SZ	2018-07-27	0	0	2	0.477121	0.058	0	1	AAA	AAA	AAA	0	0
112688.SZ	2016-08-11	0	0	2	0.477121	0.058	1	1	AAA	AAA	AAA	0	0
112695.SZ	2018-05-29	0	0	5	0.477121	0.0638	1	1	AA	AA	AA	0	0
112695.SZ	2018-04-27	0	0	5	0.477121	0.0638	1	1	AA	AA	AA	0	0
112703.SZ	2018-10-24	0	0	2	0.69897	0.048	1	0	AAA	AAA	AAA	0	0
112703.SZ	2015-07-06	0	0	2	0.69897	0.048	1	0	AAA	AAA	AAA	0	0
112713.SZ	2018-07-13	0	0	2	0.69897	0.048	1	1	AAA	AAA	AAA	0	0
112713.SZ	2017-01-11	0	0	2	0.69897	0.048	1	1	AAA	AAA	AAA	0	0
112724.SZ	2016-01-22	0	0	4	0.477121	0.075	1	1	AA+	AA+	AA+	0	0
112728.SZ	2018-06-13	0	0	2	0.69897	0.044	0	0	AAA	AAA	AAA	0	0
112729.SZ	2018-06-13	0	0	2	0.69897	0.048	0	0	AAA	AAA	AAA	0	0
112730.SZ	2018-06-27	0	0	2	0.845098	0.048	0	0	AAA	AAA	AAA	0	0
112730.SZ	2018-04-20	0	0	2	0.845098	0.048	1	0	AAA	AAA	AAA	0	0
112731.SZ	2018-06-27	0	0	2	0.69897	0.0467	0	0	AAA	AAA	AAA	0	0
112731.SZ	2018-04-20	0	0	2	0.69897	0.0467	1	0	AAA	AAA	AAA	0	0
112736.SZ	2018-07-27	0	0	2	0.477121	0.06	0	1	AAA	AAA	AAA	0	0
112736.SZ	2016-08-11	0	0	2	0.477121	0.06	1	1	AAA	AAA	AAA	0	0
112742.SZ	2018-11-01	0	1	2	0.69897	0.0405	0	1	AAA	AAA	AAA	0	0
112742.SZ	2018-05-04	0	1	2	0.69897	0.0405	1	1	AAA	AAA	AAA	0	0
112748.SZ	2018-07-25	0	0	3.66667	0.60206	0.0575	1	1	AAA	AAA	A+	0	0
112748.SZ	2017-08-01	0	0	3.66667	0.60206	0.0575	1	1	AAA	AAA	A+	0	0
112753.SZ	2018-08-10	0	0	5	0.69897	0.085	1	0	AA	AA	AA	0	0
112753.SZ	2016-04-12	0	0	5	0.69897	0.085	1	0	AA	AA	AA	0	0
112757.SZ	2018-09-10	0	0	4.33333	0.69897	0.068	1	1	AA+	AA+	AA	0	0
112757.SZ	2018-06-01	0	0	4.33333	0.69897	0.068	1	1	AA+	AA+	AA	0	0
112761.SZ	2018-08-22	0	0	4	0.477121	0.06	1	1	AA+	AA+	AA+	0	0
112761.SZ	2017-04-22	0	0	4	0.477121	0.06	1	1	AA+	AA+	AA+	0	0
112764.SZ	2018-10-18	0	1	4	0.477121	0.075	1	1	AA+	AA+	AA+	0	0
112764.SZ	2018-06-20	0	1	4	0.477121	0.075	1	1	AA+	AA+	AA+	0	0
112768.SZ	2018-09-10	0	0	4.33333	0.69897	0.0696	1	1	AA+	AA+	AA	0	0
112768.SZ	2018-06-01	0	0	4.33333	0.69897	0.0696	1	1	AA+	AA+	AA	0	0
112788.SZ	2018-10-24	0	0	2	0.69897	0.0397	1	0	AAA	AAA	AAA	0	0
112788.SZ	2015-07-06	0	0	2	0.69897	0.0397	1	0	AAA	AAA	AAA	0	0
112789.SZ	2018-10-24	0	0	2	0.477121	0.0405	1	0	AAA	AAA	AAA	0	0
112789.SZ	2015-07-06	0	0	2	0.477121	0.0405	1	0	AAA	AAA	AAA	0	0
114022.SZ	2018-08-01	0	1	2.66667	0.778151	0.0439	1	1	AAA	AAA	AA+	0	0
114034.SZ	2018-07-25	0	0	5	0.69897	0.0499	0	1	AA	AA	AA	0	0
114039.SZ	2018-07-27	0	1	5	0.69897	0.0599	0	1	AA	AA	AA	0	0
114044.SZ	2018-06-26	0	0	4.66667	0.69897	0.0445	0	1	AA	AA+	AA	0	0
114059.SZ	2018-06-25	0	0	4.33333	0.69897	0.04	0	1	AA+	AA+	AA	0	0
114059.SZ	2015-08-17	0	0	4.33333	0.69897	0.04	1	1	AA+	AA+	AA	0	0
114065.SZ	2018-06-25	0	1	6	0.477121	0.07	0	1	AA	AA+	A-	0	0
114065.SZ	2016-07-05	0	1	6	0.477121	0.07	1	1	AA	AA+	A-	0	0
114085.SZ	2018-08-06	0	0	4	0.69897	0.048	0	1	AA+	AA+	AA+	0	0
114093.SZ	2018-06-25	0	0	4	0.477121	0.075	0	1	AA+	AA+	AA+	0	0
114093.SZ	2016-07-11	0	0	4	0.477121	0.075	1	1	AA+	AA+	AA+	0	0
114097.SZ	2018-06-13	0	0	4	0.69897	0.053	0	1	AA+	AA+	AA+	0	0
114097.SZ	2018-06-13	0	0	4	0.69897	0.053	1	1	AA+	AA+	AA+	0	0
114097.SZ	2017-05-22	0	0	4	0.69897	0.053	1	1	AA+	AA+	AA+	0	0
114110.SZ	2018-06-14	0	0	2	0.477121	0.046	0	0	AAA	AAA	AAA	0	0
114127.SZ	2018-06-26	0	0	4.66667	0.69897	0.06	0	1	AA	AA+	AA	0	0
114129.SZ	2018-06-27	0	0	4.66667	0.477121	0.081	1	1	AA	AA	AA+	0	0
114149.SZ	2018-07-26	0	0	4.66667	0.477121	0.053	1	1	AA+	AA	AA	0	0
114177.SZ	2018-07-25	0	0	2	0.69897	0.0558	0	0	AAA	AAA	AAA	0	0
114179.SZ	2018-07-25	0	0	5	0.477121	0.07	0	1	AA	AA	AA	0	0
114181.SZ	2018-06-14	0	0	2	0.477121	0.053	0	0	AAA	AAA	AAA	0	0
114185.SZ	2018-05-17	0	1	4	0.477121	0.0598	1	1	AA+	AA+	AA+	0	0
114185.SZ	2016-07-28	0	1	4	0.477121	0.0598	1	1	AA+	AA+	AA+	0	0
114205.SZ	2018-09-12	0	1	4	0.477121	0.075	1	1	AA+	AA+	AA+	0	0
114207.SZ	2018-07-25	0	0	2	0.69897	0.056	0	0	AAA	AAA	AAA	0	0
114212.SZ	2018-10-22	0	0	2	0.477121	0.0535	0	1	AAA	AAA	AAA	0	0
114212.SZ	2018-04-09	0	0	2	0.477121	0.0535	1	1	AAA	AAA	AAA	0	0
114216.SZ	2018-06-22	0	0	6	0.477121	0.07	1	1	AA	AA-	A+	0	0
114216.SZ	2018-06-18	0	0	6	0.477121	0.07	1	1	AA	AA-	A+	0	0
114219.SZ	2018-09-12	0	1	4	0.477121	0.075	1	1	AA+	AA+	AA+	0	0
114221.SZ	2018-07-25	0	0	5	0.69897	0.068	0	1	AA	AA	AA	0	0
114224.SZ	2018-09-06	0	2	8	0.477121	0.085	1	1	A	A	A	0	1
114228.SZ	2018-07-25	0	0	2	0.69897	0.057	0	0	AAA	AAA	AAA	0	0
114229.SZ	2018-09-27	0	1	2	0.69897	0.067	0	1	AAA	AAA	AAA	0	0
114229.SZ	2014-12-01	0	1	2	0.69897	0.067	1	1	AAA	AAA	AAA	0	0
114230.SZ	2018-09-27	0	1	2	0.69897	0.067	0	1	AAA	AAA	AAA	0	0
114230.SZ	2014-12-01	0	1	2	0.69897	0.067	1	1	AAA	AAA	AAA	0	0
114239.SZ	2018-07-27	0	0	5	0.477121	0.065	0	1	AA	AA	AA	0	0
114239.SZ	2017-06-21	0	0	5	0.477121	0.065	1	1	AA	AA	AA	0	0
114272.SZ	2018-09-06	0	2	8	0.477121	0.075	1	1	A	A	A	0	1
114278.SZ	2018-07-26	0	0	5	0.69897	0.078	0	1	AA	AA	AA	0	0
114280.SZ	2018-06-22	0	0	6	0.477121	0.073	1	1	AA	AA-	A+	0	0
114280.SZ	2018-06-18	0	0	6	0.477121	0.073	1	1	AA	AA-	A+	0	0
114305.SZ	2018-07-25	0	0	2	0.69897	0.064	0	0	AAA	AAA	AAA	0	0
114319.SZ	2018-09-30	0	0	3.33333	0.477121	0.079	0	1	AA+	AAA	AA+	0	0
114327.SZ	2018-07-25	0	0	2	0.477121	0.0615	0	0	AAA	AAA	AAA	0	0
114339.SZ	2018-09-12	0	0	4	0.477121	0.078	1	1	AA+	AA+	AA+	0	0
114339.SZ	2018-06-06	0	0	4	0.477121	0.078	1	1	AA+	AA+	AA+	0	0
114341.SZ	2018-08-10	0	0	4.33333	0.477121	0.078	1	1	AA+	AA+	AA	0	0
114342.SZ	2018-07-26	0	0	5	0.69897	0.085	0	1	AA	AA	AA	0	0
114344.SZ	2018-09-30	0	0	3.33333	0.477121	0.0806	0	1	AA+	AAA	AA+	0	0
114348.SZ	2018-07-25	0	0	2	0.477121	0.0619	0	0	AAA	AAA	AAA	0	0
114357.SZ	2018-09-12	0	1	4	0.477121	0.085	1	1	AA+	AA+	AA+	0	0
114362.SZ	2018-11-02	0	1	2	0.477121	0.049	0	1	AAA	AAA	AAA	0	0
114362.SZ	2018-07-18	0	1	2	0.477121	0.049	1	1	AAA	AAA	AAA	0	0
114364.SZ	2018-07-25	0	0	2	0.477121	0.062	0	0	AAA	AAA	AAA	0	0
114372.SZ	2018-07-19	0	0	5.33333	0.477121	0.09	1	1	AA+	AA-	AA-	0	0
114373.SZ	2018-09-12	0	1	4	0.477121	0.075	1	1	AA+	AA+	AA+	0	0
114375.SZ	2018-06-25	0	0	5	0.69897	0.076	1	1	AA	AA	AA	0	0
114376.SZ	2018-07-19	0	0	5.33333	0.477121	0.09	1	1	AA+	AA-	AA-	0	0
114377.SZ	2018-08-06	0	0	2.66667	0.60206	0.075	1	1	AAA	AAA	AA+	0	0
118338.SZ	2018-06-26	0	0	4.66667	0.69897	0.075	0	1	AA	AA+	AA	0	0
118367.SZ	2018-09-14	0	0	5.33333	0.69897	0.08	1	1	AA	AA	AA-	0	0
118405.SZ	2018-06-25	0	0	4	0.477121	0.0696	0	1	AA+	AA+	AA+	0	0
118405.SZ	2016-07-11	0	0	4	0.477121	0.0696	1	1	AA+	AA+	AA+	0	0
118411.SZ	2018-07-30	0	0	4	0.477121	0.075	0	1	AA+	AA+	AA+	0	0
118411.SZ	2017-06-20	0	0	4	0.477121	0.075	1	1	AA+	AA+	AA+	0	0
118420.SZ	2018-07-18	0	1	2.66667	0.477121	0.0645	1	1	AAA	AAA	AA+	1	0
118426.SZ	2018-07-20	0	0	4.33333	0.69897	0.0529	0	1	AA+	AA	AA+	0	0
118426.SZ	2016-07-13	0	0	4.33333	0.69897	0.0529	1	1	AA+	AA	AA+	0	0
118427.SZ	2018-09-30	0	1	3.33333	0.477121	0.072	0	1	AA+	AAA	AA+	1	0
118428.SZ	2018-06-22	0	0	5	0.69897	0.062	0	1	AA	AA	AA	0	0
118429.SZ	2018-06-22	0	0	5	0.69897	0.058	0	1	AA	AA	AA	0	0
118431.SZ	2018-09-10	0	0	2	0.69897	0.045	0	1	AAA	AAA	AAA	0	0
118431.SZ	2016-07-14	0	0	2	0.69897	0.045	1	1	AAA	AAA	AAA	0	0
118433.SZ	2018-05-16	0	0	5	0.477121	0.056	0	1	AA+	AA	AA-	0	0
118437.SZ	2018-09-12	0	2	4	0.60206	0.0775	1	1	AA+	AA+	AA+	1	0
118438.SZ	2018-09-12	0	2	4	0.60206	0.0795	1	1	AA+	AA+	AA+	1	0
118444.SZ	2018-09-10	0	0	2	0.69897	0.0468	0	1	AAA	AAA	AAA	0	0
118444.SZ	2016-07-14	0	0	2	0.69897	0.0468	1	1	AAA	AAA	AAA	0	0
118464.SZ	2018-11-06	0	1	21	0.477121	0.075	1	0	C	C	C	0	0
118482.SZ	2018-07-18	0	1	2.66667	0.477121	0.0645	1	1	AAA	AAA	AA+	1	0
118485.SZ	2018-08-06	0	1	2.66667	0.69897	0.067	1	1	AAA	AAA	AA+	1	0
118490.SZ	2018-09-12	0	1	4	0.477121	0.075	1	1	AA+	AA+	AA+	1	0
118490.SZ	2018-06-06	0	1	4	0.477121	0.075	1	1	AA+	AA+	AA+	1	0
118492.SZ	2018-07-18	0	1	2.66667	0.477121	0.0645	1	1	AAA	AAA	AA+	1	0
118493.SZ	2018-09-10	0	0	2	0.69897	0.048	0	1	AAA	AAA	AAA	0	0
118493.SZ	2016-07-14	0	0	2	0.69897	0.048	1	1	AAA	AAA	AAA	0	0
118496.SZ	2018-08-22	0	0	4.33333	0.69897	0.058	0	1	AA+	AA+	AA	0	0
118496.SZ	2018-04-28	0	0	4.33333	0.69897	0.058	1	1	AA+	AA+	AA	0	0
118499.SZ	2018-07-19	0	1	5.33333	0.477121	0.0765	1	1	AA+	AA-	AA-	1	0
118501.SZ	2018-06-25	0	0	5	0.477121	0.056	0	1	AA	AA	AA	0	0
118501.SZ	2018-06-25	0	0	5	0.477121	0.056	1	1	AA	AA	AA	0	0
118501.SZ	2018-06-25	0	0	5	0.477121	0.056	1	1	AA	AA	AA	0	0
118531.SZ	2018-09-29	0	0	4	0.69897	0.0546	1	1	AA+	AA+	AA+	0	0
118531.SZ	2014-09-30	0	0	4	0.69897	0.0546	1	1	AA+	AA+	AA+	0	0
118534.SZ	2018-07-20	0	0	4.33333	0.69897	0.0487	0	1	AA+	AA	AA+	0	0
118534.SZ	2016-07-13	0	0	4.33333	0.69897	0.0487	1	1	AA+	AA	AA+	0	0
118535.SZ	2018-11-05	0	2	16	0.477121	0.072	0	1	C	C	AA-	0	1
118535.SZ	2018-11-05	0	2	16	0.477121	0.072	1	1	C	C	AA-	0	1
118535.SZ	2017-02-17	0	2	16	0.477121	0.072	1	1	C	C	AA-	0	1
118539.SZ	2018-05-16	0	0	5	0.477121	0.0469	0	1	AA+	AA	AA-	0	0
118544.SZ	2018-11-02	0	1	2	0.69897	0.0415	0	1	AAA	AAA	AAA	0	0
118544.SZ	2018-07-18	0	1	2	0.69897	0.0415	1	1	AAA	AAA	AAA	0	0
118561.SZ	2018-09-30	0	1	3.33333	0.477121	0.069	0	1	AA+	AAA	AA+	1	0
118562.SZ	2018-09-30	0	1	3.33333	0.477121	0.062	0	1	AA+	AAA	AA+	1	0
118563.SZ	2018-09-29	0	0	4	0.69897	0.055	1	1	AA+	AA+	AA+	0	0
118563.SZ	2014-09-30	0	0	4	0.69897	0.055	1	1	AA+	AA+	AA+	0	0
118564.SZ	2018-11-06	0	1	21	0.477121	0.08	1	0	C	C	C	0	0
118565.SZ	2018-06-25	0	0	2.66667	0.477121	0.038	1	1	AA+	AAA	AAA	0	0
118571.SZ	2018-07-25	0	0	5	0.477121	0.073	0	1	AA	AA	AA	0	0
118574.SZ	2018-07-20	0	0	4.33333	0.69897	0.0413	0	1	AA+	AA	AA+	0	0
118574.SZ	2016-07-13	0	0	4.33333	0.69897	0.0413	1	1	AA+	AA	AA+	0	0
118577.SZ	2018-10-12	0	0	4	0.69897	0.0443	0	1	AA+	AA+	AA+	0	0
118577.SZ	2017-04-19	0	0	4	0.69897	0.0443	1	1	AA+	AA+	AA+	0	0
118585.SZ	2018-09-12	0	2	4	0.477121	0.073	1	1	AA+	AA+	AA+	1	0
118587.SZ	2018-06-27	0	0	4.33333	0.69897	0.0512	1	1	AA+	AA+	AA	0	0
118595.SZ	2018-06-21	0	0	5.66667	0.69897	0.07	1	1	AA-	AA-	AA	0	0
118595.SZ	2014-09-29	0	0	5.66667	0.69897	0.07	1	1	AA-	AA-	AA	0	0
118597.SZ	2018-08-10	0	0	4.33333	0.477121	0.048	1	1	AA+	AA+	AA	0	0
118600.SZ	2018-08-06	0	1	2.66667	0.69897	0.065	1	1	AAA	AAA	AA+	1	0
118612.SZ	2018-08-13	0	0	5.33333	0.477121	0.08	0	1	AA	AA	AA-	0	0
118612.SZ	2017-07-17	0	0	5.33333	0.477121	0.08	1	1	AA	AA	AA-	0	0
118632.SZ	2018-06-25	0	0	5	0.69897	0.0573	0	1	AA	AA	AA	0	0
118638.SZ	2018-06-21	0	0	5.66667	0.69897	0.068	1	1	AA-	AA-	AA	0	0
118638.SZ	2014-09-29	0	0	5.66667	0.69897	0.068	1	1	AA-	AA-	AA	0	0
118642.SZ	2018-07-18	0	1	2.66667	0.477121	0.06	1	1	AAA	AAA	AA+	1	0
118644.SZ	2018-06-25	0	0	5	0.778151	0.0578	0	1	AA	AA	AA	0	0
118644.SZ	2016-01-28	0	0	5	0.778151	0.0578	1	1	AA	AA	AA	0	0
118658.SZ	2018-07-24	0	0	5	0.69897	0.066	1	1	AA	AA	AA	0	0
118661.SZ	2018-09-30	0	1	3.33333	0.477121	0.073	0	1	AA+	AAA	AA+	1	0
118662.SZ	2018-09-30	0	1	3.33333	0.69897	0.072	0	1	AA+	AAA	AA+	1	0
118663.SZ	2018-06-27	0	0	5	0.69897	0.055	0	1	AA	AA	AA	0	0
118663.SZ	2018-06-27	0	0	5	0.69897	0.055	1	1	AA	AA	AA	0	0
118664.SZ	2018-08-06	0	0	4	0.69897	0.049	0	1	AA+	AA+	AA+	0	0
118668.SZ	2018-11-05	0	2	16	0.477121	0.068	0	1	C	C	AA-	0	1
118668.SZ	2018-11-05	0	2	16	0.477121	0.068	1	1	C	C	AA-	0	1
118668.SZ	2017-02-17	0	2	16	0.477121	0.068	1	1	C	C	AA-	0	1
118669.SZ	2018-07-26	0	0	4.33333	0.69897	0.053	0	1	AA	AA+	AA+	0	0
118672.SZ	2018-07-25	0	0	4.33333	0.69897	0.0529	0	0	AA+	AA	AA+	0	0
118672.SZ	2017-04-11	0	0	4.33333	0.69897	0.0529	1	0	AA+	AA	AA+	0	0
118673.SZ	2018-07-24	0	0	5	0.69897	0.0647	1	1	AA	AA	AA	0	0
118682.SZ	2018-06-27	0	0	5	0.477121	0.057	1	1	AA	AA	AA	0	0
118683.SZ	2018-06-25	0	0	5	0.477121	0.0595	1	1	AA	AA	AA	0	0
118687.SZ	2018-08-10	0	0	4.33333	0.477121	0.048	1	1	AA+	AA+	AA	0	0
118691.SZ	2018-09-06	0	1	8	0.477121	0.08	1	1	A	A	A	0	0
118693.SZ	2018-07-26	0	0	5	0.69897	0.061	0	1	AA	AA	AA	0	0
118696.SZ	2018-09-12	0	0	4	0.477121	0.075	1	1	AA+	AA+	AA+	0	0
118696.SZ	2018-06-06	0	0	4	0.477121	0.075	1	1	AA+	AA+	AA+	0	0
118699.SZ	2018-09-10	0	0	2	0.477121	0.0519	0	1	AAA	AAA	AAA	0	0
118699.SZ	2016-07-14	0	0	2	0.477121	0.0519	1	1	AAA	AAA	AAA	0	0
118709.SZ	2018-08-22	0	0	4.33333	0.69897	0.054	0	1	AA+	AA+	AA	0	0
118709.SZ	2018-04-28	0	0	4.33333	0.69897	0.054	1	1	AA+	AA+	AA	0	0
118710.SZ	2018-06-26	0	0	5	0.778151	0.051	0	1	AA	AA	AA	0	0
118710.SZ	2016-07-07	0	0	5	0.778151	0.051	1	1	AA	AA	AA	0	0
118717.SZ	2018-09-06	0	1	8	0.477121	0.085	1	1	A	A	A	0	0
118724.SZ	2018-08-01	0	1	2.66667	0.60206	0.075	1	1	AAA	AAA	AA+	0	0
118736.SZ	2018-06-25	0	0	5	0.477121	0.0516	0	1	AA	AA	AA	0	0
118736.SZ	2018-06-25	0	0	5	0.477121	0.0516	1	1	AA	AA	AA	0	0
118736.SZ	2018-06-25	0	0	5	0.477121	0.0516	1	1	AA	AA	AA	0	0
118743.SZ	2018-09-06	0	1	8	0.477121	0.085	1	1	A	A	A	0	0
118751.SZ	2018-07-27	0	0	4.33333	0.477121	0.045	0	1	AA+	AA+	AA	0	0
118751.SZ	2016-07-19	0	0	4.33333	0.477121	0.045	1	1	AA+	AA+	AA	0	0
118752.SZ	2018-11-02	0	1	2	0.69897	0.038	0	1	AAA	AAA	AAA	0	0
118752.SZ	2018-07-18	0	1	2	0.69897	0.038	1	1	AAA	AAA	AAA	0	0
118753.SZ	2018-09-12	0	0	4	0.477121	0.075	1	1	AA+	AA+	AA+	0	0
118753.SZ	2018-06-06	0	0	4	0.477121	0.075	1	1	AA+	AA+	AA+	0	0
118754.SZ	2018-09-20	0	0	4.33333	0.477121	0.055	1	1	AA+	AA+	AA	0	0
118754.SZ	2016-07-29	0	0	4.33333	0.477121	0.055	1	1	AA+	AA+	AA	0	0
118756.SZ	2018-06-25	0	0	5	0.477121	0.062	0	1	AA	AA	AA	0	0
118756.SZ	2018-06-25	0	0	5	0.477121	0.062	1	1	AA	AA	AA	0	0
118757.SZ	2018-07-30	0	0	4	0.477121	0.076	0	1	AA+	AA+	AA+	0	0
118757.SZ	2017-06-20	0	0	4	0.477121	0.076	1	1	AA+	AA+	AA+	0	0
118763.SZ	2018-09-30	0	1	3.33333	0.477121	0.064	0	1	AA+	AAA	AA+	1	0
118764.SZ	2018-06-15	0	0	2.66667	0.69897	0.0515	1	1	AAA	AA+	AAA	0	0
118769.SZ	2018-06-21	0	0	5.66667	0.69897	0.068	1	1	AA-	AA-	AA	0	0
118769.SZ	2014-09-29	0	0	5.66667	0.69897	0.068	1	1	AA-	AA-	AA	0	0
118775.SZ	2018-06-22	0	0	5	0.69897	0.05	0	1	AA	AA	AA	0	0
118779.SZ	2018-10-11	1	2	16	0.477121	0.077	1	1	C	C	AA-	0	1
118779.SZ	2017-12-04	1	2	16	0.477121	0.077	1	1	C	C	AA-	0	1
118787.SZ	2018-08-23	0	0	3.33333	0.69897	0.04	1	0	AAA	AA+	AA+	0	0
118787.SZ	2018-02-22	0	0	3.33333	0.69897	0.04	1	0	AAA	AA+	AA+	0	0
118794.SZ	2018-07-26	0	0	4	0.477121	0.0499	0	0	AA+	AA+	AA+	0	0
118794.SZ	2017-08-01	0	0	4	0.477121	0.0499	1	0	AA+	AA+	AA+	0	0
118800.SZ	2018-06-25	0	0	5	0.477121	0.072	0	1	AA	AA	AA	0	0
118800.SZ	2018-06-25	0	0	5	0.477121	0.072	1	1	AA	AA	AA	0	0
118800.SZ	2018-06-25	0	0	5	0.477121	0.072	1	1	AA	AA	AA	0	0
118806.SZ	2018-07-18	0	1	2.66667	0.477121	0.055	1	1	AAA	AAA	AA+	1	0
118807.SZ	2018-08-06	0	0	4	0.69897	0.077	0	1	AA+	AA+	AA+	0	0
118808.SZ	2018-08-06	0	0	4	0.69897	0.043	0	1	AA+	AA+	AA+	0	0
118811.SZ	2018-06-27	0	0	5.33333	0.69897	0.05	1	1	AA	AA	AA-	0	0
118822.SZ	2018-07-30	0	0	4	0.477121	0.075	0	1	AA+	AA+	AA+	0	0
118822.SZ	2017-06-20	0	0	4	0.477121	0.075	1	1	AA+	AA+	AA+	0	0
118836.SZ	2018-06-21	0	0	5.66667	0.69897	0.068	1	1	AA-	AA-	AA	0	0
118836.SZ	2014-09-29	0	0	5.66667	0.69897	0.068	1	1	AA-	AA-	AA	0	0
118846.SZ	2018-06-29	0	0	5.33333	0.477121	0.078	0	1	AA-	AA	AA	0	0
118848.SZ	2018-07-26	0	0	4.66667	0.477121	0.038	1	1	AA+	AA	AA	0	0
118851.SZ	2018-06-27	0	0	4.66667	0.477121	0.08	1	1	AA	AA	AA+	0	0
118862.SZ	2018-06-25	0	0	4.33333	0.69897	0.0396	0	1	AA+	AA+	AA	0	0
118862.SZ	2015-08-17	0	0	4.33333	0.69897	0.0396	1	1	AA+	AA+	AA	0	0
118871.SZ	2018-07-26	0	0	4	0.69897	0.0391	0	1	AA+	AA+	AA+	0	0
118874.SZ	2018-06-27	0	0	5	0.69897	0.046	0	1	AA	AA	AA	0	0
118874.SZ	2018-06-27	0	0	5	0.69897	0.046	1	1	AA	AA	AA	0	0
118875.SZ	2018-07-26	0	0	4.66667	0.477121	0.0374	1	1	AA+	AA	AA	0	0
118897.SZ	2018-10-16	0	0	4	0.69897	0.0556	0	0	AA+	AA+	AA+	0	0
118897.SZ	2016-10-09	0	0	4	0.69897	0.0556	1	0	AA+	AA+	AA+	0	0
118898.SZ	2018-07-20	0	0	4.33333	0.69897	0.0413	0	1	AA+	AA	AA+	0	0
118898.SZ	2016-07-13	0	0	4.33333	0.69897	0.0413	1	1	AA+	AA	AA+	0	0
122015.SH	2018-09-17	0	0	2	1	0.0478	1	1	AAA	AAA	AAA	0	0
122015.SH	2016-06-29	0	0	2	1	0.0478	1	1	AAA	AAA	AAA	0	0
122052.SH	2018-05-23	0	1	2	1	0.0405	1	1	AAA	AAA	AAA	0	0
122052.SH	2018-06-22	0	1	2	1	0.0405	1	1	AAA	AAA	AAA	0	0
122071.SH	2018-10-26	0	2	3.33333	1	0.062	1	1	AAA	AAA	AA-	1	0
122110.SH	2018-06-20	0	0	5	0.845098	0.0685	0	1	AA	AA	AA	0	0
122110.SH	2018-06-20	0	0	5	0.845098	0.0685	0	1	AA	AA	AA	0	0
122110.SH	2017-08-11	0	0	5	0.845098	0.0685	1	1	AA	AA	AA	0	0
122147.SH	2018-04-20	0	1	4.33333	0.845098	0.0565	1	1	AAA	AA+	A+	1	0
122147.SH	2015-04-09	0	1	4.33333	0.845098	0.0565	1	1	AAA	AA+	A+	1	0
122150.SH	2018-05-23	0	1	2	1	0.049	1	1	AAA	AAA	AAA	0	0
122150.SH	2018-06-22	0	1	2	1	0.049	1	1	AAA	AAA	AAA	0	0
122152.SH	2018-10-12	0	0	2	0.845098	0.0475	1	1	AAA	AAA	AAA	0	0
122152.SH	2018-06-05	0	0	2	0.845098	0.0475	1	1	AAA	AAA	AAA	0	0
122168.SH	2018-08-22	0	1	2	1	0.0495	0	1	AAA	AAA	AAA	0	0
122168.SH	2018-07-10	0	1	2	1	0.0495	1	1	AAA	AAA	AAA	0	0
122181.SH	2018-05-29	0	1	5	0.845098	0.075	0	1	AA	AA+	AA-	1	0
122181.SH	2016-07-20	0	1	5	0.845098	0.075	1	1	AA	AA+	AA-	1	0
122188.SH	2018-04-20	0	1	4.33333	0.845098	0.059	1	1	AAA	AA+	A+	1	0
122188.SH	2015-04-09	0	1	4.33333	0.845098	0.059	1	1	AAA	AA+	A+	1	0
122201.SH	2018-06-11	0	1	3.33333	0.845098	0.054	0	1	AA+	AAA	AA+	0	0
122201.SH	2018-08-10	0	1	3.33333	0.845098	0.054	1	1	AA+	AAA	AA+	0	0
122210.SH	2018-06-22	0	0	2	1	0.049	0	1	AAA	AAA	AAA	0	0
122210.SH	2014-08-15	0	0	2	1	0.049	1	1	AAA	AAA	AAA	0	0
122211.SH	2018-06-22	0	0	2	1.17609	0.0504	0	1	AAA	AAA	AAA	0	0
122211.SH	2014-08-15	0	0	2	1.17609	0.0504	1	1	AAA	AAA	AAA	0	0
122240.SH	2018-06-22	0	0	2	1	0.0488	0	1	AAA	AAA	AAA	0	0
122240.SH	2014-08-15	0	0	2	1	0.0488	1	1	AAA	AAA	AAA	0	0
122248.SH	2018-10-10	0	0	2	1	0.053	1	1	AAA	AAA	AAA	0	0
122248.SH	2018-08-06	0	0	2	1	0.053	1	1	AAA	AAA	AAA	0	0
122271.SH	2018-08-22	0	1	2	0.69897	0.0592	0	1	AAA	AAA	AAA	0	0
122271.SH	2018-07-10	0	1	2	0.69897	0.0592	1	1	AAA	AAA	AAA	0	0
122272.SH	2018-08-22	0	1	2	1	0.0615	0	1	AAA	AAA	AAA	0	0
122272.SH	2018-07-10	0	1	2	1	0.0615	1	1	AAA	AAA	AAA	0	0
122295.SH	2018-06-22	0	1	2	0.69897	0.0612	1	1	AAA	AAA	AAA	1	0
122295.SH	2018-06-22	0	1	2	0.69897	0.0612	1	1	AAA	AAA	AAA	1	0
122301.SH	2018-06-26	0	0	4	0.69897	0.0588	1	1	AA+	AA+	AA+	0	0
122301.SH	2014-09-02	0	0	4	0.69897	0.0588	1	1	AA+	AA+	AA+	0	0
122302.SH	2018-09-29	0	1	5.33333	0.845098	0.089	1	1	AA	AA	AA-	1	0
122305.SH	2018-10-19	0	0	2.66667	0.69897	0.0584	0	1	AAA	AAA	AA+	0	0
122305.SH	2017-08-14	0	0	2.66667	0.69897	0.0584	1	1	AAA	AAA	AA+	0	0
122328.SH	2018-06-11	0	1	3.33333	0.778151	0.063	0	1	AA+	AAA	AA+	0	0
122328.SH	2018-08-10	0	1	3.33333	0.778151	0.063	1	1	AA+	AAA	AA+	0	0
122335.SH	2018-08-17	0	0	5	0.845098	0.06	1	1	AA	AA	AA	0	0
122335.SH	2016-09-13	0	0	5	0.845098	0.06	1	1	AA	AA	AA	0	0
122341.SH	2018-07-26	0	0	5	0.69897	0.062	0	1	AA	AA	AA	0	0
122341.SH	2016-02-29	0	0	5	0.69897	0.062	1	1	AA	AA	AA	0	0
122348.SH	2018-06-20	0	0	4.33333	0.69897	0.0565	0	1	AA+	AA+	AA	0	0
122350.SH	2018-05-10	0	0	5.33333	0.69897	0.077	1	1	AA	AA	AA-	0	0
122351.SH	2018-06-20	0	0	4.33333	0.845098	0.052	0	1	AA+	AA+	AA	0	0
122354.SH	2018-09-19	0	1	3.66667	0.845098	0.0533	1	1	AAA	AAA	A+	1	0
122354.SH	2018-06-25	0	1	3.66667	0.845098	0.0533	1	1	AAA	AAA	A+	1	0
122361.SH	2018-07-13	0	0	4.33333	0.69897	0.051	0	1	AA+	AA+	AA	0	0
122378.SH	2018-06-26	0	0	4	0.69897	0.0458	1	1	AA+	AA+	AA+	0	0
122378.SH	2014-09-02	0	0	4	0.69897	0.0458	1	1	AA+	AA+	AA+	0	0
122390.SH	2018-10-16	0	0	2	0.69897	0.046	1	1	AAA	AAA	AAA	0	0
122390.SH	2017-02-27	0	0	2	0.69897	0.046	1	1	AAA	AAA	AAA	0	0
122395.SH	2018-08-01	0	2	2.66667	0.69897	0.07	1	1	AAA	AAA	AA+	1	0
122397.SH	2018-07-24	0	1	5	0.69897	0.0688	0	1	AA	AA	AA	1	0
122397.SH	2017-02-14	0	1	5	0.69897	0.0688	1	1	AA	AA	AA	1	0
122402.SH	2018-06-20	0	1	3.66667	0.845098	0.044	0	1	AA+	AAA	AA	1	0
122402.SH	2018-05-02	0	1	3.66667	0.845098	0.044	1	1	AA+	AAA	AA	1	0
122405.SH	2018-07-24	0	1	5	0.69897	0.0688	0	1	AA	AA	AA	1	0
122405.SH	2017-02-14	0	1	5	0.69897	0.0688	1	1	AA	AA	AA	1	0
122406.SH	2018-07-25	0	1	4	0.69897	0.072	0	1	AA+	AA+	AA+	1	0
122406.SH	2018-07-25	0	1	4	0.69897	0.072	1	1	AA+	AA+	AA+	1	0
122409.SH	2018-10-16	0	0	2	0.69897	0.055	1	1	AAA	AAA	AAA	0	0
122409.SH	2017-02-27	0	0	2	0.69897	0.055	1	1	AAA	AAA	AAA	0	0
122410.SH	2018-10-16	0	0	2	0.845098	0.042	1	1	AAA	AAA	AAA	0	0
122410.SH	2017-02-27	0	0	2	0.845098	0.042	1	1	AAA	AAA	AAA	0	0
122411.SH	2018-09-14	0	0	2.66667	0.69897	0.048	0	1	AAA	AAA	AA+	0	0
122411.SH	2018-10-17	0	0	2.66667	0.69897	0.048	1	1	AAA	AAA	AA+	0	0
122421.SH	2018-09-29	0	0	5.33333	0.69897	0.075	1	1	AA	AA	AA-	0	0
122429.SH	2018-06-27	0	0	4.66667	0.69897	0.0539	1	1	AA+	AA+	AA-	0	0
122429.SH	2017-04-24	0	0	4.66667	0.69897	0.0539	1	1	AA+	AA+	AA-	0	0
122435.SH	2018-06-29	0	1	4.66667	0.69897	0.052	0	1	AA	AA	AA+	1	0
122435.SH	2016-07-27	0	1	4.66667	0.69897	0.052	1	1	AA	AA	AA+	1	0
122440.SH	2018-06-15	0	1	2.66667	0.69897	0.073	1	1	AAA	AA+	AAA	1	0
122441.SH	2018-06-26	0	0	5.33333	0.69897	0.073	0	1	AA	AA	AA-	0	0
122441.SH	2018-06-20	0	0	5.33333	0.69897	0.073	1	1	AA	AA	AA-	0	0
122448.SH	2018-06-15	0	1	2.66667	0.60206	0.0535	1	1	AAA	AA+	AAA	1	0
122452.SH	2018-10-25	0	1	2.66667	1	0.0448	0	0	AAA	AAA	AA+	1	0
122452.SH	2018-04-25	0	1	2.66667	1	0.0448	1	0	AAA	AAA	AA+	1	0
122461.SH	2018-10-25	0	1	2.66667	1	0.0436	0	0	AAA	AAA	AA+	1	0
122461.SH	2018-04-25	0	1	2.66667	1	0.0436	1	0	AAA	AAA	AA+	1	0
122466.SH	2018-09-30	0	0	2	0.69897	0.0397	0	0	AAA	AAA	AAA	0	0
122466.SH	2018-06-27	0	0	2	0.69897	0.0397	1	0	AAA	AAA	AAA	0	0
122472.SH	2018-05-10	0	0	5.33333	0.69897	0.07	1	1	AA	AA	AA-	0	0
122482.SH	2018-06-27	0	2	8	0.69897	0.08	1	1	A	BBB	AA	0	1
122482.SH	2016-06-30	0	2	8	0.69897	0.08	1	1	A	BBB	AA	0	1
122483.SH	2018-11-06	1	2	21	0.69897	0.08	1	0	C	C	C	1	1
122486.SH	2018-08-15	0	1	2.66667	0.69897	0.052	1	1	AAA	AA+	AAA	1	0
122488.SH	2018-08-13	0	0	2.66667	0.845098	0.0418	0	1	AAA	AAA	AA+	0	0
122488.SH	2018-05-24	0	0	2.66667	0.845098	0.0418	1	1	AAA	AAA	AA+	0	0
122492.SH	2018-11-06	1	2	21	0.69897	0.08	1	0	C	C	C	1	1
122493.SH	2018-10-12	0	0	2	0.69897	0.0387	1	1	AAA	AAA	AAA	0	0
122493.SH	2018-06-05	0	0	2	0.69897	0.0387	1	1	AAA	AAA	AAA	0	0
122494.SH	2018-06-29	0	1	2	0.845098	0.051	0	1	AAA	AAA	AAA	1	0
123048.SH	2018-08-06	0	0	4.33333	0.69897	0.0535	1	1	AA+	AA+	AA	0	0
125604.SH	2018-08-09	0	0	4	0.69897	0.0597	0	1	AA+	AA+	AA+	0	0
125604.SH	2017-11-20	0	0	4	0.69897	0.0597	1	1	AA+	AA+	AA+	0	0
125611.SH	2018-06-12	0	1	2	0.69897	0.0499	1	1	AAA	AAA	AAA	0	0
125611.SH	2017-07-03	0	1	2	0.69897	0.0499	1	1	AAA	AAA	AAA	0	0
125622.SH	2018-06-25	0	0	5	0.477121	0.065	0	1	AA	AA	AA	0	0
125622.SH	2016-01-28	0	0	5	0.477121	0.065	1	1	AA	AA	AA	0	0
125624.SH	2018-07-20	0	0	4.33333	0.69897	0.052	0	1	AA+	AA	AA+	0	0
125624.SH	2016-07-13	0	0	4.33333	0.69897	0.052	1	1	AA+	AA	AA+	0	0
125629.SH	2018-07-25	0	1	4.33333	0.69897	0.058	0	1	AA+	AA+	AA	1	0
125629.SH	2016-03-10	0	1	4.33333	0.69897	0.058	1	1	AA+	AA+	AA	1	0
125633.SH	2018-06-20	0	0	5	0.477121	0.058	0	1	AA	AA	AA	0	0
125641.SH	2018-07-25	0	1	4.33333	0.69897	0.0581	0	1	AA+	AA+	AA	1	0
125641.SH	2016-03-10	0	1	4.33333	0.69897	0.0581	1	1	AA+	AA+	AA	1	0
125642.SH	2018-06-27	0	0	5	0.69897	0.058	1	1	AA	AA	AA	0	0
125651.SH	2018-07-27	0	0	4.66667	0.477121	0.06	0	1	AA	AA+	AA	0	0
125651.SH	2015-06-29	0	0	4.66667	0.477121	0.06	1	1	AA	AA+	AA	0	0
125652.SH	2018-06-25	0	0	5	0.477121	0.0735	1	1	AA	AA	AA	0	0
125655.SH	2018-07-26	0	0	5	0.69897	0.063	0	1	AA	AA	AA	0	0
125659.SH	2018-07-26	0	0	5	0.69897	0.063	0	1	AA	AA	AA	0	0
125668.SH	2018-08-06	0	1	2.66667	0.69897	0.0675	1	1	AAA	AAA	AA+	1	0
125679.SH	2018-07-27	0	0	4	0.69897	0.05	1	1	AA+	AA+	AA+	0	0
125680.SH	2018-09-27	0	1	2	0.477121	0.0416	0	1	AAA	AAA	AAA	0	0
125680.SH	2018-06-19	0	1	2	0.477121	0.0416	1	1	AAA	AAA	AAA	0	0
125688.SH	2018-08-06	0	0	4	0.69897	0.055	0	1	AA+	AA+	AA+	0	0
125693.SH	2018-06-27	0	0	4.33333	0.69897	0.065	1	1	AA+	AA+	AA	0	0
125707.SH	2018-10-12	0	0	4	0.69897	0.049	0	1	AA+	AA+	AA+	0	0
125707.SH	2017-04-19	0	0	4	0.69897	0.049	1	1	AA+	AA+	AA+	0	0
125711.SH	2018-06-25	0	0	5	0.477121	0.0735	1	1	AA	AA	AA	0	0
125712.SH	2018-06-25	0	0	5	0.69897	0.065	1	1	AA	AA	AA	0	0
125748.SH	2018-09-07	0	1	5	0.69897	0.065	1	1	AA	AA	AA	0	0
125756.SH	2018-10-24	0	0	2	0.69897	0.0679	0	1	AAA	AAA	AAA	0	0
125756.SH	2017-07-04	0	0	2	0.69897	0.0679	1	1	AAA	AAA	AAA	0	0
125773.SH	2018-06-27	0	0	5.33333	0.69897	0.0705	1	1	AA	AA	AA-	0	0
125785.SH	2018-08-16	0	1	2	0.69897	0.065	0	1	AAA	AAA	AAA	0	0
125785.SH	2018-07-04	0	1	2	0.69897	0.065	1	1	AAA	AAA	AAA	0	0
125786.SH	2018-08-16	0	1	2	0.69897	0.062	0	1	AAA	AAA	AAA	0	0
125786.SH	2018-07-04	0	1	2	0.69897	0.062	1	1	AAA	AAA	AAA	0	0
125787.SH	2018-07-26	0	0	2	0.69897	0.056	0	1	AAA	AAA	AAA	0	0
125791.SH	2018-07-23	0	0	4	0.778151	0.0745	0	1	AA+	AA+	AA+	0	0
125798.SH	2018-06-25	0	2	6	0.69897	0.076	0	1	AA	AA+	A-	0	1
125798.SH	2016-07-05	0	2	6	0.69897	0.076	1	1	AA	AA+	A-	0	1
125808.SH	2018-06-27	0	0	4	0.69897	0.065	1	1	AA+	AA+	AA+	0	0
125815.SH	2018-06-25	0	0	5	0.69897	0.085	0	1	AA	AA	AA	0	0
125815.SH	2018-06-25	0	0	5	0.69897	0.085	1	1	AA	AA	AA	0	0
125828.SH	2018-07-25	0	1	4	0.60206	0.073	0	1	AA+	AA+	AA+	1	0
125828.SH	2018-07-25	0	1	4	0.60206	0.073	1	1	AA+	AA+	AA+	1	0
125833.SH	2018-07-27	0	0	5	0.69897	0.075	0	1	AA	AA	AA	0	0
125833.SH	2015-06-16	0	0	5	0.69897	0.075	1	1	AA	AA	AA	0	0
125837.SH	2018-06-29	0	1	2	0.60206	0.06	0	1	AAA	AAA	AAA	1	0
125847.SH	2018-08-23	0	0	2	0.69897	0.058	0	1	AAA	AAA	AAA	0	0
125847.SH	2017-03-14	0	0	2	0.69897	0.058	1	1	AAA	AAA	AAA	0	0
125848.SH	2018-06-29	0	1	2	0.60206	0.06	0	1	AAA	AAA	AAA	1	0
125868.SH	2018-08-17	0	0	2	0.69897	0.063	1	1	AAA	AAA	AAA	0	0
125868.SH	2015-05-07	0	0	2	0.69897	0.063	1	1	AAA	AAA	AAA	0	0
125885.SH	2018-09-29	0	0	5.33333	0.69897	0.09	1	1	AA	AA	AA-	0	0
135041.SH	2018-06-27	0	0	5	0.69897	0.078	1	1	AA	AA	AA	0	0
135050.SH	2018-06-29	0	0	5	0.477121	0.065	0	1	AA	AA	AA	0	0
135053.SH	2018-06-15	0	0	2.66667	0.477121	0.0688	1	1	AAA	AA+	AAA	0	0
135056.SH	2018-10-08	0	0	2	0.477121	0.042	0	1	AAA	AAA	AAA	0	0
135062.SH	2018-06-27	0	0	4.33333	0.69897	0.065	1	1	AA+	AA+	AA	0	0
135065.SH	2018-07-27	0	0	5	0.69897	0.0618	0	1	AA	AA	AA	0	0
135065.SH	2015-06-16	0	0	5	0.69897	0.0618	1	1	AA	AA	AA	0	0
135082.SH	2018-06-29	0	1	2	0.69897	0.054	0	1	AAA	AAA	AAA	1	0
135085.SH	2018-07-30	0	0	4.33333	0.477121	0.0449	1	1	AA+	AA	AA+	0	0
135085.SH	2015-11-09	0	0	4.33333	0.477121	0.0449	1	1	AA+	AA	AA+	0	0
135086.SH	2018-07-25	0	1	4.33333	0.69897	0.055	0	1	AA+	AA+	AA	1	0
135086.SH	2016-03-10	0	1	4.33333	0.69897	0.055	1	1	AA+	AA+	AA	1	0
135088.SH	2018-09-27	0	1	2	0.477121	0.0375	0	1	AAA	AAA	AAA	0	0
135088.SH	2018-06-19	0	1	2	0.477121	0.0375	1	1	AAA	AAA	AAA	0	0
135089.SH	2018-08-15	0	0	5.33333	0.69897	0.0628	0	1	AA	AA-	AA	0	0
135092.SH	2018-06-06	0	1	6.33333	0.69897	0.063	1	1	AA-	AA-	A+	0	0
135092.SH	2017-12-12	0	1	6.33333	0.69897	0.063	1	1	AA-	AA-	A+	0	0
135093.SH	2018-09-29	0	1	2	0.477121	0.067	0	1	AAA	AAA	AAA	1	0
135093.SH	2017-07-12	0	1	2	0.477121	0.067	1	1	AAA	AAA	AAA	1	0
135098.SH	2018-06-27	0	0	5	0.69897	0.075	1	1	AA	AA	AA	0	0
135200.SH	2018-07-25	0	0	5	0.477121	0.073	0	1	AA	AA	AA	0	0
135200.SH	2016-01-27	0	0	5	0.477121	0.073	1	1	AA	AA	AA	0	0
135208.SH	2018-07-25	0	0	2	0.69897	0.04	0	0	AAA	AAA	AAA	0	0
135212.SH	2018-09-07	0	1	5	0.69897	0.061	1	1	AA	AA	AA	0	0
135225.SH	2018-07-26	0	1	4.33333	0.477121	0.065	0	1	AA+	AA+	AA	0	0
135225.SH	2018-07-26	0	1	4.33333	0.477121	0.065	1	1	AA+	AA+	AA	0	0
135225.SH	2016-04-27	0	1	4.33333	0.477121	0.065	1	1	AA+	AA+	AA	0	0
135226.SH	2018-07-26	0	1	4.33333	0.60206	0.068	0	1	AA+	AA+	AA	0	0
135226.SH	2018-07-26	0	1	4.33333	0.60206	0.068	1	1	AA+	AA+	AA	0	0
135226.SH	2016-04-27	0	1	4.33333	0.60206	0.068	1	1	AA+	AA+	AA	0	0
135230.SH	2018-06-25	0	0	5	0.477121	0.072	0	1	AA	AA	AA	0	0
135230.SH	2018-06-25	0	0	5	0.477121	0.072	1	1	AA	AA	AA	0	0
135240.SH	2018-10-19	0	0	2	0.69897	0.044	0	1	AAA	AAA	AAA	0	0
135240.SH	2015-10-12	0	0	2	0.69897	0.044	1	1	AAA	AAA	AAA	0	0
135246.SH	2018-06-26	0	0	5.33333	0.477121	0.0598	1	1	AA	AA	AA-	0	0
135246.SH	2018-06-26	0	0	5.33333	0.477121	0.0598	0	1	AA	AA	AA-	0	0
135256.SH	2018-07-27	0	1	5	0.477121	0.075	0	1	AA	AA	AA	0	0
135261.SH	2018-06-12	0	1	2	0.69897	0.0475	1	1	AAA	AAA	AAA	0	0
135261.SH	2017-07-03	0	1	2	0.69897	0.0475	1	1	AAA	AAA	AAA	0	0
135262.SH	2018-06-27	0	0	4.66667	0.477121	0.0578	1	1	AA	AA	AA+	0	0
135266.SH	2018-08-22	0	0	4	0.69897	0.048	0	1	AA+	AA+	AA+	0	0
135266.SH	2017-07-24	0	0	4	0.69897	0.048	1	1	AA+	AA+	AA+	0	0
135267.SH	2018-08-22	0	0	4	0.477121	0.067	0	1	AA+	AA+	AA+	0	0
135267.SH	2017-07-24	0	0	4	0.477121	0.067	1	1	AA+	AA+	AA+	0	0
135281.SH	2018-07-10	0	0	5	0.69897	0.061	1	1	AA	AA	AA	0	0
135291.SH	2018-07-20	0	0	4.33333	0.69897	0.0414	0	1	AA+	AA	AA+	0	0
135291.SH	2016-07-13	0	0	4.33333	0.69897	0.0414	1	1	AA+	AA	AA+	0	0
135292.SH	2018-10-19	0	0	2	0.69897	0.0414	0	1	AAA	AAA	AAA	0	0
135292.SH	2015-10-12	0	0	2	0.69897	0.0414	1	1	AAA	AAA	AAA	0	0
135295.SH	2018-06-26	0	1	4.33333	0.69897	0.0595	0	1	AA+	AA+	AA	0	0
135302.SH	2018-06-29	0	1	2	0.69897	0.0519	0	1	AAA	AAA	AAA	1	0
135316.SH	2018-07-27	0	0	4.33333	0.69897	0.041	0	0	AA+	AA+	AA	0	0
135316.SH	2018-06-20	0	0	4.33333	0.69897	0.041	1	0	AA+	AA+	AA	0	0
135319.SH	2018-11-06	0	1	21	0.477121	0.08	1	0	C	C	C	0	0
135326.SH	2018-07-23	0	0	5	0.477121	0.0539	0	1	AA	AA	AA	0	0
135329.SH	2018-08-22	0	0	4	0.69897	0.046	0	1	AA+	AA+	AA+	0	0
135329.SH	2017-07-24	0	0	4	0.69897	0.046	1	1	AA+	AA+	AA+	0	0
135330.SH	2018-08-22	0	0	4	0.477121	0.067	0	1	AA+	AA+	AA+	0	0
135330.SH	2017-07-24	0	0	4	0.477121	0.067	1	1	AA+	AA+	AA+	0	0
135339.SH	2018-07-25	0	0	2	0.69897	0.038	0	0	AAA	AAA	AAA	0	0
135343.SH	2018-09-27	0	1	2	0.69897	0.068	0	1	AAA	AAA	AAA	0	0
135343.SH	2014-12-01	0	1	2	0.69897	0.068	1	1	AAA	AAA	AAA	0	0
135344.SH	2018-07-23	0	0	4.66667	0.477121	0.057	0	1	AA	AA+	AA	0	0
135344.SH	2016-07-27	0	0	4.66667	0.477121	0.057	1	1	AA	AA+	AA	0	0
135350.SH	2018-09-29	0	1	2	0.477121	0.067	0	1	AAA	AAA	AAA	1	0
135350.SH	2017-07-12	0	1	2	0.477121	0.067	1	1	AAA	AAA	AAA	1	0
135355.SH	2018-06-12	0	1	2	0.60206	0.0455	1	1	AAA	AAA	AAA	0	0
135355.SH	2017-07-03	0	1	2	0.60206	0.0455	1	1	AAA	AAA	AAA	0	0
135356.SH	2018-07-24	0	0	4.33333	0.69897	0.048	0	1	AA+	AA	AA+	0	0
135356.SH	2018-05-21	0	0	4.33333	0.69897	0.048	1	1	AA+	AA	AA+	0	0
135359.SH	2018-07-20	0	0	4.33333	0.69897	0.042	0	1	AA+	AA	AA+	0	0
135359.SH	2016-07-13	0	0	4.33333	0.69897	0.042	1	1	AA+	AA	AA+	0	0
135360.SH	2018-07-23	0	0	4	0.778151	0.0573	0	1	AA+	AA+	AA+	0	0
135361.SH	2018-07-23	0	0	4	0.778151	0.0573	0	1	AA+	AA+	AA+	0	0
135370.SH	2018-07-30	0	0	4.33333	0.69897	0.0485	1	1	AA+	AA	AA+	0	0
135370.SH	2015-11-09	0	0	4.33333	0.69897	0.0485	1	1	AA+	AA	AA+	0	0
135378.SH	2018-09-25	0	0	4	0.477121	0.0395	1	1	AA+	AA+	AA+	0	0
135378.SH	2016-10-14	0	0	4	0.477121	0.0395	1	1	AA+	AA+	AA+	0	0
135390.SH	2018-11-06	0	1	21	0.477121	0.07	1	0	C	C	C	0	0
135391.SH	2018-06-29	0	1	2	0.69897	0.053	0	1	AAA	AAA	AAA	1	0
135393.SH	2018-07-25	0	0	4.33333	0.69897	0.042	1	1	AA+	AA	AA+	0	0
135394.SH	2018-06-22	0	0	5	0.477121	0.056	0	1	AA	AA	AA	0	0
135403.SH	2018-06-20	0	0	4.33333	0.69897	0.0448	0	1	AA+	AA+	AA	0	0
135420.SH	2018-07-27	0	0	4	0.69897	0.0458	1	1	AA+	AA+	AA+	0	0
135430.SH	2018-09-29	0	0	4	0.69897	0.055	1	1	AA+	AA+	AA+	0	0
135430.SH	2014-09-30	0	0	4	0.69897	0.055	1	1	AA+	AA+	AA+	0	0
135446.SH	2018-06-15	0	0	2.66667	0.60206	0.0699	1	1	AAA	AA+	AAA	0	0
135447.SH	2018-11-06	0	1	21	0.477121	0.07	1	0	C	C	C	0	0
135451.SH	2018-06-27	0	0	5	0.69897	0.07	1	1	AA	AA	AA	0	0
135465.SH	2018-06-29	0	1	2	0.69897	0.0538	0	1	AAA	AAA	AAA	1	0
135467.SH	2018-07-26	0	0	4.33333	0.69897	0.05	0	1	AA	AA+	AA+	0	0
135468.SH	2018-08-01	0	1	2.66667	0.778151	0.052	1	1	AAA	AAA	AA+	0	0
135475.SH	2018-06-25	0	0	4.33333	0.69897	0.049	0	1	AA+	AA+	AA	0	0
135475.SH	2015-08-17	0	0	4.33333	0.69897	0.049	1	1	AA+	AA+	AA	0	0
135476.SH	2018-06-26	0	0	5	0.69897	0.057	1	1	AA	AA	AA	0	0
135492.SH	2018-09-25	0	0	4	0.477121	0.043	1	1	AA+	AA+	AA+	0	0
135492.SH	2016-10-14	0	0	4	0.477121	0.043	1	1	AA+	AA+	AA+	0	0
135507.SH	2018-06-29	0	1	2	0.60206	0.0519	0	1	AAA	AAA	AAA	1	0
135508.SH	2018-08-01	0	1	2.66667	0.60206	0.065	1	1	AAA	AAA	AA+	0	0
135514.SH	2018-06-27	0	0	5	0.69897	0.0699	1	1	AA	AA	AA	0	0
135517.SH	2018-08-29	0	0	3.33333	0.477121	0.0423	1	1	AAA	AA+	AA+	0	0
135517.SH	2018-05-31	0	0	3.33333	0.477121	0.0423	1	1	AAA	AA+	AA+	0	0
135525.SH	2018-07-26	0	0	4	0.69897	0.045	1	1	AA+	AA+	AA+	0	0
135531.SH	2018-06-12	0	1	2	0.69897	0.046	1	1	AAA	AAA	AAA	0	0
135531.SH	2017-07-03	0	1	2	0.69897	0.046	1	1	AAA	AAA	AAA	0	0
135537.SH	2018-07-27	0	0	4	0.69897	0.0475	1	1	AA+	AA+	AA+	0	0
135539.SH	2018-10-19	0	0	2	0.477121	0.0625	0	1	AAA	AAA	AAA	0	0
135539.SH	2015-10-12	0	0	2	0.477121	0.0625	1	1	AAA	AAA	AAA	0	0
135540.SH	2018-07-30	0	0	4.33333	0.69897	0.0443	1	1	AA+	AA	AA+	0	0
135540.SH	2015-11-09	0	0	4.33333	0.69897	0.0443	1	1	AA+	AA	AA+	0	0
135543.SH	2018-07-27	0	0	4.33333	0.477121	0.058	0	1	AA+	AA+	AA	0	0
135543.SH	2018-05-02	0	0	4.33333	0.477121	0.058	1	1	AA+	AA+	AA	0	0
135550.SH	2018-06-20	0	0	5	0.477121	0.0544	0	1	AA	AA	AA	0	0
135555.SH	2018-07-27	0	0	4.33333	0.69897	0.045	0	0	AA+	AA+	AA	0	0
135555.SH	2018-06-20	0	0	4.33333	0.69897	0.045	1	0	AA+	AA+	AA	0	0
135557.SH	2018-06-29	0	1	2	0.60206	0.0695	0	1	AAA	AAA	AAA	1	0
135559.SH	2018-07-26	0	0	5	0.69897	0.0538	0	0	AA	AA	AA	0	0
135559.SH	2016-05-17	0	0	5	0.69897	0.0538	1	0	AA	AA	AA	0	0
135565.SH	2018-07-30	0	0	4.33333	0.60206	0.065	1	1	AA+	AA	AA+	0	0
135565.SH	2015-11-09	0	0	4.33333	0.60206	0.065	1	1	AA+	AA	AA+	0	0
135572.SH	2018-07-27	0	0	5	0.69897	0.059	0	1	AA	AA	AA	0	0
135577.SH	2018-09-11	0	0	5	0.69897	0.062	1	1	AA	AA	AA	0	0
135582.SH	2018-07-24	0	0	4.33333	0.69897	0.049	0	1	AA+	AA	AA+	0	0
135582.SH	2017-04-25	0	0	4.33333	0.69897	0.049	1	1	AA+	AA	AA+	0	0
135583.SH	2018-07-25	0	0	4	0.477121	0.053	0	1	AA+	AA+	AA+	0	0
135583.SH	2016-07-19	0	0	4	0.477121	0.053	1	1	AA+	AA+	AA+	0	0
135589.SH	2018-06-22	0	0	5	0.69897	0.0636	1	1	AA	AA	AA	0	0
135589.SH	2018-06-22	0	0	5	0.69897	0.0636	0	1	AA	AA	AA	0	0
135593.SH	2018-06-25	0	0	5	0.69897	0.0585	1	1	AA	AA	AA	0	0
135596.SH	2018-08-06	0	0	4	0.69897	0.0499	0	1	AA+	AA+	AA+	0	0
135597.SH	2018-06-29	0	0	5	0.477121	0.0678	0	1	AA	AA	AA	0	0
135607.SH	2018-09-29	0	0	4	0.69897	0.0699	1	1	AA+	AA+	AA+	0	0
135608.SH	2018-09-29	0	0	4	0.778151	0.0699	1	1	AA+	AA+	AA+	0	0
135610.SH	2018-10-19	0	0	4	0.69897	0.042	0	1	AA+	AA+	AA+	0	0
135610.SH	2018-06-22	0	0	4	0.69897	0.042	1	1	AA+	AA+	AA+	0	0
135615.SH	2018-06-15	0	0	4.66667	0.477121	0.043	0	1	AA+	AA	AA	0	0
135615.SH	2016-01-20	0	0	4.66667	0.477121	0.043	1	1	AA+	AA	AA	0	0
135616.SH	2018-07-25	0	0	5	0.477121	0.0798	0	1	AA	AA	AA	0	0
135621.SH	2018-07-23	0	0	5	0.477121	0.0575	0	1	AA	AA	AA	0	0
135633.SH	2018-07-27	0	0	4.66667	0.477121	0.048	0	1	AA	AA+	AA	0	0
135633.SH	2015-06-29	0	0	4.66667	0.477121	0.048	1	1	AA	AA+	AA	0	0
135645.SH	2018-09-25	0	0	4	0.477121	0.0376	1	1	AA+	AA+	AA+	0	0
135645.SH	2016-10-14	0	0	4	0.477121	0.0376	1	1	AA+	AA+	AA+	0	0
135652.SH	2018-07-25	0	0	4	0.477121	0.053	0	1	AA+	AA+	AA+	0	0
135652.SH	2016-07-19	0	0	4	0.477121	0.053	1	1	AA+	AA+	AA+	0	0
135668.SH	2018-10-19	0	0	2	0.477121	0.045	0	1	AAA	AAA	AAA	0	0
135668.SH	2015-10-12	0	0	2	0.477121	0.045	1	1	AAA	AAA	AAA	0	0
135669.SH	2018-10-19	0	0	2	0.69897	0.045	0	1	AAA	AAA	AAA	0	0
135669.SH	2015-10-12	0	0	2	0.69897	0.045	1	1	AAA	AAA	AAA	0	0
135670.SH	2018-10-19	0	0	2	0.69897	0.048	0	1	AAA	AAA	AAA	0	0
135670.SH	2015-10-12	0	0	2	0.69897	0.048	1	1	AAA	AAA	AAA	0	0
135692.SH	2018-05-10	0	0	5.33333	0.477121	0.08	1	1	AA	AA	AA-	0	0
135705.SH	2018-07-26	0	0	4	0.477121	0.068	1	1	AA+	AA+	AA+	0	0
135705.SH	2018-07-26	0	0	4	0.477121	0.068	1	1	AA+	AA+	AA+	0	0
135707.SH	2018-06-25	0	0	5	0.69897	0.053	1	1	AA	AA	AA	0	0
135726.SH	2018-07-26	0	0	2	0.69897	0.0356	0	1	AAA	AAA	AAA	0	0
135736.SH	2018-09-29	0	1	2	0.69897	0.0448	0	1	AAA	AAA	AAA	1	0
135736.SH	2017-07-12	0	1	2	0.69897	0.0448	1	1	AAA	AAA	AAA	1	0
135738.SH	2018-10-24	0	0	2	0.477121	0.07	0	1	AAA	AAA	AAA	0	0
135738.SH	2017-07-04	0	0	2	0.477121	0.07	1	1	AAA	AAA	AAA	0	0
135742.SH	2018-06-28	0	0	4	0.69897	0.036	0	1	AA+	AA+	AA+	0	0
135747.SH	2018-07-25	0	0	4	0.477121	0.0465	0	1	AA+	AA+	AA+	0	0
135747.SH	2016-07-19	0	0	4	0.477121	0.0465	1	1	AA+	AA+	AA+	0	0
135773.SH	2018-06-25	0	0	5	0.69897	0.0477	0	1	AA	AA	AA	0	0
135773.SH	2018-06-25	0	0	5	0.69897	0.0477	1	1	AA	AA	AA	0	0
135778.SH	2018-07-27	0	1	5	0.477121	0.058	0	1	AA	AA	AA	0	0
135779.SH	2018-07-23	0	0	4.66667	0.477121	0.045	0	1	AA	AA+	AA	0	0
135779.SH	2016-07-27	0	0	4.66667	0.477121	0.045	1	1	AA	AA+	AA	0	0
135780.SH	2018-07-25	0	0	2	0.69897	0.0346	0	0	AAA	AAA	AAA	0	0
135782.SH	2018-10-26	0	0	5.33333	0.69897	0.0415	1	1	AA	AA	AA-	0	0
135782.SH	2018-06-11	0	0	5.33333	0.69897	0.0415	1	1	AA	AA	AA-	0	0
135784.SH	2018-06-26	0	0	4.66667	0.477121	0.0378	0	1	AA+	AA	AA	0	0
135789.SH	2018-09-13	0	0	4.66667	0.778151	0.039	0	1	AA+	AA	AA	0	0
135792.SH	2018-07-27	0	0	5.33333	0.69897	0.04	0	1	AA	AA	AA-	0	0
135796.SH	2018-06-12	0	1	2	0.60206	0.068	1	1	AAA	AAA	AAA	0	0
135796.SH	2017-07-03	0	1	2	0.60206	0.068	1	1	AAA	AAA	AAA	0	0
135797.SH	2018-06-12	0	1	2	0.845098	0.0565	1	1	AAA	AAA	AAA	0	0
135797.SH	2017-07-03	0	1	2	0.845098	0.0565	1	1	AAA	AAA	AAA	0	0
135810.SH	2018-07-25	0	0	4.33333	0.69897	0.0425	0	0	AA+	AA	AA+	0	0
135810.SH	2017-04-11	0	0	4.33333	0.69897	0.0425	1	0	AA+	AA	AA+	0	0
135821.SH	2018-10-16	0	0	4	0.477121	0.0558	0	0	AA+	AA+	AA+	0	0
135821.SH	2016-10-09	0	0	4	0.477121	0.0558	1	0	AA+	AA+	AA+	0	0
135822.SH	2018-06-25	0	0	5	0.69897	0.0507	1	1	AA	AA	AA	0	0
135823.SH	2018-09-29	0	0	4	0.69897	0.054	1	1	AA+	AA+	AA+	0	0
135823.SH	2014-09-30	0	0	4	0.69897	0.054	1	1	AA+	AA+	AA+	0	0
135834.SH	2018-08-22	0	0	4	0.69897	0.0385	0	1	AA+	AA+	AA+	0	0
135834.SH	2017-07-24	0	0	4	0.69897	0.0385	1	1	AA+	AA+	AA+	0	0
135838.SH	2018-09-29	0	1	2	0.845098	0.048	0	1	AAA	AAA	AAA	1	0
135838.SH	2017-07-12	0	1	2	0.845098	0.048	1	1	AAA	AAA	AAA	1	0
135841.SH	2018-07-25	0	0	4.33333	0.845098	0.04	1	1	AA	AA+	AA+	0	0
135842.SH	2018-08-15	0	1	2.66667	0.69897	0.043	1	1	AAA	AA+	AAA	1	0
135843.SH	2018-08-15	0	1	2.66667	0.69897	0.055	1	1	AAA	AA+	AAA	1	0
135845.SH	2018-08-16	0	1	2	0.69897	0.075	0	1	AAA	AAA	AAA	0	0
135845.SH	2018-07-04	0	1	2	0.69897	0.075	1	1	AAA	AAA	AAA	0	0
135852.SH	2018-06-29	0	0	5	0.477121	0.065	0	1	AA	AA	AA	0	0
135867.SH	2018-10-24	0	0	2	0.477121	0.0698	0	1	AAA	AAA	AAA	0	0
135867.SH	2017-07-04	0	0	2	0.477121	0.0698	1	1	AAA	AAA	AAA	0	0
135872.SH	2018-09-04	0	0	5	0.69897	0.045	0	1	AA	AA	AA	0	0
135873.SH	2018-08-06	0	0	2.66667	0.778151	0.0345	0	1	AAA	AAA	AA+	0	0
135873.SH	2016-03-07	0	0	2.66667	0.778151	0.0345	1	1	AAA	AAA	AA+	0	0
135876.SH	2018-09-25	0	0	4	0.477121	0.0367	1	1	AA+	AA+	AA+	0	0
135876.SH	2016-10-14	0	0	4	0.477121	0.0367	1	1	AA+	AA+	AA+	0	0
135877.SH	2018-09-25	0	0	4	0.69897	0.039	1	1	AA+	AA+	AA+	0	0
135877.SH	2016-10-14	0	0	4	0.69897	0.039	1	1	AA+	AA+	AA+	0	0
135899.SH	2018-06-26	0	1	5.66667	0.69897	0.06	1	1	AA-	AA-	AA	0	0
136009.SH	2018-08-16	0	1	2.66667	0.69897	0.0437	1	1	AAA	AAA	AA+	1	0
136009.SH	2017-12-08	0	1	2.66667	0.69897	0.0437	1	1	AAA	AAA	AA+	1	0
136014.SH	2018-11-02	0	0	2	0.90309	0.0386	1	0	AAA	AAA	AAA	0	0
136014.SH	2018-06-13	0	0	2	0.90309	0.0386	1	0	AAA	AAA	AAA	0	0
136019.SH	2018-10-16	0	0	2	0.845098	0.0408	1	1	AAA	AAA	AAA	0	0
136019.SH	2017-02-27	0	0	2	0.845098	0.0408	1	1	AAA	AAA	AAA	0	0
136021.SH	2018-09-29	0	1	2	0.69897	0.07	0	1	AAA	AAA	AAA	1	0
136021.SH	2017-07-12	0	1	2	0.69897	0.07	1	1	AAA	AAA	AAA	1	0
136023.SH	2018-06-11	0	2	4.33333	0.69897	0.07	1	1	AA+	AA+	AA	1	0
136023.SH	2018-06-19	0	2	4.33333	0.69897	0.07	1	1	AA+	AA+	AA	1	0
136024.SH	2018-09-13	0	0	4.66667	0.845098	0.0447	0	1	AA+	AA	AA	0	0
136032.SH	2018-10-22	0	0	2.66667	0.69897	0.059	1	1	AAA	AAA	AA+	0	0
136035.SH	2018-07-25	0	0	2	0.69897	0.048	0	0	AAA	AAA	AAA	0	0
136037.SH	2018-08-15	0	1	2.66667	0.69897	0.0596	1	1	AAA	AA+	AAA	1	0
136039.SH	2018-05-23	0	1	2	0.477121	0.033	1	1	AAA	AAA	AAA	0	0
136039.SH	2018-06-22	0	1	2	0.477121	0.033	1	1	AAA	AAA	AAA	0	0
136040.SH	2018-05-23	0	1	2	0.69897	0.037	1	1	AAA	AAA	AAA	0	0
136040.SH	2018-06-22	0	1	2	0.69897	0.037	1	1	AAA	AAA	AAA	0	0
136043.SH	2018-06-13	0	0	5.33333	0.69897	0.065	0	1	AA-	AA	AA	0	0
136043.SH	2016-09-21	0	0	5.33333	0.69897	0.065	1	1	AA-	AA	AA	0	0
136057.SH	2018-08-22	0	1	4	0.69897	0.045	0	1	AA+	AA+	AA+	1	0
136057.SH	2017-07-24	0	1	4	0.69897	0.045	1	1	AA+	AA+	AA+	1	0
136062.SH	2018-07-23	0	0	2.66667	0.69897	0.0394	0	1	AAA	AAA	AA+	0	0
136062.SH	2017-01-26	0	0	2.66667	0.69897	0.0394	1	1	AAA	AAA	AA+	0	0
136065.SH	2018-06-25	0	0	4.33333	1	0.0429	0	1	AA+	AA+	AA	0	0
136065.SH	2014-08-14	0	0	4.33333	1	0.0429	1	1	AA+	AA+	AA	0	0
136067.SH	2018-10-24	0	1	2.66667	0.845098	0.0407	1	1	AAA	AA+	AAA	1	0
136067.SH	2016-06-20	0	1	2.66667	0.845098	0.0407	1	1	AAA	AA+	AAA	1	0
136069.SH	2018-08-21	0	0	5	0.69897	0.073	1	1	AA	AA	AA	0	0
136069.SH	2018-08-03	0	0	5	0.69897	0.073	1	1	AA	AA	AA	0	0
136074.SH	2018-07-03	0	0	5	0.69897	0.0443	0	1	AA	AA	AA	0	0
136074.SH	2015-06-25	0	0	5	0.69897	0.0443	1	1	AA	AA	AA	0	0
136079.SH	2018-06-26	0	0	2	0.69897	0.0372	0	1	AAA	AAA	AAA	0	0
136079.SH	2015-06-03	0	0	2	0.69897	0.0372	1	1	AAA	AAA	AAA	0	0
136082.SH	2018-11-12	0	0	2	0.69897	0.0368	0	1	AAA	AAA	AAA	0	0
136082.SH	2018-10-23	0	0	2	0.69897	0.0368	1	1	AAA	AAA	AAA	0	0
136083.SH	2018-11-12	0	0	2	1	0.04	0	1	AAA	AAA	AAA	0	0
136083.SH	2018-10-23	0	0	2	1	0.04	1	1	AAA	AAA	AAA	0	0
136087.SH	2018-07-17	0	0	2	0.69897	0.034	0	1	AAA	AAA	AAA	0	0
136087.SH	2018-07-04	0	0	2	0.69897	0.034	1	1	AAA	AAA	AAA	0	0
136088.SH	2018-07-17	0	0	2	0.845098	0.0368	0	1	AAA	AAA	AAA	0	0
136088.SH	2018-07-04	0	0	2	0.845098	0.0368	1	1	AAA	AAA	AAA	0	0
136092.SH	2018-07-26	0	0	5	0.69897	0.0393	0	1	AA	AA	AA	0	0
136092.SH	2016-02-29	0	0	5	0.69897	0.0393	1	1	AA	AA	AA	0	0
136093.SH	2018-11-06	0	2	21	0.69897	0.0498	0	1	C	C	C	1	1
136094.SH	2018-06-25	0	0	4.33333	1	0.0399	0	1	AA+	AA+	AA	0	0
136094.SH	2014-08-14	0	0	4.33333	1	0.0399	1	1	AA+	AA+	AA	0	0
136095.SH	2018-08-09	0	0	2.66667	0.69897	0.0388	1	1	AAA	AAA	AA+	0	0
136096.SH	2018-10-22	0	0	2	0.69897	0.0378	1	1	AAA	AAA	AAA	0	0
136096.SH	2015-08-28	0	0	2	0.69897	0.0378	1	1	AAA	AAA	AAA	0	0
136097.SH	2018-06-26	0	0	2	0.69897	0.0367	1	1	AAA	AAA	AAA	0	0
136097.SH	2018-05-02	0	0	2	0.69897	0.0367	1	1	AAA	AAA	AAA	0	0
136103.SH	2018-07-17	0	1	2	0.69897	0.041	0	1	AAA	AAA	AAA	1	0
136103.SH	2018-06-15	0	1	2	0.69897	0.041	1	1	AAA	AAA	AAA	1	0
136116.SH	2018-07-20	0	0	5	0.69897	0.043	0	1	AA	AA	AA	0	0
136116.SH	2016-07-01	0	0	5	0.69897	0.043	1	1	AA	AA	AA	0	0
136120.SH	2018-06-26	0	1	3.33333	0.69897	0.0376	0	1	AA+	AAA	AA+	1	0
136123.SH	2018-06-25	0	0	2	0.845098	0.036	0	0	AAA	AAA	AAA	0	0
136123.SH	2018-06-25	0	0	2	0.845098	0.036	0	0	AAA	AAA	AAA	0	0
136123.SH	2018-06-25	0	0	2	0.845098	0.036	1	0	AAA	AAA	AAA	0	0
136125.SH	2018-08-31	0	1	5	0.69897	0.058	0	1	AA	AA	AA	0	0
136125.SH	2017-12-01	0	1	5	0.69897	0.058	1	1	AA	AA	AA	0	0
136130.SH	2018-05-30	0	0	3.66667	0.69897	0.0314	0	1	AAA	AAA	A+	0	0
136130.SH	2015-06-10	0	0	3.66667	0.69897	0.0314	1	1	AAA	AAA	A+	0	0
136135.SH	2018-06-26	0	1	4.66667	0.778151	0.0575	1	1	AA+	AA	AA	1	0
136135.SH	2016-08-18	0	1	4.66667	0.778151	0.0575	1	1	AA+	AA	AA	1	0
136140.SH	2018-08-01	0	2	2.66667	0.69897	0.0395	1	1	AAA	AAA	AA+	1	0
136144.SH	2018-07-25	0	0	2	0.69897	0.03	0	0	AAA	AAA	AAA	0	0
136151.SH	2018-07-17	0	0	2	0.69897	0.0295	0	1	AAA	AAA	AAA	0	0
136151.SH	2018-07-04	0	0	2	0.69897	0.0295	1	1	AAA	AAA	AAA	0	0
136152.SH	2018-07-17	0	0	2	0.845098	0.0319	0	1	AAA	AAA	AAA	0	0
136152.SH	2018-07-04	0	0	2	0.845098	0.0319	1	1	AAA	AAA	AAA	0	0
136155.SH	2018-07-27	0	0	4.33333	0.69897	0.037	0	1	AA+	AA+	AA	0	0
136155.SH	2018-05-02	0	0	4.33333	0.69897	0.037	1	1	AA+	AA+	AA	0	0
136161.SH	2018-07-26	0	0	2	0.69897	0.031	0	1	AAA	AAA	AAA	0	0
136164.SH	2018-06-22	0	0	2	0.69897	0.0303	0	1	AAA	AAA	AAA	0	0
136164.SH	2014-08-15	0	0	2	0.69897	0.0303	1	1	AAA	AAA	AAA	0	0
136165.SH	2018-06-22	0	0	2	1	0.035	0	1	AAA	AAA	AAA	0	0
136165.SH	2014-08-15	0	0	2	1	0.035	1	1	AAA	AAA	AAA	0	0
136166.SH	2018-07-26	0	0	3.33333	0.69897	0.0333	1	1	AAA	AA+	AA+	0	0
136166.SH	2018-07-26	0	0	3.33333	0.69897	0.0333	0	1	AAA	AA+	AA+	0	0
136166.SH	2018-06-07	0	0	3.33333	0.69897	0.0333	1	1	AAA	AA+	AA+	0	0
136167.SH	2018-06-29	0	1	2	0.845098	0.0488	0	1	AAA	AAA	AAA	1	0
136168.SH	2018-08-13	0	0	2	0.845098	0.033	1	0	AAA	AAA	AAA	0	0
136168.SH	2016-07-20	0	0	2	0.845098	0.033	1	0	AAA	AAA	AAA	0	0
136183.SH	2018-07-30	0	0	4	0.69897	0.065	0	1	AA+	AA+	AA+	0	0
136183.SH	2017-06-20	0	0	4	0.69897	0.065	1	1	AA+	AA+	AA+	0	0
136185.SH	2018-07-31	0	1	2	0.69897	0.0333	0	0	AAA	AAA	AAA	1	0
136188.SH	2018-08-01	0	2	2.66667	0.69897	0.0395	1	1	AAA	AAA	AA+	1	0
136191.SH	2018-09-07	0	0	5	0.69897	0.0448	0	1	AA	AA	AA	0	0
136191.SH	2018-06-11	0	0	5	0.69897	0.0448	1	1	AA	AA	AA	0	0
136193.SH	2018-09-30	0	0	2	0.845098	0.0338	0	0	AAA	AAA	AAA	0	0
136193.SH	2018-06-27	0	0	2	0.845098	0.0338	1	0	AAA	AAA	AAA	0	0
136194.SH	2018-09-30	0	0	2	1	0.0373	0	0	AAA	AAA	AAA	0	0
136194.SH	2018-06-27	0	0	2	1	0.0373	1	0	AAA	AAA	AAA	0	0
136195.SH	2018-10-16	0	0	2	0.69897	0.033	1	1	AAA	AAA	AAA	0	0
136195.SH	2017-02-27	0	0	2	0.69897	0.033	1	1	AAA	AAA	AAA	0	0
136196.SH	2018-10-16	0	0	2	0.90309	0.0368	1	1	AAA	AAA	AAA	0	0
136196.SH	2017-02-27	0	0	2	0.90309	0.0368	1	1	AAA	AAA	AAA	0	0
136208.SH	2018-07-26	0	0	3.33333	0.69897	0.0375	1	1	AAA	AA+	AA+	0	0
136208.SH	2018-07-26	0	0	3.33333	0.69897	0.0375	0	1	AAA	AA+	AA+	0	0
136208.SH	2018-06-07	0	0	3.33333	0.69897	0.0375	1	1	AAA	AA+	AA+	0	0
136218.SH	2018-06-13	0	0	5.33333	0.69897	0.0695	0	1	AA-	AA	AA	0	0
136218.SH	2016-09-21	0	0	5.33333	0.69897	0.0695	1	1	AA-	AA	AA	0	0
136220.SH	2018-07-25	0	0	4	0.69897	0.0419	0	1	AA+	AA+	AA+	0	0
136220.SH	2016-07-19	0	0	4	0.69897	0.0419	1	1	AA+	AA+	AA+	0	0
136231.SH	2018-06-27	0	2	8	0.69897	0.0697	1	1	A	BBB	AA	0	1
136231.SH	2016-06-30	0	2	8	0.69897	0.0697	1	1	A	BBB	AA	0	1
136233.SH	2018-07-17	0	0	2	0.69897	0.0296	0	1	AAA	AAA	AAA	0	0
136233.SH	2018-07-04	0	0	2	0.69897	0.0296	1	1	AAA	AAA	AAA	0	0
136234.SH	2018-07-17	0	0	2	1	0.0419	0	1	AAA	AAA	AAA	0	0
136234.SH	2018-07-04	0	0	2	1	0.0419	1	1	AAA	AAA	AAA	0	0
136235.SH	2018-07-26	0	0	4.33333	0.69897	0.032	0	1	AA+	AA+	AA	0	0
136239.SH	2018-08-16	0	0	3.33333	0.69897	0.0298	0	1	AAA	AAA	AA-	0	0
136239.SH	2018-08-24	0	0	3.33333	0.69897	0.0298	1	1	AAA	AAA	AA-	0	0
136244.SH	2018-06-29	0	1	2	0.69897	0.0404	0	1	AAA	AAA	AAA	1	0
136253.SH	2018-06-22	0	0	2	0.69897	0.0315	0	1	AAA	AAA	AAA	0	0
136253.SH	2014-08-15	0	0	2	0.69897	0.0315	1	1	AAA	AAA	AAA	0	0
136254.SH	2018-06-22	0	0	2	1	0.037	0	1	AAA	AAA	AAA	0	0
136254.SH	2014-08-15	0	0	2	1	0.037	1	1	AAA	AAA	AAA	0	0
136257.SH	2018-07-25	0	0	4	0.69897	0.037	0	1	AA+	AA+	AA+	0	0
136257.SH	2016-07-19	0	0	4	0.69897	0.037	1	1	AA+	AA+	AA+	0	0
136259.SH	2018-10-16	0	0	2	0.778151	0.0319	1	1	AAA	AAA	AAA	0	0
136259.SH	2017-02-27	0	0	2	0.778151	0.0319	1	1	AAA	AAA	AAA	0	0
136260.SH	2018-10-16	0	0	2	1	0.0375	1	1	AAA	AAA	AAA	0	0
136260.SH	2017-02-27	0	0	2	1	0.0375	1	1	AAA	AAA	AAA	0	0
136267.SH	2018-09-30	0	0	2	0.845098	0.032	0	0	AAA	AAA	AAA	0	0
136267.SH	2018-06-27	0	0	2	0.845098	0.032	1	0	AAA	AAA	AAA	0	0
136268.SH	2018-09-30	0	0	2	1	0.038	0	0	AAA	AAA	AAA	0	0
136268.SH	2018-06-27	0	0	2	1	0.038	1	0	AAA	AAA	AAA	0	0
136270.SH	2015-05-19	0	0	2	0.69897	0.0314	1	1	AAA	AAA	AAA	0	0
136271.SH	2018-06-27	0	0	5	0.69897	0.0376	1	1	AA	AA	AA	0	0
136271.SH	2018-06-27	0	0	5	0.69897	0.0376	0	1	AA	AA	AA	0	0
136271.SH	2018-06-06	0	0	5	0.69897	0.0376	1	1	AA	AA	AA	0	0
136274.SH	2018-06-27	0	0	4.66667	0.477121	0.053	1	1	AA+	AA+	AA-	0	0
136274.SH	2017-04-24	0	0	4.66667	0.477121	0.053	1	1	AA+	AA+	AA-	0	0
136283.SH	2018-11-12	0	0	2	0.69897	0.032	0	1	AAA	AAA	AAA	0	0
136283.SH	2018-10-23	0	0	2	0.69897	0.032	1	1	AAA	AAA	AAA	0	0
136284.SH	2018-11-12	0	0	2	1	0.0384	0	1	AAA	AAA	AAA	0	0
136284.SH	2018-10-23	0	0	2	1	0.0384	1	1	AAA	AAA	AAA	0	0
136287.SH	2018-07-26	0	1	2	0.69897	0.033	0	1	AAA	AAA	AAA	1	0
136288.SH	2018-08-13	0	0	2	0.845098	0.032	1	0	AAA	AAA	AAA	0	0
136288.SH	2016-07-20	0	0	2	0.845098	0.032	1	0	AAA	AAA	AAA	0	0
136295.SH	2018-10-12	0	0	4.33333	0.69897	0.0338	0	1	AA+	AA	AA+	0	0
136295.SH	2015-07-16	0	0	4.33333	0.69897	0.0338	1	1	AA+	AA	AA+	0	0
136300.SH	2018-06-26	0	1	4.66667	0.778151	0.0568	1	1	AA+	AA	AA	1	0
136300.SH	2016-08-18	0	1	4.66667	0.778151	0.0568	1	1	AA+	AA	AA	1	0
136303.SH	2018-06-20	0	1	3.66667	0.477121	0.0329	0	1	AA	AA+	AAA	1	0
136303.SH	2018-06-20	0	1	3.66667	0.477121	0.0329	0	1	AA	AA+	AAA	1	0
136303.SH	2018-06-15	0	1	3.66667	0.477121	0.0329	1	1	AA	AA+	AAA	1	0
136309.SH	2018-10-29	0	0	2.66667	0.69897	0.034	0	0	AAA	AAA	AA+	0	0
136309.SH	2018-07-17	0	0	2.66667	0.69897	0.034	1	0	AAA	AAA	AA+	0	0
136310.SH	2018-06-11	0	1	4.33333	0.69897	0.0375	1	1	AA+	AA+	AA	0	0
136310.SH	2018-06-19	0	1	4.33333	0.69897	0.0375	1	1	AA+	AA+	AA	0	0
136312.SH	2016-08-01	0	0	3	0.69897	0.0296	1	0	AAA	AAA	AA	0	0
136315.SH	2018-07-25	0	0	2	0.69897	0.0303	0	0	AAA	AAA	AAA	0	0
136318.SH	2018-06-22	0	0	2	0.69897	0.0308	0	1	AAA	AAA	AAA	0	0
136318.SH	2014-08-15	0	0	2	0.69897	0.0308	1	1	AAA	AAA	AAA	0	0
136319.SH	2018-06-22	0	0	2	1	0.036	0	1	AAA	AAA	AAA	0	0
136319.SH	2014-08-15	0	0	2	1	0.036	1	1	AAA	AAA	AAA	0	0
136325.SH	2018-08-13	0	0	2.66667	0.778151	0.03	0	1	AAA	AAA	AA+	0	0
136325.SH	2018-05-24	0	0	2.66667	0.778151	0.03	1	1	AAA	AAA	AA+	0	0
136326.SH	2018-08-13	0	0	2.66667	0.90309	0.035	0	1	AAA	AAA	AA+	0	0
136326.SH	2018-05-24	0	0	2.66667	0.90309	0.035	1	1	AAA	AAA	AA+	0	0
136330.SH	2018-07-25	0	0	4.33333	0.69897	0.0335	0	0	AA+	AA+	AA	0	0
136330.SH	2018-04-28	0	0	4.33333	0.69897	0.0335	1	0	AA+	AA+	AA	0	0
136339.SH	2018-07-17	0	0	2	0.69897	0.033	0	1	AAA	AAA	AAA	0	0
136339.SH	2018-06-15	0	0	2	0.69897	0.033	1	1	AAA	AAA	AAA	0	0
136341.SH	2018-07-13	0	0	2	1	0.0324	0	1	AAA	AAA	AAA	0	0
136341.SH	2017-04-25	0	0	2	1	0.0324	1	1	AAA	AAA	AAA	0	0
136348.SH	2018-06-26	0	0	2	0.69897	0.0339	0	1	AAA	AAA	AAA	0	0
136348.SH	2018-06-13	0	0	2	0.69897	0.0339	1	1	AAA	AAA	AAA	0	0
136353.SH	2018-07-27	0	1	2	0.845098	0.038	0	1	AAA	AAA	AAA	1	0
136353.SH	2016-08-11	0	1	2	0.845098	0.038	1	1	AAA	AAA	AAA	1	0
136354.SH	2018-10-31	0	0	4	0.845098	0.0366	1	1	AA+	AA+	AA+	0	0
136354.SH	2016-10-14	0	0	4	0.845098	0.0366	1	1	AA+	AA+	AA+	0	0
136357.SH	2018-07-11	0	1	5	0.69897	0.06	0	1	AA	AA	AA	0	0
136357.SH	2016-07-27	0	1	5	0.69897	0.06	1	1	AA	AA	AA	0	0
136358.SH	2018-10-12	0	0	4.33333	0.69897	0.0344	0	1	AA+	AA	AA+	0	0
136358.SH	2015-07-16	0	0	4.33333	0.69897	0.0344	1	1	AA+	AA	AA+	0	0
136360.SH	2018-08-01	0	1	2.66667	0.778151	0.0348	1	1	AAA	AAA	AA+	0	0
136361.SH	2018-08-01	0	1	2.66667	0.845098	0.0395	1	1	AAA	AAA	AA+	0	0
136363.SH	2018-10-22	0	0	2	0.69897	0.037	1	1	AAA	AAA	AAA	0	0
136363.SH	2015-08-28	0	0	2	0.69897	0.037	1	1	AAA	AAA	AAA	0	0
136366.SH	2018-06-11	0	1	4.33333	0.69897	0.039	1	1	AA+	AA+	AA	0	0
136366.SH	2018-06-19	0	1	4.33333	0.69897	0.039	1	1	AA+	AA+	AA	0	0
136369.SH	2018-05-29	0	1	5	0.845098	0.0535	0	1	AA	AA+	AA-	1	0
136369.SH	2016-07-20	0	1	5	0.845098	0.0535	1	1	AA	AA+	AA-	1	0
136380.SH	2018-07-25	0	0	4	0.69897	0.052	0	1	AA+	AA+	AA+	0	0
136380.SH	2018-07-25	0	0	4	0.69897	0.052	1	1	AA+	AA+	AA+	0	0
136383.SH	2018-09-25	0	0	4	0.69897	0.0406	1	1	AA+	AA+	AA+	0	0
136383.SH	2016-10-14	0	0	4	0.69897	0.0406	1	1	AA+	AA+	AA+	0	0
136387.SH	2018-11-02	0	0	2	0.90309	0.0367	1	0	AAA	AAA	AAA	0	0
136387.SH	2018-06-13	0	0	2	0.90309	0.0367	1	0	AAA	AAA	AAA	0	0
136389.SH	2018-10-31	0	0	4	0.69897	0.0368	1	1	AA+	AA+	AA+	0	0
136389.SH	2016-10-14	0	0	4	0.69897	0.0368	1	1	AA+	AA+	AA+	0	0
136399.SH	2018-09-20	0	0	4.33333	0.477121	0.044	1	1	AA+	AA+	AA	0	0
136399.SH	2016-07-29	0	0	4.33333	0.477121	0.044	1	1	AA+	AA+	AA	0	0
136402.SH	2018-08-16	0	1	2.66667	0.69897	0.047	1	1	AAA	AAA	AA+	1	0
136402.SH	2017-12-08	0	1	2.66667	0.69897	0.047	1	1	AAA	AAA	AA+	1	0
136403.SH	2018-08-16	0	1	2.66667	0.845098	0.053	1	1	AAA	AAA	AA+	1	0
136403.SH	2017-12-08	0	1	2.66667	0.845098	0.053	1	1	AAA	AAA	AA+	1	0
136412.SH	2018-06-21	0	0	5.66667	0.69897	0.06	1	1	AA-	AA-	AA	0	0
136412.SH	2014-09-29	0	0	5.66667	0.69897	0.06	1	1	AA-	AA-	AA	0	0
136414.SH	2018-07-23	0	0	4	0.69897	0.055	0	1	AA+	AA+	AA+	0	0
136420.SH	2018-06-22	0	0	3	0.69897	0.035	1	1	AAA	AAA	AA	0	0
136420.SH	2018-07-10	0	0	3	0.69897	0.035	1	1	AAA	AAA	AA	0	0
136422.SH	2018-07-27	0	1	4	0.69897	0.062	0	1	AA+	AA+	AA+	1	0
136424.SH	2018-07-25	0	0	5	0.477121	0.077	0	1	AA	AA	AA	0	0
136427.SH	2018-05-30	0	0	3.66667	0.69897	0.0327	0	1	AAA	AAA	A+	0	0
136427.SH	2015-06-10	0	0	3.66667	0.69897	0.0327	1	1	AAA	AAA	A+	0	0
136434.SH	2018-05-30	0	0	3.66667	0.69897	0.0345	0	1	AAA	AAA	A+	0	0
136434.SH	2015-06-10	0	0	3.66667	0.69897	0.0345	1	1	AAA	AAA	A+	0	0
136435.SH	2018-08-30	0	0	5	0.477121	0.073	1	1	AA	AA	AA	0	0
136435.SH	2016-08-04	0	0	5	0.477121	0.073	1	1	AA	AA	AA	0	0
136440.SH	2018-07-26	0	0	2	0.69897	0.0363	0	1	AAA	AAA	AAA	0	0
136447.SH	2018-10-22	0	0	2	0.69897	0.038	1	1	AAA	AAA	AAA	0	0
136447.SH	2015-08-28	0	0	2	0.69897	0.038	1	1	AAA	AAA	AAA	0	0
136453.SH	2018-07-17	0	0	4	0.477121	0.0565	0	1	AA+	AA+	AA+	0	0
136453.SH	2016-03-22	0	0	4	0.477121	0.0565	1	1	AA+	AA+	AA+	0	0
136465.SH	2017-08-18	0	1	2	0.845098	0.0379	1	1	AAA	AAA	AAA	0	0
136479.SH	2018-08-30	0	0	2	0.69897	0.0348	1	1	AAA	AAA	AAA	0	0
136479.SH	2018-07-06	0	0	2	0.69897	0.0348	1	1	AAA	AAA	AAA	0	0
136480.SH	2018-08-30	0	0	2	1	0.0398	1	1	AAA	AAA	AAA	0	0
136480.SH	2018-07-06	0	0	2	1	0.0398	1	1	AAA	AAA	AAA	0	0
136488.SH	2018-09-25	0	0	4	0.69897	0.0365	1	1	AA+	AA+	AA+	0	0
136488.SH	2016-10-14	0	0	4	0.69897	0.0365	1	1	AA+	AA+	AA+	0	0
136490.SH	2018-10-22	0	0	2.66667	0.69897	0.043	1	1	AAA	AAA	AA+	0	0
136491.SH	2018-10-22	0	0	2.66667	0.845098	0.0529	1	1	AAA	AAA	AA+	0	0
136493.SH	2018-06-27	0	0	3.33333	0.69897	0.0348	0	1	AAA	AAA	AA-	0	0
136493.SH	2016-06-29	0	0	3.33333	0.69897	0.0348	1	1	AAA	AAA	AA-	0	0
136498.SH	2018-08-06	0	0	2.66667	0.69897	0.0347	0	0	AAA	AAA	AA+	0	0
136498.SH	2018-06-25	0	0	2.66667	0.69897	0.0347	1	0	AAA	AAA	AA+	0	0
136499.SH	2018-10-24	0	1	2.66667	0.845098	0.0351	1	1	AAA	AA+	AAA	1	0
136499.SH	2016-06-20	0	1	2.66667	0.845098	0.0351	1	1	AAA	AA+	AAA	1	0
136505.SH	2018-08-30	0	0	5	0.477121	0.075	1	1	AA	AA	AA	0	0
136505.SH	2016-08-04	0	0	5	0.477121	0.075	1	1	AA	AA	AA	0	0
136506.SH	2018-08-31	0	1	5	0.69897	0.0553	0	1	AA	AA	AA	0	0
136506.SH	2017-12-01	0	1	5	0.69897	0.0553	1	1	AA	AA	AA	0	0
136509.SH	2018-09-06	0	1	8	0.69897	0.066	1	1	A	A	A	0	1
136510.SH	2018-10-10	0	0	2	0.477121	0.0299	0	1	AAA	AAA	AAA	0	0
136510.SH	2018-06-26	0	0	2	0.477121	0.0299	1	1	AAA	AAA	AAA	0	0
136513.SH	2018-11-02	0	0	2	0.477121	0.0288	1	1	AAA	AAA	AAA	0	0
136513.SH	2018-06-08	0	0	2	0.477121	0.0288	1	1	AAA	AAA	AAA	0	0
136514.SH	2018-07-25	0	0	2	0.69897	0.0315	0	0	AAA	AAA	AAA	0	0
136517.SH	2018-10-29	0	0	2.66667	0.69897	0.0364	0	0	AAA	AAA	AA+	0	0
136517.SH	2018-07-17	0	0	2.66667	0.69897	0.0364	1	0	AAA	AAA	AA+	0	0
136518.SH	2018-06-26	0	0	2	0.69897	0.0332	1	1	AAA	AAA	AAA	0	0
136518.SH	2018-05-02	0	0	2	0.69897	0.0332	1	1	AAA	AAA	AAA	0	0
136523.SH	2018-07-26	0	0	3.33333	0.69897	0.0358	1	1	AAA	AA+	AA+	0	0
136523.SH	2018-07-26	0	0	3.33333	0.69897	0.0358	0	1	AAA	AA+	AA+	0	0
136523.SH	2018-06-07	0	0	3.33333	0.69897	0.0358	1	1	AAA	AA+	AA+	0	0
136528.SH	2018-06-20	0	1	3.66667	0.477121	0.0338	0	1	AA	AA+	AAA	1	0
136528.SH	2018-06-20	0	1	3.66667	0.477121	0.0338	0	1	AA	AA+	AAA	1	0
136528.SH	2018-06-15	0	1	3.66667	0.477121	0.0338	1	1	AA	AA+	AAA	1	0
136542.SH	2018-07-26	0	0	4	0.69897	0.0399	0	0	AA+	AA+	AA+	0	0
136542.SH	2017-08-01	0	0	4	0.69897	0.0399	1	0	AA+	AA+	AA+	0	0
136543.SH	2018-10-16	0	0	2	0.69897	0.0306	1	1	AAA	AAA	AAA	0	0
136543.SH	2017-02-27	0	0	2	0.69897	0.0306	1	1	AAA	AAA	AAA	0	0
136546.SH	2018-10-16	0	0	2	0.845098	0.0368	1	1	AAA	AAA	AAA	0	0
136546.SH	2017-02-27	0	0	2	0.845098	0.0368	1	1	AAA	AAA	AAA	0	0
136558.SH	2018-10-10	0	0	2	0.69897	0.0295	0	1	AAA	AAA	AAA	0	0
136558.SH	2018-06-26	0	0	2	0.69897	0.0295	1	1	AAA	AAA	AAA	0	0
136559.SH	2018-10-10	0	0	2	0.69897	0.0325	0	1	AAA	AAA	AAA	0	0
136559.SH	2018-06-26	0	0	2	0.69897	0.0325	1	1	AAA	AAA	AAA	0	0
136563.SH	2018-11-02	0	0	2	0.90309	0.033	1	0	AAA	AAA	AAA	0	0
136563.SH	2018-06-13	0	0	2	0.90309	0.033	1	0	AAA	AAA	AAA	0	0
136569.SH	2018-06-27	0	0	4.66667	0.69897	0.0499	1	1	AA+	AA+	AA-	0	0
[truncated: 1,039 more rows]
